# Supplementary material for: Cyto-IL-15 synergizes with the STING agonist ADU-S100 to eliminate prostate tumors and confer durable immunity in mouse models
Source: Front Immunol. 2023 Jul 3;14:1196829. doi: 10.3389/fimmu.2023.1196829 (PMC10350564; doi:10.3389/fimmu.2023.1196829)
Supplement: Supplementary file 2 [file DataSheet_2.xlsx]

## Sheet: HBSS vs cyto-IL-15
Gene ID	Gene Name	log2 Fold Change	Adj. p-value
ENSMUSG00000079186	Gzmc	4.65335	4.9751e-23
ENSMUSG00000015437	Gzmb	2.26303	6.02429e-10
ENSMUSG00000037202	Prf1	2.53307	6.02429e-10
ENSMUSG00000030114	Klrg1	3.15297	3.56908e-06
ENSMUSG00000030730	Atp2a1	7.1613	3.56908e-06
ENSMUSG00000030399	Ckm	7.53472	1.49979e-05
ENSMUSG00000023132	Gzma	3.32653	2.41958e-05
ENSMUSG00000060131	Atp8b4	1.46315	3.61812e-05
ENSMUSG00000016349	Eef1a2	8.61089	4.27614e-05
ENSMUSG00000036854	Hspb6	1.81182	4.27614e-05
ENSMUSG00000029683	Lmod2	7.48981	0.000120181
ENSMUSG00000007877	Tcap	6.95174	0.000137137
ENSMUSG00000052374	Actn2	6.62516	0.000323204
ENSMUSG00000028116	Myoz2	7.04687	0.000326537
ENSMUSG00000031972	Acta1	7.94826	0.000372911
ENSMUSG00000039109	F13a1	-1.71908	0.000451026
ENSMUSG00000030249	Abcc9	-1.90306	0.000461397
ENSMUSG00000049641	Vgll2	5.52058	0.000461397
ENSMUSG00000038670	Mybpc2	6.06511	0.000491935
ENSMUSG00000019848	Popdc3	3.71893	0.000590864
ENSMUSG00000061769	Klra6	2.15277	0.000590864
ENSMUSG00000027562	Car2	1.53422	0.00064479
ENSMUSG00000019787	Trdn	7.90488	0.000902444
ENSMUSG00000056174	Col8a2	1.58141	0.000995534
ENSMUSG00000015468	Notch4	-1.64273	0.00108135
ENSMUSG00000018893	Mb	10.6644	0.0014803
ENSMUSG00000050075	Gpr171	1.24174	0.00153043
ENSMUSG00000032495	Lrrc2	5.49232	0.00236573
ENSMUSG00000075307	Klhl41	4.88497	0.00300949
ENSMUSG00000067750	Khdc1a	3.75309	0.00302345
ENSMUSG00000015829	Tnr	-2.49542	0.00314563
ENSMUSG00000006457	Actn3	3.99733	0.0031476
ENSMUSG00000027792	Bche	-1.64351	0.00314996
ENSMUSG00000031097	Tnni2	2.78782	0.00339415
ENSMUSG00000000303	Cdh1	1.36195	0.0036016
ENSMUSG00000042717	Ppp1r3a	8.05979	0.00477422
ENSMUSG00000024059	Clip4	2.6928	0.00485982
ENSMUSG00000100150	Gm19585	2.86726	0.00602779
ENSMUSG00000005611	Mrvi1	-1.07612	0.00655514
ENSMUSG00000031636	Pdlim3	4.73216	0.00696152
ENSMUSG00000020067	Mypn	5.00597	0.00706386
ENSMUSG00000028348	Cavin4	2.1311	0.00706386
ENSMUSG00000030672	Mylpf	3.48199	0.00706386
ENSMUSG00000061462	Obscn	4.64321	0.00706386
ENSMUSG00000071540	3425401B19Rik	6.84131	0.0071232
ENSMUSG00000048960	Prex2	-1.00142	0.00841416
ENSMUSG00000061723	Tnnt3	4.64471	0.0105806
ENSMUSG00000037010	Apln	-1.58089	0.0116013
ENSMUSG00000047419	Cmya5	4.41679	0.0116013
ENSMUSG00000026399	Cd55	2.9493	0.0130409
ENSMUSG00000031137	Fgf13	1.57656	0.0157673
ENSMUSG00000031772	Cntnap4	1.8936	0.0162952
ENSMUSG00000022464	Slc38a4	1.12641	0.0163004
ENSMUSG00000025150	Cbr2	-1.76989	0.017025
ENSMUSG00000035566	Pcdh17	-1.08466	0.0180332
ENSMUSG00000031448	Adprhl1	6.13152	0.0182667
ENSMUSG00000036885	Arhgef26	-1.88991	0.0194157
ENSMUSG00000026950	Neb	4.09558	0.0194628
ENSMUSG00000040653	Ppp1r14c	6.32647	0.0209672
ENSMUSG00000079243	Xirp1	4.67218	0.0209672
ENSMUSG00000032373	Car12	3.10671	0.0231938
ENSMUSG00000056900	Usp13	3.2474	0.0234707
ENSMUSG00000027470	Mylk2	4.62441	0.0247879
ENSMUSG00000032492	Pth1r	1.13295	0.0247879
ENSMUSG00000026678	Rgs5	-1.75697	0.0249435
ENSMUSG00000031997	Trpc6	-1.73355	0.0249435
ENSMUSG00000103144	Pcdhga1	-1.40919	0.0249435
ENSMUSG00000026407	Cacna1s	5.54042	0.0259064
ENSMUSG00000030173	Klra5	3.9377	0.0259064
ENSMUSG00000062694	Cav3	4.74266	0.0259064
ENSMUSG00000051855	Mest	-1.83133	0.0262959
ENSMUSG00000027843	Ptpn22	1.06091	0.0290623
ENSMUSG00000049134	Nrap	4.1192	0.0295339
ENSMUSG00000030247	Kcnj8	-1.68525	0.0314674
ENSMUSG00000027358	Bmp2	-2.45237	0.0320994
ENSMUSG00000052504	Epha3	3.78073	0.0324707
ENSMUSG00000089727	Klra8	2.72686	0.0392251
ENSMUSG00000030470	Csrp3	8.25837	0.0392971
ENSMUSG00000030592	Ryr1	3.60035	0.0396642
ENSMUSG00000030165	Klrd1	2.11788	0.0403351
ENSMUSG00000017300	Tnnc2	9.87931	0.0406534
ENSMUSG00000087113	Gm11714	2.98217	0.0406534
ENSMUSG00000061816	Myl1	7.95751	0.0418619
ENSMUSG00000067377	Tspan6	-1.05518	0.0422714
ENSMUSG00000032446	Eomes	2.00411	0.0424423
ENSMUSG00000007122	Casq1	3.33058	0.0429548
ENSMUSG00000025129	Ppp1r27	2.87206	0.0429548
ENSMUSG00000028339	Col15a1	-1.06029	0.0429548
ENSMUSG00000032135	Mcam	-1.37205	0.0429548
ENSMUSG00000035357	Pdzrn3	3.83138	0.0429548
ENSMUSG00000038530	Rgs4	-1.67757	0.0429548
ENSMUSG00000094377	Gm24407	-4.39502	0.0429548
ENSMUSG00000021256	Vash1	-1.34696	0.0481704
ENSMUSG00000027887	Sypl2	4.83847	0.0481704
ENSMUSG00000040026	Saa3	2.681	0.0481704
ENSMUSG00000025092	Hspa12a	-1.092	0.0494679

## Sheet: HBSS vs ADU
Gene ID	Gene Name	log2 Fold Change	Adj. p-value
ENSMUSG00000079186	Gzmc	6.21601	6.85891e-109
ENSMUSG00000023132	Gzma	4.50949	2.11869e-52
ENSMUSG00000040809	Chil3	4.03848	2.72158e-49
ENSMUSG00000015437	Gzmb	4.26886	2.17069e-43
ENSMUSG00000060183	Cxcl11	3.0996	2.22576e-43
ENSMUSG00000033355	Rtp4	2.60076	3.31386e-41
ENSMUSG00000009281	Rarres2	4.49805	1.42197e-35
ENSMUSG00000035692	Isg15	2.94621	7.87411e-34
ENSMUSG00000040483	Xaf1	2.08576	8.11989e-34
ENSMUSG00000026365	Cfh	-1.83579	7.40219e-32
ENSMUSG00000079092	Prl2c2	2.43691	1.41792e-30
ENSMUSG00000028268	Gbp3	2.11336	1.88775e-30
ENSMUSG00000028037	Ifi44	3.19306	1.14729e-29
ENSMUSG00000015441	Gzmf	10.9042	3.90998e-29
ENSMUSG00000029605	Oas1b	2.02467	1.19051e-28
ENSMUSG00000056116	H2-T22	1.52544	3.91039e-28
ENSMUSG00000040855	Reps2	-2.37734	8.71959e-28
ENSMUSG00000069516	Lyz2	-1.3732	2.07326e-27
ENSMUSG00000046879	Irgm1	1.89845	3.24351e-27
ENSMUSG00000068606	Gm4841	3.32367	3.24351e-27
ENSMUSG00000050370	Ch25h	2.3217	1.1857e-26
ENSMUSG00000068245	Phf11d	2.46395	1.55875e-26
ENSMUSG00000037202	Prf1	3.53246	1.66558e-26
ENSMUSG00000029322	Plac8	2.85019	2.36063e-26
ENSMUSG00000025701	Alox5	-2.58091	3.05095e-26
ENSMUSG00000069515	Lyz1	-3.03973	3.28536e-26
ENSMUSG00000023067	Cdkn1a	1.86332	3.33529e-26
ENSMUSG00000046718	Bst2	1.83863	3.57795e-26
ENSMUSG00000029561	Oasl2	1.92399	4.08677e-26
ENSMUSG00000057346	Apol9a	1.69077	4.33154e-26
ENSMUSG00000034459	Ifit1	2.54321	9.04758e-26
ENSMUSG00000079491	H2-T10	1.62457	1.73518e-24
ENSMUSG00000034855	Cxcl10	1.79424	2.6482e-24
ENSMUSG00000031972	Acta1	9.35125	5.10278e-24
ENSMUSG00000067599	Klra7	2.56283	1.2031e-23
ENSMUSG00000042451	Mybph	4.87278	1.29494e-23
ENSMUSG00000030325	Klrb1c	1.99913	1.6333e-23
ENSMUSG00000015852	Fcrls	-2.1996	1.69087e-23
ENSMUSG00000031444	F10	4.31138	3.21395e-23
ENSMUSG00000011148	Adssl1	1.91311	1.96644e-22
ENSMUSG00000059256	Gzmd	11.5574	2.0269e-22
ENSMUSG00000030114	Klrg1	3.93253	5.89355e-22
ENSMUSG00000074896	Ifit3	2.64301	9.89367e-22
ENSMUSG00000068246	Apol9b	1.92064	1.00682e-21
ENSMUSG00000015396	Cd83	-2.35957	6.49213e-21
ENSMUSG00000030737	Slco2b1	-1.63681	1.08491e-20
ENSMUSG00000060802	B2m	1.1639	1.36028e-20
ENSMUSG00000028834	Trim63	5.9387	5.08675e-20
ENSMUSG00000004609	Cd33	-1.77799	8.81901e-20
ENSMUSG00000027078	Ube2l6	1.42448	9.65404e-20
ENSMUSG00000056290	Ms4a4b	1.72991	1.13183e-19
ENSMUSG00000079363	Gbp4	2.0724	2.23191e-19
ENSMUSG00000040229	Gpr34	-1.72087	2.45925e-19
ENSMUSG00000062488	Ifit3b	2.5775	2.45925e-19
ENSMUSG00000075602	Ly6a	2.67197	3.15186e-19
ENSMUSG00000102051	I830127L07Rik	4.61983	5.66567e-19
ENSMUSG00000066861	Oas1g	2.7147	7.99653e-19
ENSMUSG00000040033	Stat2	1.53009	8.4851e-19
ENSMUSG00000057003	Myh4	9.63025	9.48614e-19
ENSMUSG00000025498	Irf7	2.86257	9.65157e-19
ENSMUSG00000105096	Gbp10	3.60229	1.04252e-18
ENSMUSG00000002325	Irf9	1.29728	1.62198e-18
ENSMUSG00000046908	Ltb4r1	3.65482	1.77435e-18
ENSMUSG00000020077	Srgn	1.46549	2.4251e-18
ENSMUSG00000033213	AA467197	2.13072	2.90367e-18
ENSMUSG00000073409	H2-Q6	2.16499	3.42236e-18
ENSMUSG00000033576	Apol6	2.4778	4.56575e-18
ENSMUSG00000048498	Cd300e	3.38561	4.92559e-18
ENSMUSG00000035929	H2-Q4	1.48672	5.41241e-18
ENSMUSG00000060131	Atp8b4	2.12749	5.70631e-18
ENSMUSG00000040950	Mgl2	-3.11959	7.924e-18
ENSMUSG00000074001	Klhl40	4.90243	8.75154e-18
ENSMUSG00000104713	Gbp6	2.2243	9.82913e-18
ENSMUSG00000006014	Prg4	3.2683	1.05568e-17
ENSMUSG00000030165	Klrd1	2.16338	1.50883e-17
ENSMUSG00000078853	Igtp	2.22392	1.64563e-17
ENSMUSG00000025473	Adam8	1.76274	1.98717e-17
ENSMUSG00000032554	Trf	-1.78885	2.47069e-17
ENSMUSG00000020676	Ccl11	3.2523	2.59374e-17
ENSMUSG00000025492	Ifitm3	1.38118	2.71712e-17
ENSMUSG00000015568	Lpl	1.85268	5.60638e-17
ENSMUSG00000056457	Prl2c3	4.63184	6.49328e-17
ENSMUSG00000078780	Gm5150	2.56226	1.16775e-16
ENSMUSG00000030107	Usp18	2.17297	1.3315e-16
ENSMUSG00000000204	Slfn4	4.86471	1.4136e-16
ENSMUSG00000006457	Actn3	6.05689	1.44422e-16
ENSMUSG00000056054	S100a8	4.5078	1.47485e-16
ENSMUSG00000001128	Cfp	1.63458	2.00508e-16
ENSMUSG00000017830	Dhx58	1.95781	2.32301e-16
ENSMUSG00000026822	Lcn2	4.80465	2.32301e-16
ENSMUSG00000062524	Ncr1	1.87807	2.56397e-16
ENSMUSG00000042265	Trem1	3.67475	3.28583e-16
ENSMUSG00000030399	Ckm	8.69825	3.57766e-16
ENSMUSG00000030730	Atp2a1	7.8172	3.57766e-16
ENSMUSG00000018930	Ccl4	2.08425	5.56437e-16
ENSMUSG00000064373	Selenop	-1.18241	6.80353e-16
ENSMUSG00000026601	Axdnd1	2.28335	9.75127e-16
ENSMUSG00000031613	Hpgd	-1.61878	1.25472e-15
ENSMUSG00000079017	Ifi27l2a	2.17978	1.89476e-15
ENSMUSG00000032690	Oas2	2.54009	2.11703e-15
ENSMUSG00000031494	Cd209a	-6.0448	2.15789e-15
ENSMUSG00000061816	Myl1	9.30667	2.19294e-15
ENSMUSG00000016349	Eef1a2	10.08	4.88897e-15
ENSMUSG00000052776	Oas1a	2.12593	5.63279e-15
ENSMUSG00000053687	Dpep2	2.09247	8.17992e-15
ENSMUSG00000027562	Car2	1.91545	9.08326e-15
ENSMUSG00000020061	Mybpc1	8.16622	9.15177e-15
ENSMUSG00000056071	S100a9	4.29583	1.13627e-14
ENSMUSG00000021591	Glrx	1.44057	1.59394e-14
ENSMUSG00000027514	Zbp1	2.21257	1.70961e-14
ENSMUSG00000055413	H2-Q5	1.49468	5.59737e-14
ENSMUSG00000041827	Oasl1	2.23797	7.24984e-14
ENSMUSG00000035373	Ccl7	1.72023	9.39415e-14
ENSMUSG00000031443	F7	5.52348	1.97066e-13
ENSMUSG00000053310	Nrgn	1.98983	2.81679e-13
ENSMUSG00000090942	F830016B08Rik	1.96926	2.943e-13
ENSMUSG00000030167	Klrc1	1.97049	4.32211e-13
ENSMUSG00000036181	Hist1h1c	1.49296	4.58977e-13
ENSMUSG00000032661	Oas3	2.54796	5.10035e-13
ENSMUSG00000050241	Klre1	1.87308	5.2954e-13
ENSMUSG00000032060	Cryab	2.69721	5.47838e-13
ENSMUSG00000000982	Ccl3	1.69679	7.00998e-13
ENSMUSG00000030144	Clec4d	2.75458	7.46729e-13
ENSMUSG00000038670	Mybpc2	7.65365	7.7525e-13
ENSMUSG00000031448	Adprhl1	7.59845	1.05191e-12
ENSMUSG00000033880	Lgals3bp	1.5009	1.0536e-12
ENSMUSG00000022534	Mefv	1.95851	1.3533e-12
ENSMUSG00000035296	Sgcg	6.92616	1.45255e-12
ENSMUSG00000073411	H2-D1	1.34025	1.90462e-12
ENSMUSG00000030717	Nupr1	1.13591	1.92878e-12
ENSMUSG00000022548	Apod	2.11689	2.00283e-12
ENSMUSG00000067750	Khdc1a	3.78242	5.37535e-12
ENSMUSG00000026536	Mnda	1.40381	5.40428e-12
ENSMUSG00000060550	H2-Q7	1.81898	5.67807e-12
ENSMUSG00000037849	Ifi206	2.36765	5.75362e-12
ENSMUSG00000079018	Ly6c1	1.60208	7.14976e-12
ENSMUSG00000007122	Casq1	4.04304	7.19372e-12
ENSMUSG00000040284	Gzmg	8.16626	7.27465e-12
ENSMUSG00000039109	F13a1	-2.44823	8.36298e-12
ENSMUSG00000086866	4930512H18Rik	3.42114	8.48718e-12
ENSMUSG00000024910	Ctsw	1.73929	1.1833e-11
ENSMUSG00000024338	Psmb8	1.016	1.30555e-11
ENSMUSG00000073489	Ifi204	1.58415	1.3079e-11
ENSMUSG00000078920	Ifi47	1.12206	1.62881e-11
ENSMUSG00000028841	Cnksr1	4.58147	2.66021e-11
ENSMUSG00000022754	Tmem45a	2.21227	3.19864e-11
ENSMUSG00000020638	Cmpk2	1.59344	3.94651e-11
ENSMUSG00000030249	Abcc9	-2.12104	4.95827e-11
ENSMUSG00000031636	Pdlim3	6.78681	4.96587e-11
ENSMUSG00000026222	Sp100	1.07504	8.97252e-11
ENSMUSG00000027360	Hdc	2.7198	9.44711e-11
ENSMUSG00000040026	Saa3	6.41784	9.94744e-11
ENSMUSG00000010358	Ifi35	1.13659	1.01582e-10
ENSMUSG00000072720	Myo18b	3.14858	1.35205e-10
ENSMUSG00000004709	Cd244	1.60611	1.61461e-10
ENSMUSG00000038132	Rbm24	5.22728	1.64385e-10
ENSMUSG00000054203	Ifi205	1.96123	1.69875e-10
ENSMUSG00000009687	Fxyd5	1.00215	1.81873e-10
ENSMUSG00000025172	Ankrd2	6.09017	2.08249e-10
ENSMUSG00000052374	Actn2	7.6931	2.17414e-10
ENSMUSG00000078921	Tgtp2	1.79666	2.24021e-10
ENSMUSG00000018893	Mb	11.4326	2.61607e-10
ENSMUSG00000025408	Ddit3	1.39137	2.75396e-10
ENSMUSG00000024675	Ms4a4c	2.2617	3.43604e-10
ENSMUSG00000026104	Stat1	1.30291	3.55698e-10
ENSMUSG00000044086	Lmod3	6.25797	3.79181e-10
ENSMUSG00000055170	Ifng	2.32258	4.46107e-10
ENSMUSG00000017300	Tnnc2	11.2398	4.70443e-10
ENSMUSG00000049723	Mmp12	4.34765	4.96634e-10
ENSMUSG00000072620	Slfn2	1.46194	5.21567e-10
ENSMUSG00000048852	Gm12185	2.28803	6.17524e-10
ENSMUSG00000001027	Scn4a	4.68415	6.56621e-10
ENSMUSG00000089727	Klra8	2.24784	7.34895e-10
ENSMUSG00000063388	BC023105	2.38167	7.79432e-10
ENSMUSG00000079597	Gm5483	7.15196	9.02032e-10
ENSMUSG00000034641	Cd300ld	1.37177	9.58795e-10
ENSMUSG00000030413	Pglyrp1	1.84652	9.70679e-10
ENSMUSG00000026678	Rgs5	-1.69307	9.88501e-10
ENSMUSG00000022657	Cd96	1.82943	1.02944e-09
ENSMUSG00000030137	Tuba8	4.6837	1.05206e-09
ENSMUSG00000038763	Alpk3	3.92678	1.18777e-09
ENSMUSG00000022102	Dok2	1.52637	1.24406e-09
ENSMUSG00000030149	Klrk1	1.67857	1.28547e-09
ENSMUSG00000026399	Cd55	1.79953	1.72792e-09
ENSMUSG00000032532	Cck	8.57321	2.07278e-09
ENSMUSG00000042045	Sln	8.93353	2.07278e-09
ENSMUSG00000030577	Cd22	-1.4715	2.45373e-09
ENSMUSG00000033024	Klra9	2.12314	2.50029e-09
ENSMUSG00000048078	Tenm4	-1.99226	2.58518e-09
ENSMUSG00000072941	Sod3	2.25409	2.58518e-09
ENSMUSG00000096727	Psmb9	1.20265	2.63964e-09
ENSMUSG00000002108	Nr1h3	1.17535	2.74066e-09
ENSMUSG00000026459	Myog	7.83855	2.76518e-09
ENSMUSG00000023341	Mx2	1.75955	3.02972e-09
ENSMUSG00000049130	C5ar1	1.3056	3.09094e-09
ENSMUSG00000053338	Tarm1	3.843	3.18259e-09
ENSMUSG00000026656	Fcgr2b	-1.09242	3.29281e-09
ENSMUSG00000105504	Gbp5	1.43065	3.31158e-09
ENSMUSG00000050069	Grem2	2.5721	3.70705e-09
ENSMUSG00000030711	Sult1a1	-2.1831	3.83102e-09
ENSMUSG00000100150	Gm19585	2.67723	3.84173e-09
ENSMUSG00000041754	Trem3	2.91761	3.9495e-09
ENSMUSG00000028071	Sh2d2a	1.7574	3.9803e-09
ENSMUSG00000032446	Eomes	1.78654	4.1755e-09
ENSMUSG00000001588	Acap1	1.25448	4.65357e-09
ENSMUSG00000090066	1110002E22Rik	3.45701	5.03569e-09
ENSMUSG00000006221	Hspb7	5.33529	5.09721e-09
ENSMUSG00000026712	Mrc1	-1.55714	5.09721e-09
ENSMUSG00000032355	Mlip	6.35822	5.15553e-09
ENSMUSG00000056130	Ticam2	-1.27901	5.18323e-09
ENSMUSG00000020641	Rsad2	2.10318	5.39135e-09
ENSMUSG00000073980	Gm9574	2.22352	5.41896e-09
ENSMUSG00000030201	Lrp6	-1.0656	5.69381e-09
ENSMUSG00000029379	Cxcl3	9.03937	5.8449e-09
ENSMUSG00000016756	Cmah	-1.55597	6.1081e-09
ENSMUSG00000054072	Iigp1	1.82859	6.1081e-09
ENSMUSG00000020644	Id2	1.05642	6.49119e-09
ENSMUSG00000040253	Gbp7	1.17286	6.5121e-09
ENSMUSG00000018102	Hist1h2bc	1.79529	6.89491e-09
ENSMUSG00000034226	Rhov	3.74839	7.48341e-09
ENSMUSG00000032523	Hhatl	4.94701	7.5325e-09
ENSMUSG00000030739	Myh14	4.09302	8.35682e-09
ENSMUSG00000020102	Slc16a7	-1.27128	1.01942e-08
ENSMUSG00000092021	Gbp11	3.11361	1.03145e-08
ENSMUSG00000030142	Clec4e	2.48809	1.1668e-08
ENSMUSG00000030178	Klra13-ps	2.04875	1.35463e-08
ENSMUSG00000074677	Sirpb1c	2.07487	1.38054e-08
ENSMUSG00000031382	Asb11	5.60011	1.39927e-08
ENSMUSG00000061232	H2-K1	1.37027	1.42209e-08
ENSMUSG00000040694	Apobec2	4.1651	1.44003e-08
ENSMUSG00000038403	Hfe2	9.76171	1.45456e-08
ENSMUSG00000026938	Fcna	-2.09972	1.49267e-08
ENSMUSG00000106734	Gm20559	1.16665	1.52787e-08
ENSMUSG00000078763	Slfn1	2.27415	1.56383e-08
ENSMUSG00000029417	Cxcl9	2.03994	1.59145e-08
ENSMUSG00000005800	Mmp8	5.27366	1.59524e-08
ENSMUSG00000024059	Clip4	2.85923	1.65372e-08
ENSMUSG00000030470	Csrp3	10.121	1.69667e-08
ENSMUSG00000035923	Myf6	7.54183	1.83126e-08
ENSMUSG00000068697	Myoz1	3.38695	1.93486e-08
ENSMUSG00000026778	Prkcq	1.47303	2.04182e-08
ENSMUSG00000095612	Ighv5-4	-6.46174	2.17049e-08
ENSMUSG00000020377	Ltc4s	-1.19969	2.45905e-08
ENSMUSG00000027895	Kcnc4	6.03109	2.63589e-08
ENSMUSG00000027716	Trpc3	-2.32676	3.09987e-08
ENSMUSG00000020722	Cacng1	3.61592	3.39318e-08
ENSMUSG00000026208	Des	4.78816	3.41131e-08
ENSMUSG00000045027	Prss22	3.7251	3.55992e-08
ENSMUSG00000073494	Sh2d1b2	4.04701	3.78591e-08
ENSMUSG00000019874	Fabp7	5.01475	4.11689e-08
ENSMUSG00000085295	4930430E12Rik	2.22855	4.45919e-08
ENSMUSG00000039376	Synpo2l	3.04423	4.48992e-08
ENSMUSG00000047746	Fbxo40	5.05176	4.72707e-08
ENSMUSG00000037921	Ddx60	1.53007	4.90004e-08
ENSMUSG00000030427	Lilra6	2.70779	5.17186e-08
ENSMUSG00000040328	Olfr56	1.52026	5.23534e-08
ENSMUSG00000043932	Klri2	1.69082	5.58108e-08
ENSMUSG00000022156	Gzme	7.30086	5.79303e-08
ENSMUSG00000061723	Tnnt3	6.13693	5.91396e-08
ENSMUSG00000033538	Casp4	1.04723	6.08726e-08
ENSMUSG00000108090	Gm6637	2.19849	6.08726e-08
ENSMUSG00000047419	Cmya5	4.73904	6.11156e-08
ENSMUSG00000082419	Gm11425	1.99078	6.21066e-08
ENSMUSG00000067212	H2-T23	1.44668	6.23126e-08
ENSMUSG00000042717	Ppp1r3a	8.3924	6.57061e-08
ENSMUSG00000047798	Cd300lf	2.05826	6.84789e-08
ENSMUSG00000030592	Ryr1	4.12025	6.95743e-08
ENSMUSG00000031289	Il13ra2	4.84813	7.16433e-08
ENSMUSG00000044938	Klhl31	6.13708	7.18157e-08
ENSMUSG00000052727	Map1b	-1.00163	7.7383e-08
ENSMUSG00000067235	H2-Q10	2.81653	7.88854e-08
ENSMUSG00000036353	P2ry12	-1.09986	7.98379e-08
ENSMUSG00000061100	Retnla	-5.12144	8.31857e-08
ENSMUSG00000049422	Chchd10	2.49723	8.4848e-08
ENSMUSG00000040428	Plekha4	1.26232	9.52057e-08
ENSMUSG00000049134	Nrap	4.91126	1.04439e-07
ENSMUSG00000069874	Irgm2	1.66903	1.06252e-07
ENSMUSG00000039405	Prss23	-1.14677	1.07533e-07
ENSMUSG00000047592	Nxpe5	-1.83306	1.16153e-07
ENSMUSG00000027887	Sypl2	5.66412	1.47093e-07
ENSMUSG00000023224	Serping1	1.78911	1.55984e-07
ENSMUSG00000007877	Tcap	8.07244	1.66408e-07
ENSMUSG00000075010	AW112010	1.14395	1.69084e-07
ENSMUSG00000027832	Ptx3	1.57721	1.78591e-07
ENSMUSG00000016194	Hsd11b1	2.18498	1.80067e-07
ENSMUSG00000066684	Pilrb1	1.36081	1.80975e-07
ENSMUSG00000078922	Tgtp1	2.35488	1.83189e-07
ENSMUSG00000054892	Txk	1.68359	1.87312e-07
ENSMUSG00000034438	Gbp8	1.10826	1.95937e-07
ENSMUSG00000055489	Ano5	5.16519	2.01412e-07
ENSMUSG00000028150	Rorc	4.30932	2.03044e-07
ENSMUSG00000053101	Gpr141	1.93782	2.04532e-07
ENSMUSG00000070873	Lilra5	-1.28124	2.4591e-07
ENSMUSG00000078815	Cacng6	5.65028	2.63578e-07
ENSMUSG00000078185	Chml	-1.03001	2.76484e-07
ENSMUSG00000024471	Myot	10.7197	3.17977e-07
ENSMUSG00000075307	Klhl41	5.97137	3.18407e-07
ENSMUSG00000032322	Pstpip1	1.20265	3.20798e-07
ENSMUSG00000050075	Gpr171	1.11226	3.28421e-07
ENSMUSG00000024331	Dsc2	7.54103	3.37035e-07
ENSMUSG00000016496	Cd274	1.47919	3.58485e-07
ENSMUSG00000025432	Avil	1.57521	3.69431e-07
ENSMUSG00000032495	Lrrc2	6.92767	3.69431e-07
ENSMUSG00000019787	Trdn	8.79671	3.78254e-07
ENSMUSG00000076562	Igkv4-50	-4.88341	3.89359e-07
ENSMUSG00000026407	Cacna1s	5.99677	3.91435e-07
ENSMUSG00000009471	Myod1	5.66329	3.99186e-07
ENSMUSG00000068227	Il2rb	1.45322	3.99186e-07
ENSMUSG00000025582	Nptx1	-3.40507	3.99398e-07
ENSMUSG00000034926	Dhcr24	-1.12681	3.99398e-07
ENSMUSG00000035208	Slfn8	1.29519	3.99398e-07
ENSMUSG00000030672	Mylpf	5.0551	4.00554e-07
ENSMUSG00000070323	Mmp27	3.0355	4.00554e-07
ENSMUSG00000053279	Aldh1a1	2.08985	4.11941e-07
ENSMUSG00000004612	Nkg7	1.60106	4.6163e-07
ENSMUSG00000029798	Herc6	1.02226	5.05268e-07
ENSMUSG00000070501	Ifi214	2.16939	5.72721e-07
ENSMUSG00000026832	Cytip	1.02441	6.28702e-07
ENSMUSG00000056328	Myh1	5.79852	6.3716e-07
ENSMUSG00000066677	Pydc3	1.79373	6.61224e-07
ENSMUSG00000031765	Mt1	1.61819	6.88438e-07
ENSMUSG00000041476	Smpx	10.2216	6.97933e-07
ENSMUSG00000028270	Gbp2	1.50073	7.0977e-07
ENSMUSG00000062593	Lilrb4a	1.46995	7.5687e-07
ENSMUSG00000024401	Tnf	1.39692	8.64533e-07
ENSMUSG00000068129	Cst7	1.91852	9.17973e-07
ENSMUSG00000094117	Igkv3-12	-5.06691	9.42788e-07
ENSMUSG00000091649	Phf11b	1.52782	9.60833e-07
ENSMUSG00000079243	Xirp1	5.34737	1.04427e-06
ENSMUSG00000002985	Apoe	-1.18976	1.05084e-06
ENSMUSG00000015354	Pcolce2	-1.42717	1.12512e-06
ENSMUSG00000067591	Klra3	2.06548	1.12785e-06
ENSMUSG00000029189	Sel1l3	2.51396	1.18362e-06
ENSMUSG00000009376	Met	-1.03375	1.3089e-06
ENSMUSG00000020067	Mypn	6.00573	1.3089e-06
ENSMUSG00000000386	Mx1	1.56616	1.4247e-06
ENSMUSG00000060726	Tmsb15a	4.89652	1.44078e-06
ENSMUSG00000032011	Thy1	1.05453	1.51765e-06
ENSMUSG00000061462	Obscn	4.57441	1.54495e-06
ENSMUSG00000003617	Cp	1.28951	1.58995e-06
ENSMUSG00000037321	Tap1	1.28857	1.67639e-06
ENSMUSG00000026981	Il1rn	1.71237	1.69497e-06
ENSMUSG00000028392	Bspry	1.6787	1.77867e-06
ENSMUSG00000095788	Sirpb1a	1.75109	1.96811e-06
ENSMUSG00000057143	Trim12c	1.05629	2.02533e-06
ENSMUSG00000019890	Nts	1.24647	2.17085e-06
ENSMUSG00000043263	Ifi209	1.48047	2.19522e-06
ENSMUSG00000025044	Msr1	1.26388	2.20989e-06
ENSMUSG00000079588	Tmem182	2.79501	2.28508e-06
ENSMUSG00000041538	H2-Ob	-1.51088	2.32181e-06
ENSMUSG00000073555	Gm4951	1.48996	2.43957e-06
ENSMUSG00000027070	Lrp2	-2.19818	2.55405e-06
ENSMUSG00000022584	Ly6c2	3.28935	2.58263e-06
ENSMUSG00000022215	Fitm1	4.44941	2.66343e-06
ENSMUSG00000095028	Sirpb1b	1.7348	2.68605e-06
ENSMUSG00000058975	Kcnc1	3.89972	2.70964e-06
ENSMUSG00000000817	Fasl	1.45474	2.79355e-06
ENSMUSG00000028116	Myoz2	8.45327	2.8733e-06
ENSMUSG00000024371	C2	1.92764	2.88791e-06
ENSMUSG00000082292	Gm12250	1.6622	3.07905e-06
ENSMUSG00000001508	Sgca	3.65516	3.35044e-06
ENSMUSG00000005947	Itgae	-1.84706	3.38771e-06
ENSMUSG00000039126	Prune2	-1.15658	3.49871e-06
ENSMUSG00000079014	Serpina3i	1.71792	3.60825e-06
ENSMUSG00000059108	Ifitm6	2.91007	3.9422e-06
ENSMUSG00000068417	Pnp2	1.70415	3.95452e-06
ENSMUSG00000029298	Gbp9	1.1433	4.07678e-06
ENSMUSG00000023959	Clic5	1.1569	4.2657e-06
ENSMUSG00000035042	Ccl5	1.77922	4.58092e-06
ENSMUSG00000026950	Neb	4.40822	5.16199e-06
ENSMUSG00000059657	Stfa2l1	5.73425	5.24483e-06
ENSMUSG00000079853	Klra1	1.9587	5.36764e-06
ENSMUSG00000022464	Slc38a4	1.44993	5.51809e-06
ENSMUSG00000001166	Oas1c	1.30156	5.55272e-06
ENSMUSG00000028459	Cd72	1.3407	5.56823e-06
ENSMUSG00000043939	A530064D06Rik	1.97983	5.57624e-06
ENSMUSG00000102336	Gm37233	-1.90745	5.57624e-06
ENSMUSG00000040488	Ltbp4	-1.04215	5.89917e-06
ENSMUSG00000042961	Egflam	-1.84001	6.45643e-06
ENSMUSG00000028337	Coro2a	1.45168	6.53256e-06
ENSMUSG00000057058	Skap1	1.05656	6.8819e-06
ENSMUSG00000030154	Klrb1f	1.66233	6.8831e-06
ENSMUSG00000021322	Aoah	-1.0097	6.92197e-06
ENSMUSG00000079056	Kcnip3	-1.60411	6.9342e-06
ENSMUSG00000005824	Tnfsf14	1.75148	7.24677e-06
ENSMUSG00000009378	Slc16a12	-1.56657	7.27552e-06
ENSMUSG00000021768	Dusp13	3.28997	7.31223e-06
ENSMUSG00000042828	Trim72	4.56338	7.54746e-06
ENSMUSG00000032204	Aqp9	2.25186	7.79148e-06
ENSMUSG00000001444	Tbx21	1.45678	7.84702e-06
ENSMUSG00000025150	Cbr2	-3.86739	8.33096e-06
ENSMUSG00000026581	Sell	1.60088	8.44259e-06
ENSMUSG00000029275	Gfi1	1.87741	8.64959e-06
ENSMUSG00000005696	Sh2d1a	1.55134	8.8437e-06
ENSMUSG00000092528	Nlrp1c-ps	-1.3325	9.15023e-06
ENSMUSG00000030247	Kcnj8	-1.58777	9.33134e-06
ENSMUSG00000043740	B430306N03Rik	1.31455	9.46476e-06
ENSMUSG00000021622	Ckmt2	7.26152	9.86243e-06
ENSMUSG00000051354	Samd3	1.25402	9.96203e-06
ENSMUSG00000025019	Lcor	-1.24542	1.01762e-05
ENSMUSG00000041797	Abca9	-1.35307	1.01972e-05
ENSMUSG00000014686	Ceacam16	2.22602	1.03614e-05
ENSMUSG00000033910	Gucy1a1	-1.26583	1.03674e-05
ENSMUSG00000042485	Mustn1	3.69854	1.04222e-05
ENSMUSG00000038304	Cd160	1.35603	1.09269e-05
ENSMUSG00000070427	Il18bp	1.35639	1.10522e-05
ENSMUSG00000090399	Gm38399	-1.48549	1.12186e-05
ENSMUSG00000030996	Art1	8.22187	1.15864e-05
ENSMUSG00000041831	Sytl3	1.62968	1.15864e-05
ENSMUSG00000037406	Htra4	2.61175	1.18013e-05
ENSMUSG00000030156	Cd69	1.48602	1.19958e-05
ENSMUSG00000045201	Lrrc3b	2.67571	1.21151e-05
ENSMUSG00000026253	Chrng	3.97245	1.21318e-05
ENSMUSG00000044162	Tnip3	1.36638	1.29503e-05
ENSMUSG00000052749	Trim30b	2.4138	1.29503e-05
ENSMUSG00000024810	Il33	1.97199	1.30731e-05
ENSMUSG00000044703	Phf11a	1.70081	1.30731e-05
ENSMUSG00000076677	Ighv6-3	-4.17274	1.58011e-05
ENSMUSG00000040797	Iqsec3	-1.5752	1.67954e-05
ENSMUSG00000040612	Ildr2	-2.19232	1.70623e-05
ENSMUSG00000060913	Trim55	4.54847	1.71327e-05
ENSMUSG00000072721	Klra14-ps	1.81289	1.73606e-05
ENSMUSG00000029372	Ppbp	2.64081	1.7936e-05
ENSMUSG00000028773	Fabp3	2.78242	1.79955e-05
ENSMUSG00000019987	Arg1	3.71948	1.82311e-05
ENSMUSG00000040592	Cd79b	-1.31286	1.82311e-05
ENSMUSG00000089942	Pira2	2.38773	1.82311e-05
ENSMUSG00000055172	C1ra	1.06654	1.86657e-05
ENSMUSG00000074934	Grem1	1.30225	1.88362e-05
ENSMUSG00000029875	Ccdc184	1.9021	1.91674e-05
ENSMUSG00000030865	Chp2	-2.26453	1.97979e-05
ENSMUSG00000026308	Klhl30	1.60728	2.00976e-05
ENSMUSG00000029373	Pf4	1.67868	2.01899e-05
ENSMUSG00000024304	Cdh2	-1.1408	2.02884e-05
ENSMUSG00000071317	Bves	4.6604	2.35341e-05
ENSMUSG00000031075	Ano1	-1.94128	2.36361e-05
ENSMUSG00000076752	Tcrg-C2	1.28761	2.4032e-05
ENSMUSG00000022408	Fam83f	1.89872	2.4826e-05
ENSMUSG00000062694	Cav3	5.44458	2.50571e-05
ENSMUSG00000044461	Shisa2	3.19669	2.5591e-05
ENSMUSG00000027077	Smtnl1	7.08528	2.58131e-05
ENSMUSG00000015947	Fcgr1	1.09133	2.62512e-05
ENSMUSG00000073405	H2-T-ps	1.57822	2.66028e-05
ENSMUSG00000040653	Ppp1r14c	7.16216	2.68768e-05
ENSMUSG00000020216	Jsrp1	4.63127	2.76259e-05
ENSMUSG00000023232	Serinc2	1.44067	2.81781e-05
ENSMUSG00000048142	Nat8l	-1.71103	2.85983e-05
ENSMUSG00000038884	A230050P20Rik	1.11143	3.02366e-05
ENSMUSG00000058258	Idi1	-1.46596	3.33277e-05
ENSMUSG00000094652	Ighv1-42	-7.62544	3.51223e-05
ENSMUSG00000039699	Batf2	1.26411	3.66723e-05
ENSMUSG00000026564	Dusp27	2.90866	3.92936e-05
ENSMUSG00000033730	Egr3	-1.10008	3.92936e-05
ENSMUSG00000021373	Cap2	2.11532	3.99514e-05
ENSMUSG00000028362	Tnfsf8	1.333	4.13227e-05
ENSMUSG00000027470	Mylk2	5.59862	4.25305e-05
ENSMUSG00000063415	Cyp26b1	1.71237	4.40425e-05
ENSMUSG00000052013	Btla	-1.31336	4.70535e-05
ENSMUSG00000036570	Fxyd1	1.4537	4.8749e-05
ENSMUSG00000000730	Dnmt3l	1.42003	4.97894e-05
ENSMUSG00000076867	Trdv4	3.21312	5.29972e-05
ENSMUSG00000029999	Tgfa	-1.03264	5.58835e-05
ENSMUSG00000044708	Kcnj10	-1.2448	5.95456e-05
ENSMUSG00000021696	Elovl7	-1.49232	6.10404e-05
ENSMUSG00000096515	Igkv14-100	-5.66308	6.41814e-05
ENSMUSG00000039783	Kmo	-1.37041	6.45396e-05
ENSMUSG00000076940	Iglv2	-5.94683	6.49949e-05
ENSMUSG00000025129	Ppp1r27	3.84322	6.91481e-05
ENSMUSG00000022126	Acod1	2.06048	7.26991e-05
ENSMUSG00000058427	Cxcl2	3.98683	7.27842e-05
ENSMUSG00000006344	Ggt5	-1.04528	7.28629e-05
ENSMUSG00000026358	Rgs1	1.44318	7.57544e-05
ENSMUSG00000048218	Amigo2	1.05272	7.86161e-05
ENSMUSG00000005640	Insrr	1.65694	7.92005e-05
ENSMUSG00000017002	Slpi	1.85514	8.05416e-05
ENSMUSG00000031434	Morc4	-1.05392	8.2578e-05
ENSMUSG00000071561	BC100530	7.54689	8.47314e-05
ENSMUSG00000029923	Rab19	1.5786	8.49767e-05
ENSMUSG00000039081	Zfp503	1.06603	8.71512e-05
ENSMUSG00000095889	Ighv1-58	-5.21905	8.88177e-05
ENSMUSG00000021256	Vash1	-1.3013	8.95546e-05
ENSMUSG00000097572	Gm26797	1.55381	9.6585e-05
ENSMUSG00000060470	Adgrg3	1.29846	9.91227e-05
ENSMUSG00000095620	2010005H15Rik	3.67704	0.000100983
ENSMUSG00000071068	Treml2	1.41633	0.000104673
ENSMUSG00000044103	Il1f9	6.56317	0.00010626
ENSMUSG00000040963	Asgr2	-3.22359	0.000107684
ENSMUSG00000055775	Myh8	6.1404	0.000107684
ENSMUSG00000019848	Popdc3	3.61956	0.00011223
ENSMUSG00000034768	Asb16	4.53354	0.000119518
ENSMUSG00000038201	Kcna7	4.05981	0.000121404
ENSMUSG00000032942	Ucp3	3.5334	0.000122686
ENSMUSG00000030921	Trim30a	1.03354	0.00012356
ENSMUSG00000032735	Ablim3	-1.38522	0.00012356
ENSMUSG00000062077	Trim54	8.04751	0.000124747
ENSMUSG00000046167	Gldn	3.65004	0.000125122
ENSMUSG00000064179	Tnnt1	1.72483	0.000126004
ENSMUSG00000031097	Tnni2	3.99308	0.000126049
ENSMUSG00000005413	Hmox1	1.36947	0.000129321
ENSMUSG00000037922	Bank1	-1.09343	0.000130657
ENSMUSG00000067653	Ankrd23	3.4544	0.000130657
ENSMUSG00000021456	Fbp2	6.0617	0.000132196
ENSMUSG00000044156	Hepacam2	-2.74054	0.000132196
ENSMUSG00000096670	Ighv2-6	-7.12814	0.000132196
ENSMUSG00000026251	Chrnd	3.32856	0.000132518
ENSMUSG00000023349	Clec4n	-1.19207	0.000132664
ENSMUSG00000045502	Hcar2	1.74652	0.000144277
ENSMUSG00000047797	Gjb1	5.08336	0.000144277
ENSMUSG00000045180	Shroom2	-1.22248	0.000145516
ENSMUSG00000097971	Gm26917	-1.22301	0.000145516
ENSMUSG00000104213	Ighd	-1.63011	0.000147312
ENSMUSG00000026204	Ptprn	-1.16406	0.000155158
ENSMUSG00000104876	Trdc	1.14027	0.000155188
ENSMUSG00000028494	Plin2	1.23379	0.000155452
ENSMUSG00000007097	Atp1a2	4.7588	0.000160259
ENSMUSG00000049719	Prss46	4.51307	0.000161415
ENSMUSG00000104452	Ighv8-8	-6.84637	0.000161576
ENSMUSG00000092920	Mirt2	5.15048	0.000164529
ENSMUSG00000073491	Ifi213	1.64457	0.000165947
ENSMUSG00000076665	Ighv7-1	-7.7879	0.000168786
ENSMUSG00000019880	Rspo3	1.46877	0.000173951
ENSMUSG00000071540	3425401B19Rik	7.24182	0.000175892
ENSMUSG00000031519	Asb5	2.28057	0.000177192
ENSMUSG00000042895	Abra	8.39011	0.000179619
ENSMUSG00000033196	Myh2	6.51455	0.000179967
ENSMUSG00000029082	Bst1	1.58623	0.00018078
ENSMUSG00000103509	Gm38372	-1.85316	0.000186397
ENSMUSG00000024087	Cyp1b1	1.49134	0.000191262
ENSMUSG00000064147	Rab44	2.1471	0.000192161
ENSMUSG00000026414	Tnnt2	1.47485	0.000193594
ENSMUSG00000003882	Il7r	1.85656	0.000199585
ENSMUSG00000005672	Kit	-1.53009	0.00020128
ENSMUSG00000073490	Ifi207	1.02269	0.00020253
ENSMUSG00000026117	Zap70	1.19017	0.000204959
ENSMUSG00000034648	Lrrn1	3.96472	0.000208142
ENSMUSG00000076490	Trbc1	1.23126	0.000215111
ENSMUSG00000025491	Ifitm1	1.2908	0.000218024
ENSMUSG00000031760	Mt3	2.78604	0.000218024
ENSMUSG00000078606	Gm4070	1.17331	0.00021929
ENSMUSG00000110588	Gm45774	2.06807	0.000220963
ENSMUSG00000019122	Ccl9	1.13734	0.00022439
ENSMUSG00000090164	BC035044	-1.60273	0.000233775
ENSMUSG00000041762	Gpr155	-1.07926	0.00024053
ENSMUSG00000096459	Ighv9-3	-3.68968	0.000249114
ENSMUSG00000030401	Rtn2	1.56441	0.000256803
ENSMUSG00000050737	Ptges	1.2621	0.000256803
ENSMUSG00000057457	Phex	-1.05283	0.000261608
ENSMUSG00000020836	Coro6	2.46579	0.00029102
ENSMUSG00000017868	Sgk2	-2.06856	0.000295378
ENSMUSG00000034881	Tbxa2r	1.11578	0.000295378
ENSMUSG00000094796	BC147527	1.4543	0.00029672
ENSMUSG00000037280	Galnt6	1.11546	0.000299984
ENSMUSG00000094433	Igkv5-43	-4.74537	0.000303383
ENSMUSG00000005716	Pvalb	8.3656	0.000325325
ENSMUSG00000027670	Ocstamp	2.41684	0.000330232
ENSMUSG00000021356	Irf4	-1.23091	0.00033119
ENSMUSG00000038239	Hrc	4.93851	0.000340381
ENSMUSG00000030077	Chl1	2.0703	0.000352769
ENSMUSG00000054409	Tmem74	-1.08584	0.000358224
ENSMUSG00000030162	Olr1	1.81011	0.000360593
ENSMUSG00000028874	Fgr	1.08502	0.000368503
ENSMUSG00000072844	G530011O06Rik	1.76209	0.000373362
ENSMUSG00000053044	Cd8b1	1.22247	0.000374368
ENSMUSG00000039252	Lgi2	2.08999	0.000379767
ENSMUSG00000018341	Il12rb2	1.77623	0.000381144
ENSMUSG00000028463	Car9	1.06624	0.000388426
ENSMUSG00000034730	Adgrb1	3.45904	0.000388809
ENSMUSG00000050335	Lgals3	1.13536	0.000390467
ENSMUSG00000074115	Saa1	5.04938	0.000405177
ENSMUSG00000111361	Gm47445	2.65513	0.000405177
ENSMUSG00000024679	Ms4a6d	1.00271	0.000408673
ENSMUSG00000042817	Flt3	-1.5165	0.000422983
ENSMUSG00000109729	Gm45418	3.06582	0.000425821
ENSMUSG00000062345	Serpinb2	5.72821	0.000426584
ENSMUSG00000052631	Sh2d6	1.5487	0.000427765
ENSMUSG00000026602	Nphs2	2.82494	0.000430385
ENSMUSG00000046318	Ccbe1	1.40956	0.00043393
ENSMUSG00000078452	Raet1d	1.26758	0.000435031
ENSMUSG00000043467	Zbtb37	-1.01659	0.000447167
ENSMUSG00000028327	Stra6l	1.86872	0.000453916
ENSMUSG00000021624	Cd180	1.04794	0.000463416
ENSMUSG00000004939	Nmrk2	5.34994	0.000470769
ENSMUSG00000028332	Hemgn	2.84862	0.000474043
ENSMUSG00000094124	Ighv1-74	-3.88113	0.000476909
ENSMUSG00000026548	Slamf9	1.09246	0.000478347
ENSMUSG00000109836	Gm45884	-1.5626	0.000498862
ENSMUSG00000032648	Pygm	3.69238	0.00050802
ENSMUSG00000034570	Inpp5j	1.88394	0.000521572
ENSMUSG00000032528	Vipr1	-1.01313	0.00052518
ENSMUSG00000067297	Ifit1bl2	1.68476	0.000535496
ENSMUSG00000042684	Npl	-1.28097	0.000540348
ENSMUSG00000000031	H19	3.48211	0.000541332
ENSMUSG00000025488	Cox8b	6.24561	0.00055629
ENSMUSG00000099364	5730419F03Rik	6.99165	0.00055629
ENSMUSG00000057135	Scimp	1.20471	0.000566087
ENSMUSG00000002633	Shh	6.8963	0.000568433
ENSMUSG00000022883	Robo1	-1.15068	0.000569691
ENSMUSG00000070000	Fcho1	1.0357	0.000577657
ENSMUSG00000021798	Ldb3	4.2583	0.000580801
ENSMUSG00000043421	Hilpda	1.28144	0.000592629
ENSMUSG00000039070	Cpa4	-2.3219	0.000603171
ENSMUSG00000095771	Igkv14-111	-3.57102	0.000608113
ENSMUSG00000052271	Bhlha15	-2.45037	0.000610604
ENSMUSG00000099775	Gm5960	6.04557	0.000631693
ENSMUSG00000047485	Klhl34	6.57616	0.00065025
ENSMUSG00000020183	Cpm	-1.9834	0.000660675
ENSMUSG00000076538	Igkv13-84	-7.23674	0.000660716
ENSMUSG00000030000	Add2	-1.09914	0.00067452
ENSMUSG00000045534	Kcna5	-1.67484	0.000675636
ENSMUSG00000039313	AF529169	-3.01966	0.000687631
ENSMUSG00000067341	H2-Eb2	-1.9338	0.000690105
ENSMUSG00000029664	Tfpi2	1.11778	0.000703303
ENSMUSG00000028348	Cavin4	1.95502	0.00071769
ENSMUSG00000050071	Bex1	7.29598	0.000719674
ENSMUSG00000096146	Kcnj11	6.37514	0.000721029
ENSMUSG00000060512	0610040J01Rik	-1.38052	0.000722712
ENSMUSG00000041722	Khdc1c	2.95764	0.000724389
ENSMUSG00000036136	Fam110c	-1.28373	0.000757104
ENSMUSG00000036526	Card11	1.39606	0.000759006
ENSMUSG00000076556	Igkv4-57	-5.51132	0.0007718
ENSMUSG00000009214	Mymk	6.1655	0.000783114
ENSMUSG00000076731	Ighv8-12	-4.81677	0.000802944
ENSMUSG00000057280	Musk	2.53354	0.000805653
ENSMUSG00000096422	Igkv12-44	-6.1889	0.000829765
ENSMUSG00000026347	Tmem163	1.72671	0.000833411
ENSMUSG00000000305	Cdh4	-2.09278	0.000844034
ENSMUSG00000092277	Gm19684	1.5834	0.000859841
ENSMUSG00000039315	Clnk	1.82955	0.000864003
ENSMUSG00000087090	Nctc1	5.27926	0.00087194
ENSMUSG00000026185	Igfbp5	1.2791	0.000884752
ENSMUSG00000040314	Ctsg	4.75933	0.000884752
ENSMUSG00000021732	Fgf10	1.41112	0.000890758
ENSMUSG00000094410	Gm38394	-1.11899	0.000923942
ENSMUSG00000046259	Sprr2h	5.02007	0.000928766
ENSMUSG00000017754	Pltp	-1.07774	0.000941407
ENSMUSG00000000805	Car4	3.37709	0.000943852
ENSMUSG00000029361	Nos1	2.02018	0.000962557
ENSMUSG00000029683	Lmod2	8.26364	0.00101054
ENSMUSG00000022651	Retnlg	3.99308	0.0010124
ENSMUSG00000000409	Lck	1.07068	0.00102381
ENSMUSG00000045826	Ptprcap	1.20673	0.00103596
ENSMUSG00000027022	Xirp2	8.17468	0.00103934
ENSMUSG00000028597	Gpx7	1.35521	0.00104478
ENSMUSG00000061068	Mcpt4	2.40355	0.0010837
ENSMUSG00000030789	Itgax	1.17976	0.00108617
ENSMUSG00000095589	Ighv1-55	-6.14902	0.00110125
ENSMUSG00000056900	Usp13	3.84444	0.00111392
ENSMUSG00000019899	Lama2	-1.14688	0.00111665
ENSMUSG00000042359	Osbpl6	-1.1804	0.00112425
ENSMUSG00000025330	Padi4	1.57703	0.00112795
ENSMUSG00000028005	Gucy1b1	-1.1267	0.00115097
ENSMUSG00000024353	Mzb1	-2.25788	0.00118496
ENSMUSG00000034177	Rnf43	1.26439	0.0011854
ENSMUSG00000031549	Ido2	1.41495	0.00118815
ENSMUSG00000024713	Pcsk5	1.69184	0.00120781
ENSMUSG00000036594	H2-Aa	-2.3217	0.00122303
ENSMUSG00000024298	Zfp871	-1.3426	0.00122393
ENSMUSG00000070385	Ampd1	2.98839	0.0012554
ENSMUSG00000022181	C6	-2.86715	0.00126511
ENSMUSG00000095210	Ighv5-9-1	-5.69991	0.00129902
ENSMUSG00000040170	Fmo2	2.35504	0.00131023
ENSMUSG00000042155	Klhl23	-1.47968	0.00131023
ENSMUSG00000062545	Tlr12	-1.41405	0.0013259
ENSMUSG00000028681	Ptch2	1.36753	0.00135691
ENSMUSG00000087362	Gm13710	-1.88735	0.00140012
ENSMUSG00000037649	H2-DMa	-1.01455	0.00141098
ENSMUSG00000090222	Ifi203-ps	1.21215	0.00141098
ENSMUSG00000021508	Cxcl14	1.25892	0.00142899
ENSMUSG00000076534	Igkv12-89	-9.0559	0.00143131
ENSMUSG00000002944	Cd36	1.31428	0.00144911
ENSMUSG00000031780	Ccl17	-2.2303	0.00147721
ENSMUSG00000028033	Kcnq5	2.0363	0.00149681
ENSMUSG00000057604	Lmcd1	1.6022	0.00149681
ENSMUSG00000047497	Adamts12	-1.18515	0.0015149
ENSMUSG00000028396	2310002L09Rik	8.62587	0.00153637
ENSMUSG00000040856	Dlk1	-1.65942	0.00153637
ENSMUSG00000004951	Hspb1	1.30981	0.00154008
ENSMUSG00000110495	Gm45879	5.8899	0.00160065
ENSMUSG00000063430	Wscd2	-1.14331	0.00162303
ENSMUSG00000061086	Myl4	1.14733	0.00165073
ENSMUSG00000021573	Tppp	-2.4344	0.00169705
ENSMUSG00000087113	Gm11714	2.56431	0.00170389
ENSMUSG00000055214	Pld5	1.66253	0.00171031
ENSMUSG00000090939	Gm17147	-1.92164	0.00171777
ENSMUSG00000037548	H2-DMb2	-1.08974	0.00172826
ENSMUSG00000021061	Sptb	1.56299	0.00173385
ENSMUSG00000097754	Ptgs2os2	3.16397	0.00175513
ENSMUSG00000095519	Ighv1-66	-7.20948	0.00178935
ENSMUSG00000075046	Duxf3	-2.00863	0.00186294
ENSMUSG00000028023	Pitx2	4.04272	0.00188319
ENSMUSG00000020279	Il9r	-1.88765	0.00188652
ENSMUSG00000032827	Ppp1r9a	-1.59837	0.00189054
ENSMUSG00000028751	Pla2g2e	2.28818	0.00189769
ENSMUSG00000060586	H2-Eb1	-2.36236	0.00191831
ENSMUSG00000050860	Phospho1	1.73531	0.00192345
ENSMUSG00000039704	Lmbrd2	-1.2489	0.00199172
ENSMUSG00000050919	Zfp366	-1.22484	0.0020076
ENSMUSG00000054034	Tceal5	3.45538	0.00202408
ENSMUSG00000091562	Crybg3	-1.38771	0.00203841
ENSMUSG00000026668	Ucma	-1.23328	0.00207555
ENSMUSG00000096150	Ighv1-85	-6.31469	0.00208794
ENSMUSG00000023078	Cxcl13	-1.05977	0.00210705
ENSMUSG00000031762	Mt2	2.48572	0.00222044
ENSMUSG00000009654	Oit3	1.77693	0.00228196
ENSMUSG00000047462	A530099J19Rik	-2.93058	0.00238189
ENSMUSG00000038421	Fcrla	-2.03758	0.00238619
ENSMUSG00000001663	Gstt1	1.05353	0.00239623
ENSMUSG00000011008	Mcoln2	1.04357	0.00240747
ENSMUSG00000104291	A130071D04Rik	2.47364	0.00241773
ENSMUSG00000031825	Crispld2	1.38534	0.00242291
ENSMUSG00000026971	Itgb6	3.61798	0.00242808
ENSMUSG00000094198	Ighv1-50	-5.26034	0.00243976
ENSMUSG00000029304	Spp1	2.15404	0.00266226
ENSMUSG00000022525	Hrasls	4.86519	0.00269422
ENSMUSG00000026573	Xcl1	1.12314	0.00270809
ENSMUSG00000051107	NA	1.80506	0.00298714
ENSMUSG00000096632	Igkv9-124	-3.72568	0.00313183
ENSMUSG00000006310	Zbtb32	1.8273	0.00313287
ENSMUSG00000054453	Sytl5	-1.76106	0.00321631
ENSMUSG00000079298	Klrb1b	1.09378	0.00322624
ENSMUSG00000027219	Slc28a2	1.07846	0.00333389
ENSMUSG00000024730	Ms4a8a	2.03766	0.00333794
ENSMUSG00000028328	Tmod1	2.12621	0.00337365
ENSMUSG00000019851	Perp	3.95117	0.00338544
ENSMUSG00000018927	Ccl6	1.12262	0.00341747
ENSMUSG00000040666	Sh3bgr	4.68181	0.0034621
ENSMUSG00000103175	Gm37169	2.15505	0.00347298
ENSMUSG00000001763	Tspan33	-1.13851	0.0037586
ENSMUSG00000003541	Ier3	1.20607	0.00376318
ENSMUSG00000085779	Atcayos	3.44859	0.00379415
ENSMUSG00000024610	Cd74	-2.2781	0.00381594
ENSMUSG00000079652	Fam71f2	1.98943	0.00386478
ENSMUSG00000030406	Gipr	2.40977	0.00407093
ENSMUSG00000006235	Epor	-1.0939	0.00415372
ENSMUSG00000033361	Prrg3	-1.44358	0.00420489
ENSMUSG00000000562	Adora3	1.32074	0.00423616
ENSMUSG00000079543	Igkv13-85	-6.35498	0.0042363
ENSMUSG00000092572	Serpinb10	2.10808	0.00442581
ENSMUSG00000074419	Gm15448	2.1076	0.00450108
ENSMUSG00000000673	Haao	1.34968	0.00452172
ENSMUSG00000005628	Tmod4	3.45072	0.00452658
ENSMUSG00000030474	Siglece	-1.06259	0.00474138
ENSMUSG00000076934	Iglv1	-4.91999	0.00474352
ENSMUSG00000002204	Napsa	1.20428	0.00477369
ENSMUSG00000027875	Hmgcs2	1.89783	0.00481591
ENSMUSG00000044716	Dok7	2.41143	0.00483569
ENSMUSG00000097848	Gm807	2.32583	0.00496857
ENSMUSG00000030772	Dkk3	1.22215	0.00497791
ENSMUSG00000032845	Alpk2	1.06685	0.0049965
ENSMUSG00000021301	Hecw1	-6.50337	0.00501358
ENSMUSG00000085348	Myhas	2.64137	0.00501377
ENSMUSG00000038530	Rgs4	-1.5414	0.00506573
ENSMUSG00000034156	Tspoap1	1.28706	0.0050946
ENSMUSG00000002033	Cd3g	1.03643	0.00513649
ENSMUSG00000020363	Gfpt2	1.28609	0.00522553
ENSMUSG00000074218	Cox7a1	1.30631	0.0053352
ENSMUSG00000029158	Yipf7	4.17417	0.00543404
ENSMUSG00000049892	Rasd1	1.26694	0.00553794
ENSMUSG00000072621	Slfn10-ps	1.09495	0.00562455
ENSMUSG00000028024	Enpep	-1.90331	0.00571727
ENSMUSG00000023000	Dhh	1.0247	0.00581057
ENSMUSG00000056445	Hoxaas2	-1.1936	0.00591727
ENSMUSG00000020953	Coch	2.21553	0.00603148
ENSMUSG00000111078	Gm35028	3.25921	0.00603148
ENSMUSG00000091898	Tnnc1	1.30463	0.00616389
ENSMUSG00000032053	Pou2af1	-2.05372	0.00625119
ENSMUSG00000094546	Ighv1-26	-5.53622	0.00626784
ENSMUSG00000053877	Srcap	-1.04893	0.00635586
ENSMUSG00000076621	Ighj1	-3.21934	0.00636026
ENSMUSG00000094051	Ighv1-36	-5.92058	0.00643869
ENSMUSG00000081058	Hist2h3c2	2.37482	0.00649675
ENSMUSG00000093861	Igkv1-110	-3.23044	0.0066641
ENSMUSG00000084803	5830444B04Rik	-1.27285	0.00681921
ENSMUSG00000024334	H2-Oa	-1.5314	0.00688838
ENSMUSG00000059921	Unc5c	1.31246	0.00691713
ENSMUSG00000031502	Col4a1	-1.00523	0.00698775
ENSMUSG00000051456	Hspb3	2.41488	0.00705817
ENSMUSG00000030173	Klra5	3.15991	0.00706365
ENSMUSG00000096349	Gm22513	-3.11791	0.0071253
ENSMUSG00000076937	Iglc2	-4.34831	0.00729521
ENSMUSG00000031548	Sfrp1	1.74245	0.00732728
ENSMUSG00000070524	Fcrlb	1.19303	0.00749092
ENSMUSG00000090891	D6Ertd527e	1.16003	0.00755438
ENSMUSG00000044309	Apol7c	-1.39795	0.00759795
ENSMUSG00000037341	Slc9a7	-1.22379	0.00760358
ENSMUSG00000068614	Actc1	2.24856	0.00767016
ENSMUSG00000001249	Hpn	-1.01517	0.00795152
ENSMUSG00000047678	Gpr82	-1.84941	0.00796766
ENSMUSG00000033508	Asprv1	2.13895	0.00814605
ENSMUSG00000026994	Galnt3	1.05287	0.00817627
ENSMUSG00000020010	Vnn3	-1.42696	0.00829744
ENSMUSG00000026390	Marco	-3.52887	0.00833364
ENSMUSG00000076754	Trgv2	1.36794	0.0084182
ENSMUSG00000095753	Igkv4-53	-4.26907	0.00854223
ENSMUSG00000027073	Prg2	-1.59176	0.00855857
ENSMUSG00000101628	Gm28177	2.59273	0.00867222
ENSMUSG00000085095	Gm15635	-1.49017	0.00868808
ENSMUSG00000027239	Mdk	1.58177	0.00892014
ENSMUSG00000003379	Cd79a	-1.34136	0.008944
ENSMUSG00000016024	Lbp	1.25293	0.00895064
ENSMUSG00000094689	Ighv1-81	-5.06321	0.0092851
ENSMUSG00000075269	Bex6	1.54118	0.00929772
ENSMUSG00000111662	Gm7435	-1.48059	0.00937799
ENSMUSG00000059852	Kcng2	-1.29534	0.00944021
ENSMUSG00000029005	Draxin	1.17845	0.00948959
ENSMUSG00000025020	Slit1	-1.60084	0.00954076
ENSMUSG00000073940	Hbb-bt	-1.92337	0.00982345
ENSMUSG00000085823	Gm13012	1.68696	0.00993322
ENSMUSG00000031647	Mfap3l	-1.01476	0.0100521
ENSMUSG00000062007	Hsh2d	1.43312	0.0101067
ENSMUSG00000076619	Ighj3	-3.11399	0.0103662
ENSMUSG00000095351	Igkv3-2	-5.43308	0.0103662
ENSMUSG00000097779	4833407H14Rik	2.23155	0.0103662
ENSMUSG00000095642	Ighv14-3	-4.3118	0.0104559
ENSMUSG00000034472	Rasd2	2.0903	0.010476
ENSMUSG00000079434	Neu2	3.14893	0.0106221
ENSMUSG00000020475	Pgam2	2.57621	0.0106558
ENSMUSG00000052974	Cyp2f2	1.81448	0.0107433
ENSMUSG00000030155	Clec2e	2.16076	0.0108186
ENSMUSG00000053965	Pde5a	-1.00952	0.010891
ENSMUSG00000096410	Ighv1-19	-5.89016	0.0110073
ENSMUSG00000076596	Igkv3-10	-5.89814	0.0110715
ENSMUSG00000054850	Smim10l2a	-1.62973	0.0113478
ENSMUSG00000024678	Ms4a4d	2.3912	0.0113834
ENSMUSG00000076617	Ighm	-2.84916	0.0114883
ENSMUSG00000022803	Popdc2	1.5378	0.0115162
ENSMUSG00000041624	Gucy1a2	-1.82762	0.0116284
ENSMUSG00000036242	3632451O06Rik	1.74227	0.0117243
ENSMUSG00000044550	Tceal3	3.08389	0.0119582
ENSMUSG00000062372	Otof	-2.59004	0.0121867
ENSMUSG00000036885	Arhgef26	-1.20361	0.0125198
ENSMUSG00000020826	Nos2	2.37562	0.0125282
ENSMUSG00000032033	Barx2	4.35952	0.0125925
ENSMUSG00000086049	Gm12735	-1.99001	0.0130779
ENSMUSG00000036502	Tmem255a	-1.28166	0.0134789
ENSMUSG00000111118	Gm6545	1.45251	0.0137144
ENSMUSG00000051457	Spn	1.04085	0.0138156
ENSMUSG00000037989	Wnk2	2.31677	0.0138461
ENSMUSG00000025425	St8sia5	5.15237	0.0139431
ENSMUSG00000035403	Crb2	-3.05388	0.0140722
ENSMUSG00000021730	Hcn1	-1.00674	0.0140751
ENSMUSG00000097536	2610037D02Rik	-1.01896	0.014323
ENSMUSG00000107768	Gm44275	-2.82224	0.014323
ENSMUSG00000017344	Vtn	-1.18235	0.0143835
ENSMUSG00000018566	Slc2a4	2.44496	0.0145403
ENSMUSG00000026594	Ralgps2	-1.01775	0.0146928
ENSMUSG00000087477	Gm13822	2.8387	0.0148166
ENSMUSG00000087579	Hectd2os	3.31178	0.0148168
ENSMUSG00000027858	Tspan2	-1.08788	0.0148567
ENSMUSG00000015647	Lama5	-1.05438	0.0148642
ENSMUSG00000040165	Cd209c	-3.10838	0.0150428
ENSMUSG00000042476	Abcb4	1.30802	0.0150865
ENSMUSG00000055301	Adh7	1.44766	0.015087
ENSMUSG00000042671	Rgs8	1.36146	0.0151207
ENSMUSG00000096243	Gm24265	-4.20703	0.0151623
ENSMUSG00000107529	Gm44291	3.36825	0.015328
ENSMUSG00000022696	Sidt1	1.09849	0.0157355
ENSMUSG00000038026	Kcnj9	-2.11458	0.0157872
ENSMUSG00000018845	Unc45b	1.30803	0.0158882
ENSMUSG00000039891	Txlnb	1.4492	0.0159763
ENSMUSG00000050100	Hmx2	-1.49511	0.0161116
ENSMUSG00000019906	Lin7a	-1.63248	0.0162198
ENSMUSG00000038663	Fsd2	1.91721	0.0162198
ENSMUSG00000076674	Ighv3-8	-7.60598	0.0163541
ENSMUSG00000050315	Synpo2	2.38339	0.016357
ENSMUSG00000095442	Ighv1-4	-4.91293	0.0166119
ENSMUSG00000027408	Cpxm1	2.02855	0.0167174
ENSMUSG00000025921	Rdh10	-1.10917	0.0168934
ENSMUSG00000026073	Il1r2	1.41629	0.0170932
ENSMUSG00000030785	Cox6a2	3.29203	0.0171802
ENSMUSG00000067149	Jchain	-3.69907	0.0178913
ENSMUSG00000022240	Ctnnd2	1.52739	0.0179169
ENSMUSG00000105906	Iglc1	-4.88198	0.0179169
ENSMUSG00000018339	Gpx3	1.97116	0.0181015
ENSMUSG00000102153	Gm37474	3.23999	0.0181178
ENSMUSG00000059900	Tmem40	1.32072	0.0182211
ENSMUSG00000074417	Gm14548	1.5442	0.0182609
ENSMUSG00000044206	Vsig4	-1.62257	0.0184752
ENSMUSG00000048732	Klhl11	-1.16578	0.0185296
ENSMUSG00000022504	Ciita	-1.86144	0.0187027
ENSMUSG00000038594	Cep85l	-1.08572	0.0189389
ENSMUSG00000066319	Rtp3	1.55025	0.0189961
ENSMUSG00000090881	Gm6904	1.13422	0.0190542
ENSMUSG00000004110	Cacna1e	-1.54776	0.0190665
ENSMUSG00000074607	Tox2	-1.29148	0.0193948
ENSMUSG00000000247	Lhx2	1.47953	0.0194751
ENSMUSG00000073421	H2-Ab1	-2.08571	0.0194751
ENSMUSG00000008845	Cd163	-2.2401	0.0195731
ENSMUSG00000060962	Dmkn	2.18547	0.0195764
ENSMUSG00000097823	Gm16701	1.3112	0.0201423
ENSMUSG00000037161	Mgarp	1.5587	0.0201645
ENSMUSG00000044903	Psg22	3.64207	0.0201869
ENSMUSG00000020928	Higd1b	-1.27162	0.0201987
ENSMUSG00000051029	Serpinb1b	1.99414	0.0203293
ENSMUSG00000036854	Hspb6	2.49711	0.020649
ENSMUSG00000030361	Klrb1a	1.88548	0.0206531
ENSMUSG00000064246	Chil1	2.14869	0.0208243
ENSMUSG00000086860	Gm1720	-2.08963	0.0210032
ENSMUSG00000065420	Mir142b	1.27599	0.0211198
ENSMUSG00000094194	Ighv5-16	-4.10976	0.0213671
ENSMUSG00000022206	Npr3	1.36666	0.021412
ENSMUSG00000091199	Gm2619	2.6686	0.0218882
ENSMUSG00000022987	Zfp641	3.02356	0.0220888
ENSMUSG00000052736	Klrc2	1.01783	0.0226222
ENSMUSG00000069917	Hba-a2	-1.73962	0.0226927
ENSMUSG00000093843	Gm25939	-3.79391	0.0229342
ENSMUSG00000028713	Cyp4b1	-1.1219	0.0233987
ENSMUSG00000094377	Gm24407	-3.98872	0.0235066
ENSMUSG00000037440	Vnn1	1.31807	0.0236004
ENSMUSG00000019982	Myb	1.06338	0.0236427
ENSMUSG00000017897	Eya2	1.43856	0.0237721
ENSMUSG00000087066	Gm15518	2.53673	0.0238607
ENSMUSG00000049804	Armcx4	-1.05836	0.0238636
ENSMUSG00000078616	Trim30c	1.37497	0.023879
ENSMUSG00000090231	Cfb	1.73638	0.0240412
ENSMUSG00000028360	Slc44a5	-1.19529	0.0240653
ENSMUSG00000052613	Pcdh15	1.56352	0.0245177
ENSMUSG00000002500	Rpl3l	3.28334	0.024638
ENSMUSG00000023960	Enpp5	1.01952	0.0248094
ENSMUSG00000020672	Sntg2	-1.66117	0.025934
ENSMUSG00000111818	Gm17749	1.85886	0.0261456
ENSMUSG00000046388	Gm9806	-1.84952	0.0262866
ENSMUSG00000057914	Cacnb2	-1.34934	0.0263397
ENSMUSG00000051910	Sox6	1.75177	0.0264383
ENSMUSG00000052435	Cebpe	2.2665	0.02694
ENSMUSG00000084834	4930565N06Rik	-1.49254	0.0269578
ENSMUSG00000026228	Htr2b	1.11383	0.0272772
ENSMUSG00000095007	Igkv12-41	-3.14128	0.0274469
ENSMUSG00000075015	Gm10801	2.31728	0.0277199
ENSMUSG00000038259	Gdf5	3.19632	0.0278559
ENSMUSG00000066363	Serpina3f	1.09022	0.0278906
ENSMUSG00000074203	G430095P16Rik	1.07004	0.0278906
ENSMUSG00000098120	Gm5914	1.2155	0.0278906
ENSMUSG00000071669	Snx29	-1.01015	0.0281464
ENSMUSG00000019278	Dpep1	1.12164	0.0283245
ENSMUSG00000070424	Art5	2.27063	0.028554
ENSMUSG00000060985	Tdrd5	2.39636	0.0289054
ENSMUSG00000076618	Ighj4	-2.7027	0.0293113
ENSMUSG00000025746	Il6	1.73978	0.0298514
ENSMUSG00000108291	Gm44292	2.30834	0.0306657
ENSMUSG00000044017	Adgrd1	1.17577	0.0307967
ENSMUSG00000073144	4930599N23Rik	1.09263	0.0308401
ENSMUSG00000110631	Gm42047	1.17475	0.0310212
ENSMUSG00000028434	Epb41l4b	1.38652	0.0311286
ENSMUSG00000031933	Izumo1r	-1.47769	0.0314602
ENSMUSG00000052305	Hbb-bs	-2.19818	0.0315375
ENSMUSG00000049653	Spatc1	1.74266	0.0316283
ENSMUSG00000051504	Siglech	-1.46174	0.0316674
ENSMUSG00000043518	Rai2	2.06892	0.0316862
ENSMUSG00000049641	Vgll2	6.48383	0.0321607
ENSMUSG00000030116	Mfap5	1.06566	0.0327483
ENSMUSG00000058794	Nfe2	1.11139	0.0327483
ENSMUSG00000047562	Mmp10	1.09237	0.0328303
ENSMUSG00000005883	Spo11	1.27042	0.0329493
ENSMUSG00000021062	Rab15	1.39024	0.0331175
ENSMUSG00000085058	8030453O22Rik	-1.23357	0.0333303
ENSMUSG00000097597	Gm26674	1.63135	0.0333468
ENSMUSG00000029088	Kcnip4	-1.11459	0.0333523
ENSMUSG00000028217	Cdh17	1.73565	0.0337132
ENSMUSG00000059991	Nptx2	1.8933	0.0339019
ENSMUSG00000001168	Oas1h	2.25756	0.0346101
ENSMUSG00000076620	Ighj2	-3.04604	0.0349543
ENSMUSG00000024049	Myom1	2.0048	0.0350987
ENSMUSG00000009350	Mpo	3.34719	0.0352659
ENSMUSG00000021536	Adcy2	1.38909	0.0352659
ENSMUSG00000033006	Sox10	1.7024	0.0353158
ENSMUSG00000085057	Gm13415	-5.20835	0.0353787
ENSMUSG00000106858	Gm43844	-1.36857	0.035497
ENSMUSG00000012350	Ehf	-2.35438	0.0355582
ENSMUSG00000003665	Has1	-2.22572	0.0358275
ENSMUSG00000104063	Pcdhgb7	-1.37134	0.0358414
ENSMUSG00000059654	Reg1	2.018	0.0364812
ENSMUSG00000030651	Art2b	-1.81121	0.0365293
ENSMUSG00000026357	Rgs18	-1.02175	0.0366095
ENSMUSG00000076563	Igkv5-48	-3.21235	0.0366095
ENSMUSG00000089129	Gm26407	-2.49353	0.0369443
ENSMUSG00000026840	Lamc3	-1.72487	0.0371841
ENSMUSG00000037872	Ackr1	1.69442	0.0374484
ENSMUSG00000049404	Rarres1	-1.40074	0.0374924
ENSMUSG00000036298	Slc2a13	-1.18906	0.037809
ENSMUSG00000042529	Kcnj12	2.92346	0.0381215
ENSMUSG00000055235	Wdr86	-1.34698	0.0381485
ENSMUSG00000029671	Wnt16	2.24901	0.0382553
ENSMUSG00000068794	Col28a1	-1.22073	0.0382676
ENSMUSG00000038009	Dnajc22	1.08683	0.038432
ENSMUSG00000094910	D430019H16Rik	1.63037	0.0386921
ENSMUSG00000046480	Scn4b	2.42285	0.0388848
ENSMUSG00000108371	Gm38832	2.02047	0.0398089
ENSMUSG00000013483	Card14	1.27436	0.0404329
ENSMUSG00000108179	Gm44274	-2.22438	0.0405655
ENSMUSG00000060548	Tnfrsf19	1.85362	0.0407289
ENSMUSG00000109903	Gm28710	1.6022	0.040848
ENSMUSG00000027188	Pamr1	1.35419	0.0410391
ENSMUSG00000079339	Ifit1bl1	2.62419	0.0410391
ENSMUSG00000108897	Gm44861	-1.2584	0.0412648
ENSMUSG00000021200	Asb2	1.10277	0.0417091
ENSMUSG00000032503	Arpp21	2.3906	0.0418737
ENSMUSG00000096074	Ighv1-72	-5.01146	0.0418741
ENSMUSG00000032368	Zic1	2.59716	0.042451
ENSMUSG00000096950	Gm9530	1.38724	0.0425578
ENSMUSG00000095426	Trav6d-5	5.20635	0.0426127
ENSMUSG00000089808	Gm7241	-1.71616	0.0428885
ENSMUSG00000110457	Gm45752	1.64101	0.043113
ENSMUSG00000058537	AW822073	-2.29172	0.0433701
ENSMUSG00000082658	Fau-ps2	-1.97252	0.0434156
ENSMUSG00000033825	Tpsb2	1.63791	0.0437969
ENSMUSG00000108714	Gm21057	-2.30916	0.0437969
ENSMUSG00000058145	Adamts17	-1.35772	0.0438859
ENSMUSG00000031137	Fgf13	1.15225	0.0441103
ENSMUSG00000002289	Angptl4	1.42526	0.0443967
ENSMUSG00000052212	Cd177	1.22555	0.0448491
ENSMUSG00000069919	Hba-a1	-1.77876	0.0448917
ENSMUSG00000040495	Chrm4	-2.20128	0.0449647
ENSMUSG00000109243	Gm45867	-1.03273	0.0452449
ENSMUSG00000048752	Prss50	1.82171	0.0452894
ENSMUSG00000024164	C3	1.40542	0.0453103
ENSMUSG00000105954	Gm42793	2.51124	0.0453103
ENSMUSG00000079808	AC168977.1	1.44298	0.0454
ENSMUSG00000102302	Gm38190	-1.02382	0.0454415
ENSMUSG00000102516	Gm38340	-1.71882	0.0455026
ENSMUSG00000067201	H2-M9	1.84501	0.0460957
ENSMUSG00000053647	Gper1	-1.29609	0.0466337
ENSMUSG00000004296	Il12b	-1.29037	0.047089
ENSMUSG00000093327	Mir5107	-1.76248	0.0471527
ENSMUSG00000107265	Gm15469	3.95998	0.0471527
ENSMUSG00000110635	Gm45853	-1.67775	0.0471527
ENSMUSG00000041798	Gck	2.57441	0.0472646
ENSMUSG00000089855	NA	-1.56614	0.0474251
ENSMUSG00000102555	6430511E19Rik	-1.25324	0.0474251
ENSMUSG00000028259	Fhl5	-1.28976	0.0477146
ENSMUSG00000045667	Smtnl2	1.515	0.047847
ENSMUSG00000054200	Ffar4	-2.25074	0.0480663
ENSMUSG00000097108	Gm26581	-1.8702	0.0480941
ENSMUSG00000076609	Igkc	-2.92481	0.0481432
ENSMUSG00000073457	Smok2b	-2.1678	0.0487764
ENSMUSG00000095700	Ighv10-3	-7.15471	0.0491267
ENSMUSG00000110647	Gm17745	1.18389	0.0494747
ENSMUSG00000073876	Gm13305	2.27124	0.0495079
ENSMUSG00000052396	Mogat2	-2.26924	0.0495322
ENSMUSG00000024134	Six2	-2.32755	0.0497969

## Sheet: HBSS vs combination
Gene ID	Gene Name	log2 Fold Change	Adj. p-value
ENSMUSG00000031972	Acta1	10.5344	2.84329e-17
ENSMUSG00000023132	Gzma	8.19685	5.10712e-17
ENSMUSG00000094075	Ighv1-80	-6.85373	2.51663e-16
ENSMUSG00000061816	Myl1	10.4546	7.1514e-16
ENSMUSG00000057003	Myh4	11.0754	5.86632e-15
ENSMUSG00000040809	Chil3	5.4081	9.14761e-15
ENSMUSG00000076677	Ighv6-3	-5.07412	2.67271e-13
ENSMUSG00000060183	Cxcl11	3.09627	3.07709e-13
ENSMUSG00000025150	Cbr2	-3.12995	1.59977e-12
ENSMUSG00000015437	Gzmb	8.20254	2.18086e-12
ENSMUSG00000022708	Zbtb20	-1.08548	5.09831e-12
ENSMUSG00000031444	F10	5.78051	5.32328e-12
ENSMUSG00000040855	Reps2	-1.93373	5.32328e-12
ENSMUSG00000030114	Klrg1	7.28082	1.57344e-11
ENSMUSG00000033196	Myh2	8.11437	1.65417e-11
ENSMUSG00000052374	Actn2	8.68311	1.92196e-11
ENSMUSG00000025083	Afap1l2	-1.78453	2.14207e-11
ENSMUSG00000067149	Jchain	-4.05518	2.48253e-10
ENSMUSG00000067750	Khdc1a	6.26099	2.48253e-10
ENSMUSG00000020908	Myh3	5.08161	3.05606e-10
ENSMUSG00000031494	Cd209a	-4.49966	3.71372e-10
ENSMUSG00000037202	Prf1	7.26439	5.00256e-10
ENSMUSG00000018893	Mb	12.4208	1.12516e-09
ENSMUSG00000102051	I830127L07Rik	6.10962	1.12516e-09
ENSMUSG00000026414	Tnnt2	2.72938	1.21607e-09
ENSMUSG00000109836	Gm45884	-1.61118	1.2286e-09
ENSMUSG00000042451	Mybph	6.19429	1.80436e-09
ENSMUSG00000016349	Eef1a2	11.3467	2.02525e-09
ENSMUSG00000037071	Scd1	-1.03802	2.32739e-09
ENSMUSG00000068246	Apol9b	1.55685	7.99332e-09
ENSMUSG00000076612	Ighg2c	-4.84173	1.0041e-08
ENSMUSG00000030789	Itgax	1.40257	1.09322e-08
ENSMUSG00000076609	Igkc	-3.34601	1.52625e-08
ENSMUSG00000095007	Igkv12-41	-6.32388	1.96287e-08
ENSMUSG00000057346	Apol9a	1.16568	2.04487e-08
ENSMUSG00000031636	Pdlim3	7.55448	2.12426e-08
ENSMUSG00000006457	Actn3	7.20175	2.32094e-08
ENSMUSG00000035929	H2-Q4	1.45685	2.32094e-08
ENSMUSG00000060726	Tmsb15a	8.22062	2.32094e-08
ENSMUSG00000005800	Mmp8	5.50202	2.60041e-08
ENSMUSG00000056054	S100a8	6.58017	2.60852e-08
ENSMUSG00000050370	Ch25h	2.08182	2.62405e-08
ENSMUSG00000026459	Myog	9.18953	3.38444e-08
ENSMUSG00000030399	Ckm	9.66003	3.98613e-08
ENSMUSG00000020061	Mybpc1	9.7403	5.88559e-08
ENSMUSG00000017300	Tnnc2	12.3986	6.30386e-08
ENSMUSG00000056328	Myh1	6.26034	6.30386e-08
ENSMUSG00000031613	Hpgd	-1.6517	6.61092e-08
ENSMUSG00000008845	Cd163	-2.6609	7.33188e-08
ENSMUSG00000030672	Mylpf	6.07308	7.33188e-08
ENSMUSG00000100150	Gm19585	4.61865	7.33188e-08
ENSMUSG00000073494	Sh2d1b2	8.23074	7.66278e-08
ENSMUSG00000031448	Adprhl1	9.06175	7.91399e-08
ENSMUSG00000055775	Myh8	8.59041	7.92257e-08
ENSMUSG00000041538	H2-Ob	-1.30321	8.36485e-08
ENSMUSG00000028116	Myoz2	9.533	8.6152e-08
ENSMUSG00000095612	Ighv5-4	-8.52765	8.82931e-08
ENSMUSG00000096422	Igkv12-44	-8.96326	9.22252e-08
ENSMUSG00000000204	Slfn4	6.19866	9.24113e-08
ENSMUSG00000026822	Lcn2	6.98561	1.03266e-07
ENSMUSG00000025172	Ankrd2	7.22787	1.06313e-07
ENSMUSG00000041754	Trem3	3.80294	1.06545e-07
ENSMUSG00000061723	Tnnt3	7.15902	1.14067e-07
ENSMUSG00000030165	Klrd1	3.761	1.15042e-07
ENSMUSG00000026407	Cacna1s	7.61213	1.21325e-07
ENSMUSG00000020067	Mypn	7.56205	1.27619e-07
ENSMUSG00000042828	Trim72	6.29036	1.27619e-07
ENSMUSG00000067599	Klra7	4.69107	1.27619e-07
ENSMUSG00000042265	Trem1	4.46184	1.29738e-07
ENSMUSG00000095771	Igkv14-111	-5.91644	1.29738e-07
ENSMUSG00000022657	Cd96	3.68896	1.33239e-07
ENSMUSG00000030325	Klrb1c	4.2465	1.41775e-07
ENSMUSG00000075307	Klhl41	7.01363	1.43085e-07
ENSMUSG00000027077	Smtnl1	8.71279	1.87592e-07
ENSMUSG00000030730	Atp2a1	9.42971	1.87592e-07
ENSMUSG00000079243	Xirp1	6.13668	1.87592e-07
ENSMUSG00000108090	Gm6637	5.05418	1.87592e-07
ENSMUSG00000024298	Zfp871	-1.3	1.99955e-07
ENSMUSG00000056071	S100a9	6.54083	2.4173e-07
ENSMUSG00000020377	Ltc4s	-1.07337	2.4335e-07
ENSMUSG00000031443	F7	6.30624	2.44575e-07
ENSMUSG00000095589	Ighv1-55	-6.09939	2.53898e-07
ENSMUSG00000032053	Pou2af1	-2.00851	2.78598e-07
ENSMUSG00000069515	Lyz1	-2.436	4.23293e-07
ENSMUSG00000006221	Hspb7	6.30729	4.57085e-07
ENSMUSG00000047497	Adamts12	-1.13398	4.69833e-07
ENSMUSG00000087113	Gm11714	5.06872	4.84214e-07
ENSMUSG00000076867	Trdv4	5.35599	5.11601e-07
ENSMUSG00000071856	Mcc	-1.13147	5.18522e-07
ENSMUSG00000032495	Lrrc2	8.13575	5.42912e-07
ENSMUSG00000026938	Fcna	-2.26573	5.99048e-07
ENSMUSG00000079597	Gm5483	8.61281	6.25619e-07
ENSMUSG00000020702	Ccl1	2.80705	6.5778e-07
ENSMUSG00000049723	Mmp12	4.94618	8.203e-07
ENSMUSG00000044206	Vsig4	-3.19411	8.44665e-07
ENSMUSG00000028834	Trim63	7.16266	9.11523e-07
ENSMUSG00000061100	Retnla	-5.76517	9.12352e-07
ENSMUSG00000068614	Actc1	3.80396	1.0116e-06
ENSMUSG00000026208	Des	6.30574	1.05521e-06
ENSMUSG00000046908	Ltb4r1	4.99503	1.12133e-06
ENSMUSG00000007122	Casq1	5.12554	1.16428e-06
ENSMUSG00000007877	Tcap	9.59589	1.18202e-06
ENSMUSG00000035296	Sgcg	8.5401	1.18202e-06
ENSMUSG00000071669	Snx29	-1.06446	1.22577e-06
ENSMUSG00000005716	Pvalb	7.85125	1.40401e-06
ENSMUSG00000074001	Klhl40	5.9754	1.83856e-06
ENSMUSG00000044086	Lmod3	7.93751	1.83894e-06
ENSMUSG00000001027	Scn4a	6.72922	1.86542e-06
ENSMUSG00000076934	Iglv1	-4.75612	1.8731e-06
ENSMUSG00000029322	Plac8	3.58004	2.00536e-06
ENSMUSG00000038670	Mybpc2	9.15632	2.03626e-06
ENSMUSG00000050241	Klre1	3.61087	2.0415e-06
ENSMUSG00000028270	Gbp2	1.53201	2.25414e-06
ENSMUSG00000026726	Cubn	-1.11906	2.32189e-06
ENSMUSG00000030167	Klrc1	3.53529	2.42556e-06
ENSMUSG00000061462	Obscn	6.43323	2.60085e-06
ENSMUSG00000019987	Arg1	3.58132	2.60567e-06
ENSMUSG00000009214	Mymk	7.92659	2.88216e-06
ENSMUSG00000026253	Chrng	5.15749	2.88216e-06
ENSMUSG00000105906	Iglc1	-5.46478	2.88216e-06
ENSMUSG00000003379	Cd79a	-1.89658	3.361e-06
ENSMUSG00000020216	Jsrp1	5.65178	3.361e-06
ENSMUSG00000067591	Klra3	3.77312	3.361e-06
ENSMUSG00000038239	Hrc	6.3911	3.5442e-06
ENSMUSG00000027562	Car2	5.01889	3.88294e-06
ENSMUSG00000076614	Ighg1	-4.17468	4.75438e-06
ENSMUSG00000062524	Ncr1	3.93977	4.88952e-06
ENSMUSG00000022584	Ly6c2	4.50979	5.07181e-06
ENSMUSG00000068606	Gm4841	4.9122	5.6964e-06
ENSMUSG00000027895	Kcnc4	7.9891	5.85287e-06
ENSMUSG00000047419	Cmya5	6.41016	6.06118e-06
ENSMUSG00000024910	Ctsw	3.2523	6.33052e-06
ENSMUSG00000049134	Nrap	6.2717	6.58297e-06
ENSMUSG00000040694	Apobec2	5.67385	6.87452e-06
ENSMUSG00000096146	Kcnj11	7.74669	7.49451e-06
ENSMUSG00000027887	Sypl2	7.73936	7.51648e-06
ENSMUSG00000039315	Clnk	4.71621	7.51648e-06
ENSMUSG00000105096	Gbp10	4.75775	7.8849e-06
ENSMUSG00000028268	Gbp3	1.79262	8.00822e-06
ENSMUSG00000033024	Klra9	3.48404	8.70797e-06
ENSMUSG00000032523	Hhatl	6.01238	9.24305e-06
ENSMUSG00000034855	Cxcl10	1.82099	9.59294e-06
ENSMUSG00000033213	AA467197	2.99675	9.80912e-06
ENSMUSG00000044938	Klhl31	6.85726	9.80912e-06
ENSMUSG00000046718	Bst2	1.39405	9.83124e-06
ENSMUSG00000053338	Tarm1	5.19281	9.8513e-06
ENSMUSG00000030592	Ryr1	5.87692	1.01429e-05
ENSMUSG00000040026	Saa3	8.45254	1.02614e-05
ENSMUSG00000001444	Tbx21	3.04282	1.06357e-05
ENSMUSG00000026950	Neb	5.85154	1.10563e-05
ENSMUSG00000000031	H19	5.69108	1.12241e-05
ENSMUSG00000054892	Txk	4.27753	1.12975e-05
ENSMUSG00000027470	Mylk2	6.42439	1.13576e-05
ENSMUSG00000030413	Pglyrp1	3.3137	1.21258e-05
ENSMUSG00000038132	Rbm24	6.25772	1.21258e-05
ENSMUSG00000078815	Cacng6	6.74607	1.23044e-05
ENSMUSG00000037406	Htra4	2.70509	1.23783e-05
ENSMUSG00000061232	H2-K1	1.46906	1.31026e-05
ENSMUSG00000056290	Ms4a4b	2.92838	1.3489e-05
ENSMUSG00000060131	Atp8b4	4.07794	1.36657e-05
ENSMUSG00000025432	Avil	4.98122	1.45887e-05
ENSMUSG00000042895	Abra	9.16132	1.45887e-05
ENSMUSG00000034226	Rhov	4.18592	1.56258e-05
ENSMUSG00000095351	Igkv3-2	-6.75285	1.5766e-05
ENSMUSG00000068129	Cst7	3.98973	1.6364e-05
ENSMUSG00000038403	Hfe2	11.5182	1.63818e-05
ENSMUSG00000019787	Trdn	9.70819	1.63925e-05
ENSMUSG00000041722	Khdc1c	5.29575	1.63925e-05
ENSMUSG00000039109	F13a1	-2.34333	1.71144e-05
ENSMUSG00000047746	Fbxo40	6.0201	1.71144e-05
ENSMUSG00000021913	Ogdhl	-1.18868	1.7392e-05
ENSMUSG00000038763	Alpk3	5.4849	1.7392e-05
ENSMUSG00000024471	Myot	11.8796	1.97445e-05
ENSMUSG00000032355	Mlip	7.72998	1.97445e-05
ENSMUSG00000033355	Rtp4	2.2134	1.97445e-05
ENSMUSG00000027073	Prg2	-2.58692	2.01694e-05
ENSMUSG00000032204	Aqp9	3.89722	2.01694e-05
ENSMUSG00000021798	Ldb3	5.51865	2.05022e-05
ENSMUSG00000032532	Cck	8.0916	2.06014e-05
ENSMUSG00000022215	Fitm1	6.00403	2.11452e-05
ENSMUSG00000023046	Igfbp6	-1.17896	2.11761e-05
ENSMUSG00000030142	Clec4e	4.23645	2.11927e-05
ENSMUSG00000090399	Gm38399	-1.38741	2.11927e-05
ENSMUSG00000027254	Map1a	-1.00399	2.2265e-05
ENSMUSG00000021622	Ckmt2	8.20207	2.30674e-05
ENSMUSG00000062694	Cav3	7.31941	2.30674e-05
ENSMUSG00000079363	Gbp4	2.41419	2.30674e-05
ENSMUSG00000071317	Bves	5.43772	2.33508e-05
ENSMUSG00000032446	Eomes	4.4638	2.35642e-05
ENSMUSG00000087066	Gm15518	5.2632	2.40093e-05
ENSMUSG00000030173	Klra5	6.46861	2.43817e-05
ENSMUSG00000025163	Cd7	1.94911	2.4485e-05
ENSMUSG00000028841	Cnksr1	6.04738	2.57061e-05
ENSMUSG00000094694	Ighv1-9	-5.85634	2.63687e-05
ENSMUSG00000035923	Myf6	9.14066	2.69515e-05
ENSMUSG00000027716	Trpc3	-1.89994	2.79124e-05
ENSMUSG00000053101	Gpr141	4.09217	2.79124e-05
ENSMUSG00000011148	Adssl1	2.37662	2.81225e-05
ENSMUSG00000042684	Npl	-1.11393	2.82689e-05
ENSMUSG00000076672	Ighv3-6	-4.02442	2.82689e-05
ENSMUSG00000026399	Cd55	5.43653	2.84299e-05
ENSMUSG00000009281	Rarres2	5.71343	2.87827e-05
ENSMUSG00000006310	Zbtb32	5.74729	3.01194e-05
ENSMUSG00000028332	Hemgn	5.19938	3.01194e-05
ENSMUSG00000009471	Myod1	6.99451	3.16657e-05
ENSMUSG00000073411	H2-D1	1.40149	3.23255e-05
ENSMUSG00000055489	Ano5	7.15179	3.46005e-05
ENSMUSG00000073409	H2-Q6	2.42465	3.56507e-05
ENSMUSG00000000303	Cdh1	2.14406	3.76554e-05
ENSMUSG00000019890	Nts	1.63234	4.19887e-05
ENSMUSG00000096472	Cdkn2d	1.04632	4.48035e-05
ENSMUSG00000079038	D130040H23Rik	-1.34151	4.78059e-05
ENSMUSG00000051354	Samd3	3.13555	5.11825e-05
ENSMUSG00000044461	Shisa2	5.58848	5.4702e-05
ENSMUSG00000041831	Sytl3	4.31834	5.62998e-05
ENSMUSG00000019124	Scrn1	-1.52727	5.72306e-05
ENSMUSG00000028392	Bspry	4.36426	5.72306e-05
ENSMUSG00000094124	Ighv1-74	-5.36141	5.80106e-05
ENSMUSG00000048498	Cd300e	3.02435	5.86899e-05
ENSMUSG00000031097	Tnni2	5.11274	5.89426e-05
ENSMUSG00000029304	Spp1	4.19349	5.91746e-05
ENSMUSG00000074677	Sirpb1c	2.71435	5.93321e-05
ENSMUSG00000029417	Cxcl9	1.8606	6.01681e-05
ENSMUSG00000104876	Trdc	2.03901	6.06885e-05
ENSMUSG00000029120	Ppp2r2c	2.09955	6.14369e-05
ENSMUSG00000068227	Il2rb	3.87078	6.32976e-05
ENSMUSG00000041797	Abca9	-1.70308	6.36289e-05
ENSMUSG00000055413	H2-Q5	1.80817	6.36289e-05
ENSMUSG00000079853	Klra1	3.84702	6.4838e-05
ENSMUSG00000044103	Il1f9	8.72895	6.49969e-05
ENSMUSG00000020732	Rab37	2.121	6.50524e-05
ENSMUSG00000105606	Igkv2-109	-7.0664	6.51786e-05
ENSMUSG00000028071	Sh2d2a	4.04928	6.84991e-05
ENSMUSG00000060913	Trim55	6.15551	6.98109e-05
ENSMUSG00000039376	Synpo2l	4.37191	7.11892e-05
ENSMUSG00000053310	Nrgn	4.07448	7.16369e-05
ENSMUSG00000060550	H2-Q7	2.32495	7.36415e-05
ENSMUSG00000030017	Reg3g	4.01671	7.50476e-05
ENSMUSG00000026251	Chrnd	4.98901	7.54418e-05
ENSMUSG00000030792	Dkkl1	3.18493	7.92509e-05
ENSMUSG00000037922	Bank1	-1.53026	8.19264e-05
ENSMUSG00000040653	Ppp1r14c	8.88388	8.19264e-05
ENSMUSG00000045534	Kcna5	-1.65387	8.21296e-05
ENSMUSG00000027338	Prnd	-1.39114	8.3258e-05
ENSMUSG00000059657	Stfa2l1	7.79194	8.42632e-05
ENSMUSG00000098814	Igkv19-93	-2.74063	8.55963e-05
ENSMUSG00000004709	Cd244	3.35853	8.70872e-05
ENSMUSG00000004317	Clcn5	-1.04362	8.72586e-05
ENSMUSG00000030154	Klrb1f	2.97405	9.33376e-05
ENSMUSG00000004612	Nkg7	3.72576	9.87987e-05
ENSMUSG00000049892	Rasd1	1.28539	9.87987e-05
ENSMUSG00000030470	Csrp3	10.6799	9.98118e-05
ENSMUSG00000059108	Ifitm6	3.9188	0.000100253
ENSMUSG00000024338	Psmb8	1.20608	0.00010328
ENSMUSG00000030739	Myh14	5.40695	0.000105328
ENSMUSG00000060802	B2m	1.17163	0.000119254
ENSMUSG00000041476	Smpx	11.4648	0.000120237
ENSMUSG00000078853	Igtp	2.2539	0.000125636
ENSMUSG00000099775	Gm5960	6.14686	0.000125636
ENSMUSG00000014686	Ceacam16	4.23727	0.000126096
ENSMUSG00000078780	Gm5150	2.96509	0.000126627
ENSMUSG00000000817	Fasl	3.6941	0.000127525
ENSMUSG00000005696	Sh2d1a	3.5685	0.000128068
ENSMUSG00000009378	Slc16a12	-1.43114	0.000128068
ENSMUSG00000026989	Dapl1	2.74043	0.000128068
ENSMUSG00000030427	Lilra6	3.55964	0.000131727
ENSMUSG00000032648	Pygm	5.00184	0.000131727
ENSMUSG00000057058	Skap1	2.44933	0.000136293
ENSMUSG00000022696	Sidt1	3.38124	0.000139927
ENSMUSG00000035042	Ccl5	1.65432	0.000145377
ENSMUSG00000035692	Isg15	2.92177	0.000145377
ENSMUSG00000104452	Ighv8-8	-7.15418	0.000145557
ENSMUSG00000026358	Rgs1	2.65998	0.000146257
ENSMUSG00000026919	Lcn4	5.68897	0.000149941
ENSMUSG00000026347	Tmem163	4.49395	0.000152806
ENSMUSG00000022126	Acod1	4.08502	0.00015445
ENSMUSG00000003882	Il7r	2.44059	0.000160315
ENSMUSG00000050071	Bex1	8.85635	0.000164305
ENSMUSG00000079298	Klrb1b	3.54395	0.000165734
ENSMUSG00000025129	Ppp1r27	5.35263	0.00016665
ENSMUSG00000095200	Ighv1-7	-9.43716	0.000171887
ENSMUSG00000028037	Ifi44	2.42124	0.000175836
ENSMUSG00000103175	Gm37169	4.32953	0.00017903
ENSMUSG00000029379	Cxcl3	9.80199	0.000179101
ENSMUSG00000055421	Pcdh9	-1.12796	0.000179551
ENSMUSG00000096515	Igkv14-100	-8.16709	0.000179551
ENSMUSG00000023067	Cdkn1a	2.1912	0.000181111
ENSMUSG00000064179	Tnnt1	4.01826	0.000182354
ENSMUSG00000076549	Igkv4-68	-8.55859	0.000183356
ENSMUSG00000079491	H2-T10	1.68567	0.000183356
ENSMUSG00000103254	Ighv1-15	-7.96868	0.000189791
ENSMUSG00000049719	Prss46	5.07651	0.000201698
ENSMUSG00000032503	Arpp21	4.44781	0.000203715
ENSMUSG00000102037	Bcl2a1a	1.64591	0.000207898
ENSMUSG00000089727	Klra8	3.62154	0.000210259
ENSMUSG00000026117	Zap70	3.13785	0.000216107
ENSMUSG00000055170	Ifng	3.63554	0.000216107
ENSMUSG00000023232	Serinc2	1.50502	0.000217578
ENSMUSG00000044550	Tceal3	5.29577	0.000223306
ENSMUSG00000072720	Myo18b	4.06863	0.000228411
ENSMUSG00000062901	Klhl24	-1.00037	0.000232263
ENSMUSG00000004939	Nmrk2	6.36043	0.000238138
ENSMUSG00000099364	5730419F03Rik	8.96949	0.000247397
ENSMUSG00000066861	Oas1g	3.02422	0.000263712
ENSMUSG00000076615	Ighg3	-5.36489	0.000263712
ENSMUSG00000086866	4930512H18Rik	3.03267	0.000263712
ENSMUSG00000050075	Gpr171	3.00208	0.00027029
ENSMUSG00000001588	Acap1	3.30936	0.000275278
ENSMUSG00000052212	Cd177	2.31245	0.00027808
ENSMUSG00000058975	Kcnc1	5.02796	0.000291053
ENSMUSG00000038201	Kcna7	5.94971	0.000291646
ENSMUSG00000028396	2310002L09Rik	9.29072	0.000299107
ENSMUSG00000005628	Tmod4	4.76105	0.000310827
ENSMUSG00000104713	Gbp6	2.28808	0.000313619
ENSMUSG00000020407	Upp1	1.07178	0.000318644
ENSMUSG00000075602	Ly6a	3.0028	0.000319294
ENSMUSG00000040666	Sh3bgr	5.61441	0.00033145
ENSMUSG00000030149	Klrk1	3.06158	0.000340706
ENSMUSG00000067653	Ankrd23	4.75601	0.000343836
ENSMUSG00000079014	Serpina3i	1.46378	0.000352092
ENSMUSG00000026712	Mrc1	-1.17982	0.000352831
ENSMUSG00000038304	Cd160	2.38829	0.000352831
ENSMUSG00000089942	Pira2	3.26807	0.000355461
ENSMUSG00000017897	Eya2	3.45826	0.000361873
ENSMUSG00000043932	Klri2	2.91738	0.000364925
ENSMUSG00000094088	Ighv1-64	-5.46926	0.000367701
ENSMUSG00000034768	Asb16	6.19336	0.000368649
ENSMUSG00000026573	Xcl1	2.40984	0.000372814
ENSMUSG00000037991	Rmi2	1.05795	0.000373857
ENSMUSG00000022408	Fam83f	2.31353	0.000375226
ENSMUSG00000020077	Srgn	2.42734	0.000377616
ENSMUSG00000006235	Epor	-1.32817	0.000379017
ENSMUSG00000076937	Iglc2	-4.54217	0.000382174
ENSMUSG00000094689	Ighv1-81	-6.34673	0.000384121
ENSMUSG00000030144	Clec4d	3.62159	0.000390785
ENSMUSG00000030178	Klra13-ps	3.43405	0.000390785
ENSMUSG00000048852	Gm12185	2.97735	0.00039363
ENSMUSG00000034177	Rnf43	3.37653	0.000399942
ENSMUSG00000028150	Rorc	5.4204	0.000401314
ENSMUSG00000063234	Gpr84	1.44368	0.000401459
ENSMUSG00000025498	Irf7	3.29846	0.000410343
ENSMUSG00000076598	Igkv3-7	-5.21605	0.000417475
ENSMUSG00000021256	Vash1	-1.01934	0.00043003
ENSMUSG00000033854	Kcnk10	5.38089	0.000430591
ENSMUSG00000090066	1110002E22Rik	4.55462	0.000435996
ENSMUSG00000026778	Prkcq	2.77048	0.000447387
ENSMUSG00000030156	Cd69	2.83056	0.000454793
ENSMUSG00000045027	Prss22	3.67322	0.000473644
ENSMUSG00000020722	Cacng1	4.78663	0.000480625
ENSMUSG00000020183	Cpm	-2.02101	0.000485725
ENSMUSG00000018341	Il12rb2	3.16513	0.000491056
ENSMUSG00000045826	Ptprcap	3.13994	0.00051182
ENSMUSG00000031382	Asb11	6.83021	0.000524378
ENSMUSG00000000409	Lck	2.55284	0.00052834
ENSMUSG00000001348	Acp5	1.47979	0.00052834
ENSMUSG00000091898	Tnnc1	1.92917	0.00053907
ENSMUSG00000030162	Olr1	2.17911	0.000572479
ENSMUSG00000087090	Nctc1	6.41101	0.000572479
ENSMUSG00000111229	Gm39323	4.09108	0.000581168
ENSMUSG00000034730	Adgrb1	4.80832	0.000595252
ENSMUSG00000046879	Irgm1	1.89485	0.000601257
ENSMUSG00000030785	Cox6a2	4.62429	0.000614053
ENSMUSG00000022534	Mefv	3.07429	0.000620808
ENSMUSG00000021456	Fbp2	7.42232	0.000653085
ENSMUSG00000072721	Klra14-ps	2.78997	0.000654634
ENSMUSG00000054850	Smim10l2a	-2.33802	0.00066609
ENSMUSG00000076490	Trbc1	3.66927	0.000668584
ENSMUSG00000078922	Tgtp1	3.04947	0.000668584
ENSMUSG00000085295	4930430E12Rik	2.9831	0.000669382
ENSMUSG00000019848	Popdc3	4.72892	0.000706083
ENSMUSG00000001128	Cfp	2.01841	0.000734298
ENSMUSG00000058216	Gstp3	3.01371	0.000751467
ENSMUSG00000027368	Dusp2	2.53052	0.000810227
ENSMUSG00000030996	Art1	9.99091	0.000811791
ENSMUSG00000047798	Cd300lf	3.08863	0.000817966
ENSMUSG00000029605	Oas1b	1.73383	0.000827899
ENSMUSG00000042485	Mustn1	4.73484	0.000827899
ENSMUSG00000105112	Gm42778	-1.87843	0.000827899
ENSMUSG00000026564	Dusp27	4.25231	0.000828604
ENSMUSG00000098318	Lockd	1.05039	0.000828604
ENSMUSG00000071540	3425401B19Rik	8.5466	0.000831734
ENSMUSG00000029275	Gfi1	3.71561	0.000845115
ENSMUSG00000028023	Pitx2	5.72321	0.00085498
ENSMUSG00000044199	S1pr4	2.61911	0.000872793
ENSMUSG00000036526	Card11	2.63062	0.000883862
ENSMUSG00000026971	Itgb6	5.39258	0.000891753
ENSMUSG00000039070	Cpa4	-2.81209	0.000896414
ENSMUSG00000027636	Sla2	3.01831	0.00090567
ENSMUSG00000067235	H2-Q10	4.1014	0.000952698
ENSMUSG00000068697	Myoz1	4.14092	0.000970788
ENSMUSG00000079017	Ifi27l2a	2.4157	0.000989505
ENSMUSG00000053687	Dpep2	2.21367	0.000989906
ENSMUSG00000056900	Usp13	4.8744	0.000998385
ENSMUSG00000001508	Sgca	4.77984	0.00101554
ENSMUSG00000029923	Rab19	3.05095	0.00101554
ENSMUSG00000041827	Oasl1	2.8779	0.00101554
ENSMUSG00000033576	Apol6	3.04299	0.00102287
ENSMUSG00000029658	Wdr95	2.18299	0.00104432
ENSMUSG00000023927	Satb1	2.67464	0.00105513
ENSMUSG00000040483	Xaf1	1.74183	0.00105513
ENSMUSG00000026835	Fcnb	4.09927	0.00106571
ENSMUSG00000056457	Prl2c3	4.60811	0.00110292
ENSMUSG00000026832	Cytip	2.38948	0.00110507
ENSMUSG00000042717	Ppp1r3a	10.2901	0.00110682
ENSMUSG00000043467	Zbtb37	-1.09468	0.00112896
ENSMUSG00000086825	Gm15675	5.05745	0.00112896
ENSMUSG00000019982	Myb	3.60412	0.00113398
ENSMUSG00000027670	Ocstamp	2.92926	0.00114626
ENSMUSG00000097779	4833407H14Rik	4.01149	0.00115629
ENSMUSG00000037321	Tap1	1.62257	0.00116379
ENSMUSG00000022102	Dok2	2.98178	0.00117025
ENSMUSG00000103509	Gm38372	-1.55419	0.00117997
ENSMUSG00000024059	Clip4	4.34724	0.00119442
ENSMUSG00000075010	AW112010	2.55493	0.00120696
ENSMUSG00000026581	Sell	3.18594	0.00122524
ENSMUSG00000078763	Slfn1	3.32517	0.00123048
ENSMUSG00000005824	Tnfsf14	2.77927	0.00123269
ENSMUSG00000076534	Igkv12-89	-6.23997	0.0012362
ENSMUSG00000000673	Haao	2.19663	0.00123675
ENSMUSG00000034648	Lrrn1	6.18135	0.00127078
ENSMUSG00000094410	Gm38394	-1.10079	0.001291
ENSMUSG00000106099	Gm42664	-1.60728	0.0013006
ENSMUSG00000070501	Ifi214	3.39732	0.00132405
ENSMUSG00000062077	Trim54	9.31378	0.00135707
ENSMUSG00000092920	Mirt2	6.78057	0.00135707
ENSMUSG00000099474	1700097N02Rik	4.35539	0.00135843
ENSMUSG00000078921	Tgtp2	1.79291	0.00139635
ENSMUSG00000025582	Nptx1	-2.90785	0.00142172
ENSMUSG00000020928	Higd1b	-1.72293	0.00144383
ENSMUSG00000029915	Clec5a	1.21775	0.00144495
ENSMUSG00000033880	Lgals3bp	1.44228	0.00145806
ENSMUSG00000064147	Rab44	4.12071	0.0014629
ENSMUSG00000094198	Ighv1-50	-7.92687	0.0014629
ENSMUSG00000085823	Gm13012	2.53985	0.00147909
ENSMUSG00000070000	Fcho1	2.69415	0.00149574
ENSMUSG00000042045	Sln	12.2431	0.00149805
ENSMUSG00000079588	Tmem182	4.02152	0.00150754
ENSMUSG00000054206	Gzmm	1.83829	0.00151538
ENSMUSG00000096632	Igkv9-124	-5.3743	0.00157449
ENSMUSG00000053044	Cd8b1	1.79119	0.0015879
ENSMUSG00000086552	Dlx4os	-1.55971	0.00161704
ENSMUSG00000020788	Atp2a3	2.43462	0.00164137
ENSMUSG00000035493	Tgfbi	1.1369	0.00170612
ENSMUSG00000057135	Scimp	2.5153	0.00171326
ENSMUSG00000076483	Trbj1-1	4.00066	0.00172957
ENSMUSG00000028773	Fabp3	3.65551	0.00173044
ENSMUSG00000043931	Gimap7	2.32631	0.00173636
ENSMUSG00000035373	Ccl7	1.86029	0.00173694
ENSMUSG00000038963	Slco4a1	1.77554	0.0017427
ENSMUSG00000076596	Igkv3-10	-5.90952	0.00175538
ENSMUSG00000026994	Galnt3	2.29273	0.00180411
ENSMUSG00000027022	Xirp2	8.39602	0.00183266
ENSMUSG00000079434	Neu2	4.99632	0.00183266
ENSMUSG00000086652	Gm14029	2.08997	0.00184243
ENSMUSG00000024675	Ms4a4c	3.15308	0.00184721
ENSMUSG00000073375	Lrrc30	7.96498	0.00187185
ENSMUSG00000070385	Ampd1	3.74063	0.0019471
ENSMUSG00000018930	Ccl4	3.23159	0.00196263
ENSMUSG00000109713	Pvrig	2.15954	0.00196354
ENSMUSG00000021767	Kat6b	-1.12911	0.00197468
ENSMUSG00000049422	Chchd10	3.93537	0.00198912
ENSMUSG00000032021	Crtam	2.55237	0.00203421
ENSMUSG00000076940	Iglv2	-6.06813	0.00204188
ENSMUSG00000032661	Oas3	2.96449	0.00210256
ENSMUSG00000020644	Id2	2.58999	0.00210488
ENSMUSG00000026180	Cxcr2	5.39818	0.00210535
ENSMUSG00000030107	Usp18	2.63853	0.00210535
ENSMUSG00000052776	Oas1a	2.20566	0.00210535
ENSMUSG00000021768	Dusp13	4.31194	0.00214159
ENSMUSG00000030361	Klrb1a	3.911	0.0021476
ENSMUSG00000020475	Pgam2	3.79414	0.00219845
ENSMUSG00000027514	Zbp1	2.38871	0.00220002
ENSMUSG00000094194	Ighv5-16	-7.02965	0.00220405
ENSMUSG00000096833	Igkv4-55	-6.97983	0.00220405
ENSMUSG00000022439	Parvg	1.80112	0.00225524
ENSMUSG00000029449	Rhof	2.94457	0.00225524
ENSMUSG00000092021	Gbp11	3.14804	0.00225524
ENSMUSG00000051998	Lax1	2.79362	0.00225819
ENSMUSG00000051457	Spn	2.6525	0.00227716
ENSMUSG00000032033	Barx2	5.7545	0.00229724
ENSMUSG00000024936	Kcnk7	3.66295	0.00230475
ENSMUSG00000085779	Atcayos	4.28001	0.00235548
ENSMUSG00000032776	Mctp2	3.20271	0.00235618
ENSMUSG00000028033	Kcnq5	4.02055	0.00239575
ENSMUSG00000037849	Ifi206	2.78947	0.00241024
ENSMUSG00000028362	Tnfsf8	1.73495	0.00245522
ENSMUSG00000030737	Slco2b1	-1.42649	0.00245977
ENSMUSG00000071716	Apol7e	2.68611	0.00247751
ENSMUSG00000079543	Igkv13-85	-5.01943	0.00251368
ENSMUSG00000040247	Tbc1d10c	2.65994	0.00252292
ENSMUSG00000046550	Spin2c	2.72572	0.00253525
ENSMUSG00000037646	Vps13b	-1.18711	0.0025521
ENSMUSG00000054672	5830411N06Rik	1.77832	0.00256157
ENSMUSG00000029683	Lmod2	9.20832	0.0025905
ENSMUSG00000057880	Abat	-1.41609	0.00267666
ENSMUSG00000056116	H2-T22	1.51144	0.00270467
ENSMUSG00000061577	Adgrg5	1.92379	0.00285366
ENSMUSG00000022525	Hrasls	6.06706	0.00285957
ENSMUSG00000074115	Saa1	7.2085	0.00285957
ENSMUSG00000037280	Galnt6	2.51949	0.00286172
ENSMUSG00000020676	Ccl11	3.85103	0.00286902
ENSMUSG00000025473	Adam8	1.75726	0.00298155
ENSMUSG00000032690	Oas2	2.6802	0.00313627
ENSMUSG00000057280	Musk	3.57695	0.00318262
ENSMUSG00000045502	Hcar2	3.78441	0.00319409
ENSMUSG00000047193	Dync2h1	-1.1898	0.00319409
ENSMUSG00000021591	Glrx	1.97671	0.00322808
ENSMUSG00000031312	Itgb1bp2	2.67189	0.00327297
ENSMUSG00000044716	Dok7	3.74206	0.00329446
ENSMUSG00000025255	Zfhx4	-1.11777	0.00337767
ENSMUSG00000047485	Klhl34	7.35502	0.00337767
ENSMUSG00000026308	Klhl30	3.09034	0.00345019
ENSMUSG00000095210	Ighv5-9-1	-6.14784	0.00345019
ENSMUSG00000007097	Atp1a2	6.09444	0.0034633
ENSMUSG00000019874	Fabp7	4.69131	0.00357343
ENSMUSG00000021732	Fgf10	1.10976	0.00357343
ENSMUSG00000026770	Il2ra	3.64002	0.00357343
ENSMUSG00000099411	2310015D24Rik	5.44133	0.00357343
ENSMUSG00000036856	Wnt4	3.61432	0.00361923
ENSMUSG00000005763	Cd247	2.62826	0.00364564
ENSMUSG00000025754	Agbl1	7.53429	0.00366913
ENSMUSG00000068245	Phf11d	2.11778	0.00366913
ENSMUSG00000020340	Cyfip2	2.64577	0.00373536
ENSMUSG00000096727	Psmb9	1.56034	0.00376921
ENSMUSG00000030137	Tuba8	7.06619	0.00384035
ENSMUSG00000004609	Cd33	-1.11638	0.00405576
ENSMUSG00000044162	Tnip3	1.30407	0.00409245
ENSMUSG00000022987	Zfp641	4.25348	0.00410715
ENSMUSG00000014609	Chrne	3.11488	0.00411903
ENSMUSG00000095788	Sirpb1a	2.64805	0.0041276
ENSMUSG00000029819	Npy	6.76188	0.00414212
ENSMUSG00000028337	Coro2a	2.52972	0.00416794
ENSMUSG00000026678	Rgs5	-1.6677	0.00419789
ENSMUSG00000052759	Gpr25	6.04355	0.00422863
ENSMUSG00000095889	Ighv1-58	-4.83634	0.00422863
ENSMUSG00000085925	Rtl1	-3.18435	0.00423873
ENSMUSG00000034156	Tspoap1	2.79684	0.00431896
ENSMUSG00000102418	Sh2d1b1	1.56166	0.00432161
ENSMUSG00000092216	Gm19345	3.60768	0.00436618
ENSMUSG00000022900	Ildr1	2.25288	0.00443254
ENSMUSG00000034297	Med13	-1.04885	0.00446778
ENSMUSG00000037820	Tgm2	1.38662	0.00449601
ENSMUSG00000084289	Gm6977	1.81584	0.0045231
ENSMUSG00000099974	Bcl2a1d	1.79753	0.00452786
ENSMUSG00000095642	Ighv14-3	-6.02495	0.0045386
ENSMUSG00000028927	Padi2	2.60803	0.00457764
ENSMUSG00000032094	Cd3d	1.8467	0.00458751
ENSMUSG00000047507	Baiap3	2.38074	0.00459856
ENSMUSG00000095630	Igkv6-23	-4.46995	0.00465158
ENSMUSG00000002204	Napsa	2.44253	0.00468831
ENSMUSG00000028327	Stra6l	2.88559	0.00468831
ENSMUSG00000074419	Gm15448	3.11716	0.00470373
ENSMUSG00000052749	Trim30b	3.54561	0.00470487
ENSMUSG00000031112	Stk26	2.58032	0.00470924
ENSMUSG00000021636	Marveld2	3.11684	0.00471369
ENSMUSG00000085079	Khdc1b	3.49143	0.00471369
ENSMUSG00000020122	Egfr	-1.11368	0.00472938
ENSMUSG00000027078	Ube2l6	1.29079	0.00475219
ENSMUSG00000086952	Gm12596	4.06778	0.00475219
ENSMUSG00000096670	Ighv2-6	-5.80413	0.00480585
ENSMUSG00000037913	Tmem156	2.15073	0.0049128
ENSMUSG00000016194	Hsd11b1	3.21156	0.00503342
ENSMUSG00000087579	Hectd2os	4.49	0.00503342
ENSMUSG00000031137	Fgf13	2.72538	0.00504365
ENSMUSG00000047293	Gpr15	3.42425	0.00504365
ENSMUSG00000000682	Cd52	1.94231	0.00518616
ENSMUSG00000074417	Gm14548	2.63248	0.00526598
ENSMUSG00000032202	Rab27a	2.90209	0.00531872
ENSMUSG00000076498	Trbc2	2.5861	0.00531872
ENSMUSG00000076508	Igkv17-127	-3.51693	0.00532272
ENSMUSG00000095028	Sirpb1b	2.26819	0.00532272
ENSMUSG00000054203	Ifi205	2.8827	0.00532447
ENSMUSG00000036306	Lzts1	2.89459	0.00539012
ENSMUSG00000016496	Cd274	2.90178	0.00542555
ENSMUSG00000002500	Rpl3l	4.56135	0.00546476
ENSMUSG00000096150	Ighv1-85	-7.69514	0.00562612
ENSMUSG00000046167	Gldn	4.20833	0.00572366
ENSMUSG00000022357	Klhl38	6.28695	0.00575166
ENSMUSG00000032060	Cryab	3.12531	0.00575166
ENSMUSG00000106478	Gm36551	3.5475	0.0057628
ENSMUSG00000021388	Aspn	-1.53779	0.0058075
ENSMUSG00000028874	Fgr	2.25597	0.00583228
ENSMUSG00000063388	BC023105	3.39454	0.00583228
ENSMUSG00000030742	Lat	1.92521	0.00595168
ENSMUSG00000031551	Ido1	3.83105	0.00598775
ENSMUSG00000066009	Zfp987	4.56179	0.00600252
ENSMUSG00000032735	Ablim3	-1.18602	0.00602531
ENSMUSG00000036854	Hspb6	3.03231	0.00603943
ENSMUSG00000071724	Smpd5	1.59525	0.006098
ENSMUSG00000035186	Ubd	1.08175	0.00611593
ENSMUSG00000082292	Gm12250	2.03157	0.00611593
ENSMUSG00000024401	Tnf	2.1161	0.00613091
ENSMUSG00000020395	Itk	2.53637	0.0061461
ENSMUSG00000033508	Asprv1	3.88647	0.00614766
ENSMUSG00000002033	Cd3g	1.89115	0.00622218
ENSMUSG00000076665	Ighv7-1	-7.42565	0.00622218
ENSMUSG00000076564	Igkv12-46	-8.3298	0.00631684
ENSMUSG00000038065	Mturn	-1.38425	0.00634558
ENSMUSG00000097140	Gm26779	-1.47102	0.00634558
ENSMUSG00000079563	Pglyrp2	1.78082	0.00636683
ENSMUSG00000019945	Cabcoco1	4.79386	0.00637151
ENSMUSG00000031075	Ano1	-1.73483	0.00638814
ENSMUSG00000020396	Nefh	3.2178	0.00647068
ENSMUSG00000042351	Grap2	1.572	0.00648169
ENSMUSG00000061086	Myl4	1.87964	0.00653228
ENSMUSG00000000247	Lhx2	2.09923	0.0065738
ENSMUSG00000034833	Tespa1	1.95863	0.00658167
ENSMUSG00000042529	Kcnj12	4.74585	0.00658167
ENSMUSG00000064373	Selenop	-1.04616	0.00674339
ENSMUSG00000028460	Sit1	1.64499	0.00674488
ENSMUSG00000070691	Runx3	1.87511	0.00674488
ENSMUSG00000025551	Fgf14	-1.70277	0.00678004
ENSMUSG00000029875	Ccdc184	2.2583	0.00678288
ENSMUSG00000070424	Art5	3.85036	0.00678288
ENSMUSG00000079299	Klrb1	2.48637	0.00682089
ENSMUSG00000066684	Pilrb1	2.26868	0.00688037
ENSMUSG00000094117	Igkv3-12	-3.97443	0.00688911
ENSMUSG00000032942	Ucp3	4.93604	0.0069279
ENSMUSG00000028965	Tnfrsf9	2.73784	0.00698781
ENSMUSG00000027863	Cd2	2.24476	0.00701007
ENSMUSG00000025488	Cox8b	7.76878	0.00706543
ENSMUSG00000102516	Gm38340	-1.61761	0.00706543
ENSMUSG00000095620	2010005H15Rik	4.67384	0.00713695
ENSMUSG00000032011	Thy1	2.64255	0.00715728
ENSMUSG00000043388	Tmem130	-2.36023	0.00720288
ENSMUSG00000034416	Pkd1l2	3.27821	0.00727346
ENSMUSG00000086194	Gm16329	3.90839	0.0073615
ENSMUSG00000048163	Selplg	2.06835	0.00743913
ENSMUSG00000022651	Retnlg	5.54681	0.00749778
ENSMUSG00000050944	Efcab5	-1.15887	0.00749778
ENSMUSG00000079697	Gm5751	-1.89784	0.00751097
ENSMUSG00000041842	Fhdc1	-1.27881	0.00754051
ENSMUSG00000105993	Tex13c2	4.41165	0.00756358
ENSMUSG00000034028	Cd226	1.91819	0.00761236
ENSMUSG00000006014	Prg4	3.86342	0.00768306
ENSMUSG00000074227	Spint2	3.03501	0.00771013
ENSMUSG00000110598	Gm45854	-1.27742	0.0077133
ENSMUSG00000009654	Oit3	2.12911	0.00772923
ENSMUSG00000064443	Gm26226	5.03551	0.00778582
ENSMUSG00000104291	A130071D04Rik	4.09596	0.00795757
ENSMUSG00000037872	Ackr1	3.97325	0.00795996
ENSMUSG00000076556	Igkv4-57	-5.63345	0.00795996
ENSMUSG00000086384	Banf2os	-4.38853	0.00795996
ENSMUSG00000024049	Myom1	3.31689	0.0079606
ENSMUSG00000030077	Chl1	4.02819	0.00807636
ENSMUSG00000061068	Mcpt4	4.11709	0.00807762
ENSMUSG00000058427	Cxcl2	5.75127	0.00808335
ENSMUSG00000073405	H2-T-ps	1.7277	0.00818111
ENSMUSG00000038663	Fsd2	3.15011	0.00819312
ENSMUSG00000062593	Lilrb4a	2.23823	0.00820888
ENSMUSG00000060470	Adgrg3	2.37648	0.00821187
ENSMUSG00000000486	Sept1	2.07035	0.0082588
ENSMUSG00000058794	Nfe2	2.34133	0.00828929
ENSMUSG00000029561	Oasl2	1.50372	0.00832532
ENSMUSG00000076617	Ighm	-2.42147	0.00832532
ENSMUSG00000076866	Trdv2-2	4.27772	0.00832532
ENSMUSG00000017830	Dhx58	1.83106	0.00838834
ENSMUSG00000110692	Gm33460	2.32378	0.00840905
ENSMUSG00000063522	2010109I03Rik	2.18316	0.00844589
ENSMUSG00000069874	Irgm2	1.64748	0.00855481
ENSMUSG00000021728	Emb	1.57058	0.00861537
ENSMUSG00000034459	Ifit1	2.42076	0.00861537
ENSMUSG00000054065	Pkp3	1.92903	0.00861537
ENSMUSG00000053395	Cacng8	1.52376	0.00862384
ENSMUSG00000070323	Mmp27	3.29129	0.00863793
ENSMUSG00000072620	Slfn2	2.11966	0.0086682
ENSMUSG00000030830	Itgal	1.79626	0.00879253
ENSMUSG00000078247	Airn	-1.0962	0.00879253
ENSMUSG00000021373	Cap2	3.25446	0.00879769
ENSMUSG00000030707	Coro1a	1.71226	0.00881458
ENSMUSG00000079339	Ifit1bl1	3.35512	0.00881458
ENSMUSG00000016498	Pdcd1lg2	3.47748	0.00890295
ENSMUSG00000030724	Cd19	-1.72934	0.00903496
ENSMUSG00000071226	Cecr2	3.35368	0.00903496
ENSMUSG00000034570	Inpp5j	2.60193	0.0090429
ENSMUSG00000064109	Hcst	1.82867	0.00911455
ENSMUSG00000073980	Gm9574	1.448	0.00914214
ENSMUSG00000041608	Entpd3	4.4301	0.00919524
ENSMUSG00000074896	Ifit3	2.66063	0.00919524
ENSMUSG00000028348	Cavin4	3.12612	0.00939592
ENSMUSG00000040963	Asgr2	-1.76991	0.00941239
ENSMUSG00000026979	Psd4	2.19648	0.00946796
ENSMUSG00000090942	F830016B08Rik	2.99201	0.00950814
ENSMUSG00000076475	Trbv19	2.24492	0.00954312
ENSMUSG00000020826	Nos2	2.14817	0.00960458
ENSMUSG00000028459	Cd72	1.6348	0.00963533
ENSMUSG00000076562	Igkv4-50	-5.04936	0.00978052
ENSMUSG00000052736	Klrc2	2.15345	0.00978167
ENSMUSG00000026418	Tnni1	1.74178	0.00979795
ENSMUSG00000046480	Scn4b	4.33434	0.00979795
ENSMUSG00000006587	Snai3	3.11656	0.00980369
ENSMUSG00000032484	Ngp	4.11822	0.00991001
ENSMUSG00000078920	Ifi47	1.3339	0.010039
ENSMUSG00000029408	Abcb9	2.77021	0.010094
ENSMUSG00000018924	Alox15	4.36304	0.0101109
ENSMUSG00000071068	Treml2	2.26044	0.0101109
ENSMUSG00000036587	Fut7	2.71129	0.0101365
ENSMUSG00000105008	Gm43652	5.9528	0.0101393
ENSMUSG00000054072	Iigp1	2.02617	0.0102444
ENSMUSG00000107768	Gm44275	-2.57469	0.0102542
ENSMUSG00000048368	Omd	-1.31105	0.0102767
ENSMUSG00000058287	Gm12253	4.21893	0.0103258
ENSMUSG00000061769	Klra6	1.96233	0.010491
ENSMUSG00000039313	AF529169	-2.4189	0.0106991
ENSMUSG00000076563	Igkv5-48	-3.91027	0.0106991
ENSMUSG00000078783	Gm9733	3.28544	0.01075
ENSMUSG00000028572	Hook1	3.04108	0.0107865
ENSMUSG00000048732	Klhl11	-1.22003	0.0107865
ENSMUSG00000046388	Gm9806	-1.95486	0.010804
ENSMUSG00000066677	Pydc3	2.75376	0.010804
ENSMUSG00000094164	Ighv2-3	-6.88005	0.010804
ENSMUSG00000025877	Hk3	1.73042	0.0108209
ENSMUSG00000052087	Rgs14	1.71234	0.010848
ENSMUSG00000000392	Fap	-1.41097	0.0108685
ENSMUSG00000019880	Rspo3	1.18744	0.0108685
ENSMUSG00000110631	Gm42047	1.9723	0.0108685
ENSMUSG00000057948	Unc13d	2.2741	0.0109454
ENSMUSG00000038026	Kcnj9	-2.84068	0.0110014
ENSMUSG00000043110	Lrrn4	-3.64063	0.0111668
ENSMUSG00000043263	Ifi209	2.3701	0.0113972
ENSMUSG00000033906	Zdhhc15	2.1919	0.0114046
ENSMUSG00000097754	Ptgs2os2	3.98237	0.0115643
ENSMUSG00000029082	Bst1	2.42188	0.0116518
ENSMUSG00000025492	Ifitm3	1.39872	0.0116631
ENSMUSG00000021453	Gadd45g	2.60589	0.0117108
ENSMUSG00000034282	Evpl	2.38627	0.0117588
ENSMUSG00000040929	Rfx3	-1.09313	0.0117588
ENSMUSG00000031304	Il2rg	1.54573	0.01195
ENSMUSG00000047415	Gpr68	1.55848	0.0120533
ENSMUSG00000079278	Tmem233	5.22436	0.0120678
ENSMUSG00000032322	Pstpip1	2.32777	0.0121604
ENSMUSG00000033569	Adgrb3	4.46014	0.012184
ENSMUSG00000000982	Ccl3	2.78181	0.0122126
ENSMUSG00000110388	Gm30329	-1.4001	0.0124547
ENSMUSG00000015843	Rxrg	5.03023	0.012543
ENSMUSG00000024696	Lpxn	1.32626	0.0125652
ENSMUSG00000055717	Slain1	2.30217	0.0125961
ENSMUSG00000085433	Gm16001	-1.10532	0.012687
ENSMUSG00000073489	Ifi204	1.93672	0.0127865
ENSMUSG00000040328	Olfr56	1.78193	0.0128611
ENSMUSG00000020641	Rsad2	2.55043	0.0130285
ENSMUSG00000026009	Icos	2.62574	0.013118
ENSMUSG00000025044	Msr1	1.45096	0.0131445
ENSMUSG00000050315	Synpo2	3.48999	0.0132173
ENSMUSG00000059159	Gm8129	1.55886	0.0133601
ENSMUSG00000025141	Myadml2	3.73169	0.0133794
ENSMUSG00000020437	Myo1g	2.06015	0.0133827
ENSMUSG00000087691	Gm15674	4.47541	0.0134548
ENSMUSG00000021506	Pitx1	3.29684	0.0136165
ENSMUSG00000051735	Rinl	2.13653	0.0136446
ENSMUSG00000038872	Zfhx3	-1.31883	0.0136863
ENSMUSG00000071516	Hist1h2ai	2.21783	0.0136863
ENSMUSG00000072941	Sod3	3.03186	0.0136863
ENSMUSG00000108291	Gm44292	3.68569	0.0136863
ENSMUSG00000030069	Prok2	4.61079	0.0137584
ENSMUSG00000023243	Kcnk5	2.53637	0.0138276
ENSMUSG00000027335	Adra1d	-1.0555	0.0138408
ENSMUSG00000002108	Nr1h3	2.46067	0.01385
ENSMUSG00000090231	Cfb	2.41573	0.0138571
ENSMUSG00000037106	Fer1l6	-1.68586	0.0138573
ENSMUSG00000020836	Coro6	3.53105	0.0143164
ENSMUSG00000009687	Fxyd5	1.65867	0.0143886
ENSMUSG00000026579	F5	3.55489	0.0144316
ENSMUSG00000045094	Arhgef37	2.52802	0.0144316
ENSMUSG00000024678	Ms4a4d	2.90958	0.0144357
ENSMUSG00000076486	Trbj1-4	3.15781	0.0144656
ENSMUSG00000000562	Adora3	1.96929	0.0144688
ENSMUSG00000030247	Kcnj8	-1.32856	0.0145144
ENSMUSG00000063646	Jakmip1	1.64113	0.0145558
ENSMUSG00000054435	Gimap4	1.2637	0.0145814
ENSMUSG00000026494	Kif26b	-1.11738	0.0146806
ENSMUSG00000040950	Mgl2	-1.7544	0.0147861
ENSMUSG00000035236	Scai	-1.06794	0.0148372
ENSMUSG00000021565	Slc6a19	2.52325	0.0149126
ENSMUSG00000042385	Gzmk	2.75488	0.0149238
ENSMUSG00000025425	St8sia5	5.99597	0.0150685
ENSMUSG00000066363	Serpina3f	1.89535	0.0151371
ENSMUSG00000049916	2610318N02Rik	2.3557	0.0151833
ENSMUSG00000049653	Spatc1	2.84096	0.0151868
ENSMUSG00000101628	Gm28177	2.84526	0.0152357
ENSMUSG00000029372	Ppbp	2.51808	0.0152785
ENSMUSG00000030711	Sult1a1	-1.74132	0.0152785
ENSMUSG00000071347	C1qtnf9	-1.57267	0.0152785
ENSMUSG00000021508	Cxcl14	2.65444	0.0154395
ENSMUSG00000071342	Lsmem1	5.23839	0.0155393
ENSMUSG00000006586	Runx1t1	-1.09499	0.0155811
ENSMUSG00000043421	Hilpda	1.13302	0.0156028
ENSMUSG00000076620	Ighj2	-2.96508	0.0157113
ENSMUSG00000021390	Ogn	-1.90944	0.0157347
ENSMUSG00000019872	Smpdl3a	1.76552	0.015782
ENSMUSG00000082419	Gm11425	2.41685	0.015782
ENSMUSG00000070427	Il18bp	2.35912	0.015801
ENSMUSG00000106651	Gm42608	-3.1077	0.015801
ENSMUSG00000021061	Sptb	2.91814	0.015836
ENSMUSG00000031506	Ptpn7	1.80404	0.015836
ENSMUSG00000054034	Tceal5	4.59777	0.0158799
ENSMUSG00000019851	Perp	3.66108	0.0159532
ENSMUSG00000084946	Dlx1as	-1.42366	0.0159817
ENSMUSG00000034917	Tjp3	1.12626	0.0160728
ENSMUSG00000052861	Dnah6	2.17651	0.0160835
ENSMUSG00000079428	Tceal7	6.53512	0.0160866
ENSMUSG00000026536	Mnda	1.72955	0.0161347
ENSMUSG00000010122	Slc47a1	4.07723	0.0161835
ENSMUSG00000031519	Asb5	3.17784	0.0161835
ENSMUSG00000090019	Gimap1	1.90854	0.0162358
ENSMUSG00000094546	Ighv1-26	-6.23467	0.0163597
ENSMUSG00000027776	Il12a	4.25987	0.0164125
ENSMUSG00000027901	Dennd2d	2.75373	0.0164596
ENSMUSG00000043939	A530064D06Rik	2.38125	0.0165782
ENSMUSG00000107985	Gm35037	2.74258	0.0165782
ENSMUSG00000072718	Klra10	3.81674	0.0168154
ENSMUSG00000084819	Gm11967	6.5349	0.0168154
ENSMUSG00000042638	Gucy2c	1.8905	0.0168319
ENSMUSG00000076480	Trbv29	3.575	0.0168364
ENSMUSG00000076754	Trgv2	1.65953	0.0168364
ENSMUSG00000076522	Igkv16-104	-3.22866	0.0169155
ENSMUSG00000050578	Mmp13	3.08708	0.0169762
ENSMUSG00000058101	1700084J12Rik	2.61887	0.0171068
ENSMUSG00000028328	Tmod1	3.08543	0.0172289
ENSMUSG00000086527	Gm15856	5.48825	0.017358
ENSMUSG00000050106	Tmc8	1.62262	0.0173748
ENSMUSG00000085774	Gm13055	3.37791	0.0173947
ENSMUSG00000067261	Foxd3	5.26385	0.0174673
ENSMUSG00000085348	Myhas	2.72086	0.0174966
ENSMUSG00000102780	Gm38253	-1.24533	0.017536
ENSMUSG00000071715	Ncf4	1.61249	0.0176522
ENSMUSG00000074874	Ctla2b	1.18499	0.0176522
ENSMUSG00000089817	Gm7162	-1.54994	0.0176522
ENSMUSG00000102275	Gm37144	1.51322	0.0176522
ENSMUSG00000051029	Serpinb1b	2.71597	0.0178159
ENSMUSG00000022304	Dpys	4.35686	0.0178196
ENSMUSG00000026104	Stat1	1.43066	0.0178196
ENSMUSG00000061991	Hist1h2af	2.52828	0.017831
ENSMUSG00000038665	Dgki	-1.54243	0.0178768
ENSMUSG00000022225	Cma1	3.81288	0.0179397
ENSMUSG00000105504	Gbp5	1.95863	0.0179397
ENSMUSG00000029158	Yipf7	5.50337	0.017993
ENSMUSG00000018507	Trpv2	1.36031	0.0182344
ENSMUSG00000058252	Tcp11x2	4.92444	0.0183301
ENSMUSG00000078817	Nlrp12	3.40137	0.0184549
ENSMUSG00000040740	Slc25a34	3.49285	0.0184871
ENSMUSG00000026070	Il18r1	1.81233	0.0185042
ENSMUSG00000076485	Trbj1-3	3.64179	0.0185701
ENSMUSG00000076752	Tcrg-C2	1.85454	0.0186039
ENSMUSG00000078670	Fam174b	2.30823	0.0186745
ENSMUSG00000024353	Mzb1	-2.22145	0.0189364
ENSMUSG00000029361	Nos1	2.91631	0.0191522
ENSMUSG00000030220	Arhgdib	1.30387	0.0191522
ENSMUSG00000030433	Sbk2	4.42008	0.0191522
ENSMUSG00000037318	Traf3ip3	1.98242	0.0192287
ENSMUSG00000063354	Slc39a4	1.4709	0.0192337
ENSMUSG00000026185	Igfbp5	2.50134	0.0192666
ENSMUSG00000051107	NA	3.10358	0.0194275
ENSMUSG00000039264	Gimap3	1.80607	0.0194647
ENSMUSG00000046159	Chrm3	2.1686	0.0194647
ENSMUSG00000020279	Il9r	-1.73189	0.0195911
ENSMUSG00000032368	Zic1	3.16767	0.0197497
ENSMUSG00000042345	Ubash3a	1.74435	0.0197497
ENSMUSG00000091649	Phf11b	2.24105	0.0197613
ENSMUSG00000027832	Ptx3	2.01268	0.0197965
ENSMUSG00000013483	Card14	3.82094	0.0199409
ENSMUSG00000070803	Cited4	1.78797	0.0201728
ENSMUSG00000106750	Gm43151	-2.14162	0.020335
ENSMUSG00000043102	Qrfp	2.42957	0.0204815
ENSMUSG00000040345	Arhgap9	1.98366	0.0205043
ENSMUSG00000024737	Slc15a3	1.44147	0.0205699
ENSMUSG00000030562	Nox4	-1.03698	0.0207308
ENSMUSG00000032496	Ltf	2.65458	0.0208259
ENSMUSG00000094502	Ighv1-69	-6.05854	0.0210043
ENSMUSG00000024371	C2	2.8674	0.0211487
ENSMUSG00000048534	Jaml	2.26798	0.0211487
ENSMUSG00000105962	Gm42432	2.38916	0.0211487
ENSMUSG00000029095	Ablim2	3.44158	0.0215579
ENSMUSG00000051323	Pcdh19	-1.20908	0.0216072
ENSMUSG00000053173	Rpl18-ps2	1.04132	0.0217589
ENSMUSG00000044867	Gimap1os	2.12249	0.0222391
ENSMUSG00000009350	Mpo	4.27347	0.0223927
ENSMUSG00000042474	Fcmr	-1.85688	0.0224163
ENSMUSG00000020399	Havcr2	2.08765	0.02255
ENSMUSG00000096074	Ighv1-72	-5.54882	0.0225596
ENSMUSG00000084826	AI847159	1.85499	0.0225636
ENSMUSG00000065420	Mir142b	2.79179	0.0226897
ENSMUSG00000002007	Srpk3	2.45795	0.0228549
ENSMUSG00000056215	Lrguk	-1.59323	0.0228549
ENSMUSG00000026548	Slamf9	1.36795	0.0230279
ENSMUSG00000108181	C030015A19Rik	-1.10692	0.0232824
ENSMUSG00000078640	Gm11627	-2.39067	0.0232961
ENSMUSG00000063428	Ddo	5.03192	0.0234495
ENSMUSG00000098112	Bin2	1.43097	0.023496
ENSMUSG00000055184	Fam72a	1.2112	0.0236964
ENSMUSG00000110647	Gm17745	2.36293	0.0237526
ENSMUSG00000076488	Trbj1-6	3.15138	0.0240616
ENSMUSG00000062488	Ifit3b	2.47097	0.0242045
ENSMUSG00000059654	Reg1	2.09501	0.0242898
ENSMUSG00000090141	Gm614	2.07431	0.0242898
ENSMUSG00000094796	BC147527	2.34628	0.0243061
ENSMUSG00000068417	Pnp2	2.25085	0.0244477
ENSMUSG00000079471	Mymx	5.02735	0.024635
ENSMUSG00000095519	Ighv1-66	-6.84708	0.024635
ENSMUSG00000037989	Wnk2	3.60055	0.0247701
ENSMUSG00000003824	Syce2	1.27737	0.0249408
ENSMUSG00000048721	Fndc9	2.96337	0.0249753
ENSMUSG00000109539	Gm44667	-1.21323	0.0250146
ENSMUSG00000060924	Csmd1	3.13399	0.0250991
ENSMUSG00000050921	P2ry10	1.98241	0.0252135
ENSMUSG00000057604	Lmcd1	2.31595	0.0254288
ENSMUSG00000018168	Ikzf3	1.62274	0.0256362
ENSMUSG00000067212	H2-T23	1.7943	0.0256862
ENSMUSG00000036381	P2ry14	2.21336	0.0257751
ENSMUSG00000027796	Smad9	-1.46951	0.0258768
ENSMUSG00000040165	Cd209c	-3.74551	0.0258768
ENSMUSG00000052435	Cebpe	2.87258	0.0258768
ENSMUSG00000092572	Serpinb10	2.63896	0.0258768
ENSMUSG00000039699	Batf2	1.82325	0.0260873
ENSMUSG00000040751	Lat2	1.64212	0.0260873
ENSMUSG00000028602	Tnfrsf8	2.57297	0.0262828
ENSMUSG00000029254	Stap1	1.42378	0.0264237
ENSMUSG00000059027	9630013D21Rik	1.69723	0.0264237
ENSMUSG00000022831	Hcls1	1.28568	0.0264373
ENSMUSG00000031762	Mt2	2.72885	0.0264657
ENSMUSG00000031760	Mt3	3.13466	0.0264662
ENSMUSG00000024730	Ms4a8a	3.16995	0.0266553
ENSMUSG00000005640	Insrr	2.6307	0.0267054
ENSMUSG00000016552	Foxred2	2.18648	0.0267509
ENSMUSG00000037580	Gch1	1.74983	0.0267663
ENSMUSG00000023092	Fhl1	3.58051	0.0268267
ENSMUSG00000054181	A930012O16Rik	2.19165	0.0268267
ENSMUSG00000079652	Fam71f2	2.87016	0.0268267
ENSMUSG00000033220	Rac2	1.698	0.0269187
ENSMUSG00000076666	Ighv14-4	-7.08829	0.0272628
ENSMUSG00000030669	Calca	5.5123	0.0273887
ENSMUSG00000002228	Ppm1j	2.06707	0.0275147
ENSMUSG00000075014	Gm10800	2.28871	0.0275744
ENSMUSG00000000386	Mx1	2.44794	0.0277039
ENSMUSG00000067081	Asb18	5.33332	0.0277039
ENSMUSG00000026271	Gpr35	1.69463	0.0280664
ENSMUSG00000080850	Gm12439	2.84795	0.0280734
ENSMUSG00000059852	Kcng2	-1.30556	0.0280771
ENSMUSG00000000290	Itgb2	1.23726	0.0280823
ENSMUSG00000036931	Nfkbid	1.74577	0.0283212
ENSMUSG00000044055	Otos	3.29806	0.0283212
ENSMUSG00000013974	Mcemp1	2.48375	0.0283388
ENSMUSG00000035606	Ky	3.28773	0.0283967
ENSMUSG00000104213	Ighd	-1.19177	0.0283967
ENSMUSG00000027380	Acoxl	2.21649	0.0285546
ENSMUSG00000038811	Gngt2	1.22742	0.0288321
ENSMUSG00000043740	B430306N03Rik	1.94726	0.0290658
ENSMUSG00000085531	Slc36a3os	2.56346	0.0291615
ENSMUSG00000003476	Crhr2	3.55251	0.029308
ENSMUSG00000051910	Sox6	2.95988	0.0293305
ENSMUSG00000010358	Ifi35	1.04349	0.0293828
ENSMUSG00000019996	Map7	2.49087	0.0293828
ENSMUSG00000029663	Gngt1	7.09037	0.0293828
ENSMUSG00000046999	1110032F04Rik	2.93609	0.0293828
ENSMUSG00000056501	Cebpb	1.44412	0.0293828
ENSMUSG00000031997	Trpc6	-1.28342	0.029487
ENSMUSG00000047867	Gimap6	1.37323	0.0295088
ENSMUSG00000062007	Hsh2d	2.41069	0.0295088
ENSMUSG00000053977	Cd8a	1.54935	0.0296752
ENSMUSG00000073491	Ifi213	2.62683	0.0296752
ENSMUSG00000083022	Rps15a-ps6	1.19342	0.0296752
ENSMUSG00000021200	Asb2	1.9416	0.029834
ENSMUSG00000024065	Ehd3	2.44826	0.0299194
ENSMUSG00000069300	Hist1h2bj	2.19272	0.0299194
ENSMUSG00000076928	Trac	1.53	0.030005
ENSMUSG00000042671	Rgs8	2.85123	0.0302112
ENSMUSG00000107136	Gm42466	3.79947	0.0308608
ENSMUSG00000000182	Fgf23	4.10803	0.0308712
ENSMUSG00000025383	Il23a	1.26153	0.0308712
ENSMUSG00000034438	Gbp8	1.7081	0.0312068
ENSMUSG00000021823	Vcl	-1.07085	0.0316944
ENSMUSG00000084796	Mir142hg	2.34736	0.0318326
ENSMUSG00000025647	Shisa5	1.10165	0.0318806
ENSMUSG00000030798	Cd37	1.86791	0.0318806
ENSMUSG00000022883	Robo1	-1.18173	0.03202
ENSMUSG00000086181	C230034O21Rik	-1.45823	0.03202
ENSMUSG00000095079	Igha	-2.46045	0.0320404
ENSMUSG00000026580	Selp	3.56599	0.0320609
ENSMUSG00000024124	Prss30	1.73108	0.0321049
ENSMUSG00000096336	Igkv1-135	-4.44934	0.0321778
ENSMUSG00000049410	Zfp683	1.69512	0.03241
ENSMUSG00000038128	Camk4	2.24715	0.0324586
ENSMUSG00000076540	Igkv4-80	-4.80672	0.0324586
ENSMUSG00000094433	Igkv5-43	-4.01482	0.0325623
ENSMUSG00000075269	Bex6	2.71585	0.0326195
ENSMUSG00000036040	Adamtsl2	-1.18319	0.0327061
ENSMUSG00000031995	St14	1.9723	0.0327391
ENSMUSG00000048148	Nwd1	-1.40205	0.0328795
ENSMUSG00000024036	Slc37a1	1.97553	0.0329184
ENSMUSG00000033470	Cysltr2	2.192	0.0329398
ENSMUSG00000004951	Hspb1	2.18365	0.0331554
ENSMUSG00000028360	Slc44a5	-1.19655	0.0331554
ENSMUSG00000037759	Ptger2	1.69739	0.0331554
ENSMUSG00000075015	Gm10801	2.43163	0.0331554
ENSMUSG00000030091	Nup210	1.94361	0.0332139
ENSMUSG00000071005	Ccl19	4.40049	0.0332329
ENSMUSG00000106609	Gm43181	5.36724	0.0332525
ENSMUSG00000047180	Neurl3	1.16991	0.0333216
ENSMUSG00000060063	Alox5ap	1.28017	0.0333232
ENSMUSG00000104420	E230020A03Rik	-1.89454	0.0333312
ENSMUSG00000028494	Plin2	1.39696	0.0338642
ENSMUSG00000035133	Arhgap5	-1.11507	0.0338642
ENSMUSG00000051980	Casr	4.08189	0.0339279
ENSMUSG00000021281	Tnfaip2	1.55523	0.0339512
ENSMUSG00000036885	Arhgef26	-1.26896	0.0340969
ENSMUSG00000076873	Trdv5	3.03392	0.0341473
ENSMUSG00000107304	Gm43775	2.99053	0.0342242
ENSMUSG00000028064	Sema4a	1.91226	0.0342619
ENSMUSG00000030854	Ptpn5	1.85481	0.0345306
ENSMUSG00000034641	Cd300ld	1.96494	0.0348936
ENSMUSG00000075553	Gm5464	2.50888	0.0351283
ENSMUSG00000024008	Cpne5	2.3158	0.0352263
ENSMUSG00000031391	L1cam	1.27339	0.0352263
ENSMUSG00000072966	Gprasp2	-2.51112	0.0352329
ENSMUSG00000023224	Serping1	2.81823	0.0356301
ENSMUSG00000022548	Apod	2.70581	0.0360851
ENSMUSG00000096551	Trav10	3.27281	0.0361482
ENSMUSG00000030616	Sytl2	2.20095	0.036476
ENSMUSG00000090200	1700025N21Rik	5.31927	0.0365217
ENSMUSG00000040729	Cep126	-3.0693	0.0367489
ENSMUSG00000024399	Ltb	1.53038	0.0368704
ENSMUSG00000097429	Gm26520	-1.2254	0.0369171
ENSMUSG00000030683	Sez6l2	-1.33347	0.0371859
ENSMUSG00000100182	1810006J02Rik	2.55928	0.0372363
ENSMUSG00000041798	Gck	3.34315	0.0376398
ENSMUSG00000100605	Gm29243	5.23575	0.0376398
ENSMUSG00000040138	Ndp	2.39475	0.0378147
ENSMUSG00000028782	Adgrb2	1.01191	0.0378185
ENSMUSG00000097368	Gm10390	2.32063	0.0380402
ENSMUSG00000042377	Fam83g	2.90482	0.0381017
ENSMUSG00000079644	Gm1110	2.32879	0.0381498
ENSMUSG00000103382	Gm37755	-1.77273	0.038395
ENSMUSG00000089769	Gm16574	-1.29482	0.0383983
ENSMUSG00000041954	Tnfrsf18	1.80121	0.0385853
ENSMUSG00000070524	Fcrlb	1.85612	0.039032
ENSMUSG00000056724	Nbeal2	1.45862	0.039508
ENSMUSG00000095174	Gm20069	3.57735	0.039508
ENSMUSG00000027408	Cpxm1	3.02639	0.0395474
ENSMUSG00000026012	Cd28	2.0286	0.0395638
ENSMUSG00000028464	Tpm2	1.62214	0.0397827
ENSMUSG00000008438	Adam21	-1.90812	0.0400891
ENSMUSG00000038973	Cldnd2	3.00078	0.0403775
ENSMUSG00000002633	Shh	7.73398	0.0404245
ENSMUSG00000050357	Carmil2	1.57676	0.0404432
ENSMUSG00000076757	Tcrg-C4	2.51059	0.0408288
ENSMUSG00000024669	Cd5	1.01122	0.040853
ENSMUSG00000069170	Adgrv1	-1.40762	0.0409555
ENSMUSG00000073412	Lst1	1.64902	0.0410263
ENSMUSG00000034936	Arl4d	1.96743	0.0411558
ENSMUSG00000018566	Slc2a4	3.64968	0.0412133
ENSMUSG00000022876	Samsn1	1.61827	0.0412133
ENSMUSG00000034987	Hrh2	1.65125	0.0412133
ENSMUSG00000035615	Frmpd1	2.43313	0.0412133
ENSMUSG00000050860	Phospho1	2.26183	0.0412133
ENSMUSG00000052270	Fpr2	2.27983	0.0413487
ENSMUSG00000094051	Ighv1-36	-7.42031	0.0413487
ENSMUSG00000024164	C3	1.00227	0.041602
ENSMUSG00000086554	9530034E10Rik	2.09537	0.0417537
ENSMUSG00000027843	Ptpn22	1.87309	0.0418041
ENSMUSG00000028031	Dkk2	-1.01199	0.0418951
ENSMUSG00000056445	Hoxaas2	-1.46518	0.042057
ENSMUSG00000012126	Ubxn11	1.15733	0.042112
ENSMUSG00000025330	Padi4	1.66286	0.0421756
ENSMUSG00000038037	Socs1	1.4957	0.0422545
ENSMUSG00000105646	Gm30211	-2.77265	0.042264
ENSMUSG00000085998	AW822252	2.09342	0.0423343
ENSMUSG00000014453	Blk	-1.32205	0.0424654
ENSMUSG00000042195	Slc35f2	2.62716	0.0424654
ENSMUSG00000027890	Gstm4	1.61437	0.0428057
ENSMUSG00000093765	Gm20658	2.89752	0.043007
ENSMUSG00000042476	Abcb4	2.04984	0.0431424
ENSMUSG00000050592	Fam78a	1.36235	0.0432078
ENSMUSG00000104378	Gm37510	2.52477	0.0432152
ENSMUSG00000049630	C1ql3	-1.52085	0.0432356
ENSMUSG00000096638	Ighv2-9	-5.194	0.0432356
ENSMUSG00000044703	Phf11a	2.25602	0.043255
ENSMUSG00000110588	Gm45774	2.37699	0.0433292
ENSMUSG00000063415	Cyp26b1	2.85661	0.0433299
ENSMUSG00000107362	Gm40309	2.11776	0.0433504
ENSMUSG00000086008	Gm8817	2.93771	0.043548
ENSMUSG00000022803	Popdc2	2.23179	0.043738
ENSMUSG00000050335	Lgals3	1.46142	0.0437787
ENSMUSG00000022013	Dnajc15	1.22733	0.0439092
ENSMUSG00000097263	Gm26804	1.66671	0.0442572
ENSMUSG00000040033	Stat2	1.45723	0.0443437
ENSMUSG00000002257	Def6	1.30891	0.0445173
ENSMUSG00000107529	Gm44291	3.60999	0.0447456
ENSMUSG00000018381	Abi3	1.06837	0.0447745
ENSMUSG00000018102	Hist1h2bc	1.3159	0.0447776
ENSMUSG00000109729	Gm45418	2.4298	0.045098
ENSMUSG00000076487	Trbj1-5	3.23845	0.045115
ENSMUSG00000026921	Egfl7	1.02037	0.0452123
ENSMUSG00000051124	Gimap9	1.29394	0.0453262
ENSMUSG00000097848	Gm807	2.31152	0.045601
ENSMUSG00000107481	4833403J16Rik	1.8203	0.045601
ENSMUSG00000025321	Itgb8	-1.0004	0.0457642
ENSMUSG00000072621	Slfn10-ps	1.6289	0.0458129
ENSMUSG00000018916	Csf2	2.94121	0.0458602
ENSMUSG00000026395	Ptprc	1.61978	0.045969
ENSMUSG00000030336	Cd27	1.72654	0.045969
ENSMUSG00000021069	Pygl	1.34873	0.0460275
ENSMUSG00000047420	Fam180a	-1.66519	0.0460569
ENSMUSG00000015947	Fcgr1	1.60769	0.0462086
ENSMUSG00000031504	Rab20	1.01222	0.0462623
ENSMUSG00000015981	Stk32c	2.375	0.0464436
ENSMUSG00000016327	Atp1b4	4.34678	0.0464535
ENSMUSG00000099413	Gm17767	3.83054	0.0464919
ENSMUSG00000024402	Lta	1.66797	0.0470618
ENSMUSG00000073008	Gpr174	2.0676	0.0472743
ENSMUSG00000087477	Gm13822	3.39963	0.0472879
ENSMUSG00000001166	Oas1c	1.33797	0.04738
ENSMUSG00000044734	Serpinb1a	2.91659	0.0474378
ENSMUSG00000105695	Gm43327	-1.25339	0.0474778
ENSMUSG00000060962	Dmkn	2.23011	0.0477708
ENSMUSG00000051359	Ncald	2.17741	0.0480747
ENSMUSG00000053580	Tanc2	-1.16728	0.0481459
ENSMUSG00000102153	Gm37474	4.3009	0.0481864
ENSMUSG00000031274	Col4a5	-1.38435	0.0483927
ENSMUSG00000033910	Gucy1a1	-1.40595	0.0484299
ENSMUSG00000031662	Snx20	1.51465	0.048679
ENSMUSG00000045827	Serpinb9	1.58282	0.048679
ENSMUSG00000054000	Tusc1	1.48444	0.048679
ENSMUSG00000110902	Gm33104	2.4327	0.048679
ENSMUSG00000107468	5730507A11Rik	-1.59083	0.0486895
ENSMUSG00000003283	Hck	1.12634	0.0488464
ENSMUSG00000051985	Igfn1	3.49223	0.0489281
ENSMUSG00000033825	Tpsb2	3.39102	0.0489552
ENSMUSG00000058715	Fcer1g	1.48746	0.0489552
ENSMUSG00000078240	Gm3550	1.48389	0.0489552
ENSMUSG00000030579	Tyrobp	1.32032	0.0490354
ENSMUSG00000028843	Sh3bgrl3	1.22291	0.0490612
ENSMUSG00000097910	5033428I22Rik	-1.28662	0.0492533
ENSMUSG00000025058	5430427O19Rik	1.46976	0.0492724
ENSMUSG00000095668	Trbd1	3.22205	0.0492724
ENSMUSG00000111118	Gm6545	2.68591	0.0492724
ENSMUSG00000054889	Dsp	3.68049	0.0493503
ENSMUSG00000092277	Gm19684	1.26935	0.0494736
ENSMUSG00000048521	Cxcr6	1.31296	0.0495706
ENSMUSG00000089129	Gm26407	-2.52605	0.0497078
ENSMUSG00000024446	Rpp21	1.30118	0.0498004
ENSMUSG00000024210	Ip6k3	1.62157	0.0498095

## Sheet: cyto-IL-15 vs ADU
Gene ID	Gene Name	log2 Fold Change	Adj. p-value
ENSMUSG00000032690	Oas2	3.55584	3.17129e-49
ENSMUSG00000025498	Irf7	3.65221	7.69148e-31
ENSMUSG00000035692	Isg15	3.4145	3.29915e-29
ENSMUSG00000079092	Prl2c2	2.61055	4.39499e-27
ENSMUSG00000048498	Cd300e	6.02661	3.45888e-25
ENSMUSG00000034459	Ifit1	3.1479	2.39982e-21
ENSMUSG00000040483	Xaf1	2.16587	7.01134e-20
ENSMUSG00000028037	Ifi44	3.87342	2.65557e-19
ENSMUSG00000023341	Mx2	2.35901	7.77484e-18
ENSMUSG00000066861	Oas1g	3.23229	2.70761e-17
ENSMUSG00000079017	Ifi27l2a	3.1965	1.25311e-16
ENSMUSG00000075602	Ly6a	2.96648	2.09203e-16
ENSMUSG00000052776	Oas1a	2.62248	5.3235e-16
ENSMUSG00000033355	Rtp4	3.05517	3.15358e-15
ENSMUSG00000040809	Chil3	3.14552	6.31523e-15
ENSMUSG00000074896	Ifit3	3.43378	4.47655e-14
ENSMUSG00000032661	Oas3	2.83765	4.93196e-14
ENSMUSG00000017830	Dhx58	2.36913	9.84397e-14
ENSMUSG00000030107	Usp18	2.45017	1.42054e-13
ENSMUSG00000000204	Slfn4	5.27893	4.19963e-13
ENSMUSG00000062488	Ifit3b	3.38793	1.57012e-12
ENSMUSG00000020638	Cmpk2	2.39644	1.5776e-12
ENSMUSG00000040950	Mgl2	-3.13528	3.04105e-12
ENSMUSG00000029561	Oasl2	2.50479	3.9588e-12
ENSMUSG00000009281	Rarres2	3.75175	2.02656e-11
ENSMUSG00000000386	Mx1	2.01741	6.5892e-11
ENSMUSG00000027514	Zbp1	2.13564	1.00191e-10
ENSMUSG00000040033	Stat2	1.82553	2.53939e-10
ENSMUSG00000031494	Cd209a	-6.55529	3.89823e-10
ENSMUSG00000078763	Slfn1	2.31919	1.20314e-09
ENSMUSG00000029322	Plac8	2.86344	1.2502e-09
ENSMUSG00000068245	Phf11d	2.98288	1.96959e-09
ENSMUSG00000027078	Ube2l6	1.24623	2.95545e-09
ENSMUSG00000035373	Ccl7	2.25983	9.39986e-09
ENSMUSG00000046718	Bst2	2.12301	1.00299e-08
ENSMUSG00000041827	Oasl1	2.75837	2.38686e-08
ENSMUSG00000020641	Rsad2	2.84961	2.58884e-08
ENSMUSG00000051855	Mest	1.43982	2.80395e-08
ENSMUSG00000043939	A530064D06Rik	2.64713	4.02711e-08
ENSMUSG00000025492	Ifitm3	1.34982	8.51754e-08
ENSMUSG00000020676	Ccl11	2.96005	1.05775e-07
ENSMUSG00000032532	Cck	8.31779	1.77254e-07
ENSMUSG00000072620	Slfn2	1.54243	2.15954e-07
ENSMUSG00000044258	Ctla2a	1.27777	2.81677e-07
ENSMUSG00000020826	Nos2	3.45671	3.60976e-07
ENSMUSG00000046879	Irgm1	1.83884	4.06688e-07
ENSMUSG00000010358	Ifi35	1.1342	5.42002e-07
ENSMUSG00000046245	Pilra	1.05441	5.42002e-07
ENSMUSG00000078780	Gm5150	2.46435	5.42002e-07
ENSMUSG00000029915	Clec5a	1.04665	7.98803e-07
ENSMUSG00000037849	Ifi206	2.85191	9.58256e-07
ENSMUSG00000033880	Lgals3bp	1.79049	1.29449e-06
ENSMUSG00000037921	Ddx60	1.89614	1.50896e-06
ENSMUSG00000066684	Pilrb1	1.55975	1.59539e-06
ENSMUSG00000002325	Irf9	1.37253	1.65981e-06
ENSMUSG00000073491	Ifi213	2.26449	2.10948e-06
ENSMUSG00000102051	I830127L07Rik	3.93624	2.5241e-06
ENSMUSG00000031517	Gpm6a	-1.75987	3.9127e-06
ENSMUSG00000040026	Saa3	3.74293	4.2059e-06
ENSMUSG00000105096	Gbp10	3.31735	4.66564e-06
ENSMUSG00000029605	Oas1b	2.1276	5.61709e-06
ENSMUSG00000041754	Trem3	2.31812	9.28747e-06
ENSMUSG00000015437	Gzmb	2.00676	9.52705e-06
ENSMUSG00000069516	Lyz2	-1.08782	1.39177e-05
ENSMUSG00000025701	Alox5	-1.92596	1.64964e-05
ENSMUSG00000020077	Srgn	1.1064	1.77858e-05
ENSMUSG00000026822	Lcn2	3.50903	1.77858e-05
ENSMUSG00000054072	Iigp1	1.62601	2.92696e-05
ENSMUSG00000073490	Ifi207	1.57565	2.92696e-05
ENSMUSG00000078853	Igtp	1.9781	3.18697e-05
ENSMUSG00000071068	Treml2	1.77164	5.10058e-05
ENSMUSG00000006014	Prg4	2.3518	8.1078e-05
ENSMUSG00000099775	Gm5960	6.57597	8.17307e-05
ENSMUSG00000109729	Gm45418	3.11342	8.70138e-05
ENSMUSG00000025997	Ikzf2	-1.92055	8.76347e-05
ENSMUSG00000053687	Dpep2	1.56201	8.87716e-05
ENSMUSG00000046908	Ltb4r1	2.49239	0.000104568
ENSMUSG00000040428	Plekha4	1.2502	0.00015157
ENSMUSG00000017754	Pltp	-1.41858	0.000156406
ENSMUSG00000079018	Ly6c1	1.76908	0.000171934
ENSMUSG00000005413	Hmox1	1.98943	0.00019713
ENSMUSG00000024401	Tnf	1.59844	0.000211461
ENSMUSG00000058163	Gm5431	1.47391	0.000211461
ENSMUSG00000002289	Angptl4	1.54167	0.000215868
ENSMUSG00000025921	Rdh10	-1.27011	0.000215868
ENSMUSG00000037406	Htra4	2.42809	0.000305463
ENSMUSG00000052631	Sh2d6	2.26028	0.0003299
ENSMUSG00000029798	Herc6	1.06959	0.000356648
ENSMUSG00000025408	Ddit3	1.52147	0.00036902
ENSMUSG00000019874	Fabp7	3.91606	0.000369995
ENSMUSG00000022126	Acod1	1.96063	0.000405817
ENSMUSG00000073489	Ifi204	1.56007	0.000429176
ENSMUSG00000040328	Olfr56	1.76877	0.000504389
ENSMUSG00000035208	Slfn8	1.53306	0.000629286
ENSMUSG00000059108	Ifitm6	3.07103	0.000629286
ENSMUSG00000005800	Mmp8	3.93816	0.000749498
ENSMUSG00000023067	Cdkn1a	1.97314	0.000753777
ENSMUSG00000033213	AA467197	1.97333	0.000764925
ENSMUSG00000068606	Gm4841	2.34684	0.000795164
ENSMUSG00000060183	Cxcl11	3.5362	0.000829948
ENSMUSG00000022906	Parp9	1.10218	0.000852656
ENSMUSG00000086866	4930512H18Rik	3.29927	0.000869763
ENSMUSG00000091549	Gm6548	1.18142	0.000982205
ENSMUSG00000050370	Ch25h	1.98028	0.0010066
ENSMUSG00000037010	Apln	1.06041	0.00103757
ENSMUSG00000056174	Col8a2	-1.88374	0.00104284
ENSMUSG00000073555	Gm4951	1.6346	0.00106967
ENSMUSG00000032554	Trf	-1.47682	0.00119329
ENSMUSG00000034730	Adgrb1	4.46626	0.00120606
ENSMUSG00000040170	Fmo2	2.60001	0.00121643
ENSMUSG00000104713	Gbp6	2.21039	0.00121643
ENSMUSG00000031189	Aff2	-5.59997	0.0012337
ENSMUSG00000024675	Ms4a4c	2.60085	0.00125139
ENSMUSG00000060568	Fam78b	1.84678	0.00125139
ENSMUSG00000046318	Ccbe1	2.051	0.0013095
ENSMUSG00000028965	Tnfrsf9	1.60476	0.00140538
ENSMUSG00000090222	Ifi203-ps	1.58709	0.00147194
ENSMUSG00000025330	Padi4	2.2596	0.00149041
ENSMUSG00000015468	Notch4	1.28971	0.00150115
ENSMUSG00000054203	Ifi205	1.69223	0.00166343
ENSMUSG00000021591	Glrx	1.38628	0.00195438
ENSMUSG00000025666	Tmem47	1.25595	0.00202179
ENSMUSG00000038963	Slco4a1	2.06694	0.00202179
ENSMUSG00000030137	Tuba8	1.83587	0.00204492
ENSMUSG00000078922	Tgtp1	1.84076	0.00206149
ENSMUSG00000042379	Esm1	1.60333	0.00208721
ENSMUSG00000078921	Tgtp2	1.82476	0.00215813
ENSMUSG00000054404	Slfn5	1.24265	0.00225155
ENSMUSG00000067297	Ifit1bl2	2.2602	0.00230658
ENSMUSG00000047462	A530099J19Rik	-3.60717	0.00247862
ENSMUSG00000022651	Retnlg	5.21732	0.00249158
ENSMUSG00000044041	Krt13	-8.35486	0.00292486
ENSMUSG00000040963	Asgr2	-3.31458	0.00294672
ENSMUSG00000109564	Muc16	-7.00472	0.00313853
ENSMUSG00000031762	Mt2	2.11478	0.00331142
ENSMUSG00000033576	Apol6	1.47044	0.00336021
ENSMUSG00000027460	Angpt4	1.37556	0.00399167
ENSMUSG00000069515	Lyz1	-1.86423	0.0039974
ENSMUSG00000022659	Gcsam	-2.26349	0.00418193
ENSMUSG00000075269	Bex6	2.41182	0.00418193
ENSMUSG00000028268	Gbp3	2.187	0.00422757
ENSMUSG00000069874	Irgm2	1.63986	0.00435338
ENSMUSG00000045201	Lrrc3b	2.30963	0.00440085
ENSMUSG00000026365	Cfh	-2.2059	0.0044713
ENSMUSG00000030577	Cd22	-1.38862	0.00455597
ENSMUSG00000023043	Krt18	-4.86998	0.00533707
ENSMUSG00000024512	Dynap	-6.89966	0.00542202
ENSMUSG00000068417	Pnp2	1.46051	0.00542202
ENSMUSG00000092021	Gbp11	2.84748	0.00542202
ENSMUSG00000110588	Gm45774	1.8765	0.00542202
ENSMUSG00000032271	Nnmt	1.21499	0.00569266
ENSMUSG00000034387	Ssu2	2.17286	0.00570388
ENSMUSG00000005947	Itgae	-2.08137	0.00610685
ENSMUSG00000090231	Cfb	1.92402	0.00638593
ENSMUSG00000074934	Grem1	2.32816	0.00708737
ENSMUSG00000044703	Phf11a	2.07051	0.00712938
ENSMUSG00000049130	C5ar1	1.35673	0.00715979
ENSMUSG00000036960	Clca2	1.33589	0.00769147
ENSMUSG00000043740	B430306N03Rik	1.55639	0.00769147
ENSMUSG00000053141	Ptprt	-8.1619	0.00769147
ENSMUSG00000031289	Il13ra2	3.20661	0.00771846
ENSMUSG00000026536	Mnda	1.29875	0.00798587
ENSMUSG00000025473	Adam8	1.6303	0.0082442
ENSMUSG00000094102	Ighv9-2	-8.18559	0.0082442
ENSMUSG00000000730	Dnmt3l	1.88718	0.00828585
ENSMUSG00000092572	Serpinb10	3.62127	0.00838335
ENSMUSG00000048191	Muc6	-2.0487	0.00846784
ENSMUSG00000004791	Pgf	1.63467	0.00871228
ENSMUSG00000027358	Bmp2	1.24918	0.00872414
ENSMUSG00000060284	Sp7	-5.05074	0.00885147
ENSMUSG00000062591	Tubb4a	1.79699	0.0096825
ENSMUSG00000082419	Gm11425	1.31602	0.00968707
ENSMUSG00000094652	Ighv1-42	-7.96237	0.0109718
ENSMUSG00000097572	Gm26797	1.71841	0.0115559
ENSMUSG00000002847	Pla1a	1.17176	0.0116242
ENSMUSG00000001076	C1ql4	2.4993	0.011949
ENSMUSG00000040165	Cd209c	-3.27809	0.0120542
ENSMUSG00000102224	4930447F24Rik	1.98789	0.0122247
ENSMUSG00000082292	Gm12250	1.65256	0.0126294
ENSMUSG00000030427	Lilra6	2.29198	0.0126808
ENSMUSG00000057346	Apol9a	1.45848	0.0127288
ENSMUSG00000035352	Ccl12	1.44042	0.0130925
ENSMUSG00000043263	Ifi209	1.58889	0.0130925
ENSMUSG00000057596	Trim30d	1.20655	0.0130925
ENSMUSG00000109903	Gm28710	2.36364	0.0130925
ENSMUSG00000031661	Nkd1	1.8218	0.013504
ENSMUSG00000015396	Cd83	-1.6382	0.0138847
ENSMUSG00000062593	Lilrb4a	1.34482	0.0141022
ENSMUSG00000044156	Hepacam2	-3.13202	0.0152974
ENSMUSG00000045377	Tmem88	1.17441	0.0153717
ENSMUSG00000045932	Ifit2	1.24329	0.0153717
ENSMUSG00000055172	C1ra	1.06865	0.016257
ENSMUSG00000035459	Stab2	-2.08232	0.0177219
ENSMUSG00000040253	Gbp7	1.28121	0.0177566
ENSMUSG00000035105	Egln3	1.15507	0.018655
ENSMUSG00000034226	Rhov	2.91646	0.0212153
ENSMUSG00000108179	Gm44274	-4.31302	0.0214167
ENSMUSG00000036687	Tmem184a	-5.16838	0.0222529
ENSMUSG00000028751	Pla2g2e	2.3202	0.0228618
ENSMUSG00000056116	H2-T22	1.45117	0.0228618
ENSMUSG00000070407	Hs3st3b1	-1.08506	0.0228618
ENSMUSG00000091971	Hspa1a	1.40354	0.0233791
ENSMUSG00000029552	Tes	-3.53847	0.0244693
ENSMUSG00000024679	Ms4a6d	1.02752	0.0246328
ENSMUSG00000044026	Slc35g1	-1.23722	0.026638
ENSMUSG00000091649	Phf11b	1.7816	0.0268955
ENSMUSG00000021904	Sema3g	1.28956	0.0278408
ENSMUSG00000022548	Apod	2.2305	0.0278408
ENSMUSG00000015947	Fcgr1	1.33167	0.027962
ENSMUSG00000037161	Mgarp	2.13261	0.0283532
ENSMUSG00000054690	Emcn	1.20177	0.0286616
ENSMUSG00000025743	Sdc3	1.25929	0.0288787
ENSMUSG00000059412	Fxyd2	-1.99938	0.0289058
ENSMUSG00000030790	Adm	2.24527	0.0291117
ENSMUSG00000028597	Gpx7	1.24165	0.0298425
ENSMUSG00000063388	BC023105	1.89335	0.0298425
ENSMUSG00000020081	Tacr2	-5.15497	0.0318405
ENSMUSG00000024066	Xdh	1.1914	0.0322089
ENSMUSG00000079457	Gm7609	2.18948	0.032209
ENSMUSG00000019899	Lama2	-3.11506	0.0339681
ENSMUSG00000022584	Ly6c2	2.76277	0.0339681
ENSMUSG00000053279	Aldh1a1	1.51337	0.0339681
ENSMUSG00000079363	Gbp4	1.80195	0.0339681
ENSMUSG00000085843	Kank4os	2.8363	0.0339681
ENSMUSG00000087477	Gm13822	3.85617	0.0339681
ENSMUSG00000109783	Gm45338	1.89629	0.0339681
ENSMUSG00000030921	Trim30a	1.23659	0.0339699
ENSMUSG00000074677	Sirpb1c	1.32	0.0348368
ENSMUSG00000031780	Ccl17	-2.27083	0.0350323
ENSMUSG00000039699	Batf2	1.22941	0.0351218
ENSMUSG00000038521	C1s1	1.46983	0.0358845
ENSMUSG00000047797	Gjb1	4.687	0.0371491
ENSMUSG00000031561	Tenm3	-2.1731	0.0391169
ENSMUSG00000018930	Ccl4	1.31888	0.0392812
ENSMUSG00000004328	Hif3a	-3.60157	0.0409876
ENSMUSG00000047562	Mmp10	2.33654	0.0409876
ENSMUSG00000053835	H2-T24	1.22043	0.0409876
ENSMUSG00000001946	Esam	1.00624	0.041411
ENSMUSG00000019278	Dpep1	1.08073	0.041411
ENSMUSG00000026104	Stat1	1.14712	0.041411
ENSMUSG00000031871	Cdh5	1.11161	0.0417369
ENSMUSG00000043102	Qrfp	-2.36826	0.0426983
ENSMUSG00000026390	Marco	-4.13444	0.042916
ENSMUSG00000036594	H2-Aa	-2.714	0.0435777
ENSMUSG00000060275	Nrg2	-2.06445	0.0435777
ENSMUSG00000079186	Gzmc	1.56487	0.0435777
ENSMUSG00000030559	Rab38	-3.22998	0.0436037
ENSMUSG00000004864	Mapk13	2.46838	0.0439686
ENSMUSG00000043017	Ptgir	1.13112	0.0442863
ENSMUSG00000073492	Gm10521	-1.03775	0.044622
ENSMUSG00000070427	Il18bp	1.04169	0.0459247
ENSMUSG00000052749	Trim30b	2.39269	0.0464201
ENSMUSG00000060586	H2-Eb1	-2.79813	0.0468018
ENSMUSG00000021301	Hecw1	-7.62692	0.0470768
ENSMUSG00000029875	Ccdc184	1.74765	0.0490377
ENSMUSG00000105504	Gbp5	1.47529	0.0490377
ENSMUSG00000040855	Reps2	-1.90412	0.0497125
ENSMUSG00000049939	Lrrc4	1.64163	0.0497125
ENSMUSG00000061769	Klra6	-1.41023	0.0497125

## Sheet: cyto-IL-15 vs combination
Gene ID	Gene Name	log2 Fold Change	Adj. p-value
ENSMUSG00000048498	Cd300e	5.64106	2.89185e-09
ENSMUSG00000031494	Cd209a	-5.04457	4.96281e-08
ENSMUSG00000040809	Chil3	4.50671	7.47455e-08
ENSMUSG00000050914	Ankrd37	1.6649	8.13793e-08
ENSMUSG00000000204	Slfn4	6.61395	5.22333e-06
ENSMUSG00000015437	Gzmb	5.93556	3.91482e-05
ENSMUSG00000102051	I830127L07Rik	5.42813	3.91482e-05
ENSMUSG00000079017	Ifi27l2a	3.42879	5.07052e-05
ENSMUSG00000025498	Irf7	4.08525	5.91949e-05
ENSMUSG00000021913	Ogdhl	-1.79069	6.36918e-05
ENSMUSG00000032690	Oas2	3.69092	6.36918e-05
ENSMUSG00000028037	Ifi44	3.09902	0.000129245
ENSMUSG00000041754	Trem3	3.19878	0.000131332
ENSMUSG00000038963	Slco4a1	2.99092	0.000151246
ENSMUSG00000031517	Gpm6a	-1.30731	0.000185552
ENSMUSG00000035692	Isg15	3.38855	0.000185552
ENSMUSG00000020826	Nos2	3.22882	0.00020868
ENSMUSG00000029322	Plac8	3.59295	0.00022178
ENSMUSG00000033355	Rtp4	2.66434	0.000228179
ENSMUSG00000066861	Oas1g	3.53658	0.000228179
ENSMUSG00000027315	Spint1	1.42499	0.000329009
ENSMUSG00000026822	Lcn2	5.69411	0.000371169
ENSMUSG00000023132	Gzma	4.87187	0.00058556
ENSMUSG00000032532	Cck	7.83568	0.000745371
ENSMUSG00000075602	Ly6a	3.29483	0.000905139
ENSMUSG00000034730	Adgrb1	5.81503	0.00101253
ENSMUSG00000022126	Acod1	3.97958	0.00104545
ENSMUSG00000059108	Ifitm6	4.0796	0.00104545
ENSMUSG00000073494	Sh2d1b2	6.02385	0.00104545
ENSMUSG00000099775	Gm5960	6.69744	0.00104545
ENSMUSG00000063234	Gpr84	2.0775	0.00111896
ENSMUSG00000052776	Oas1a	2.69858	0.00112142
ENSMUSG00000037406	Htra4	2.51666	0.00145649
ENSMUSG00000040026	Saa3	5.78027	0.00147706
ENSMUSG00000105096	Gbp10	4.47207	0.00193701
ENSMUSG00000056174	Col8a2	-2.30443	0.00211052
ENSMUSG00000035373	Ccl7	2.39602	0.00214958
ENSMUSG00000041827	Oasl1	3.39677	0.00214958
ENSMUSG00000037202	Prf1	4.73342	0.00233867
ENSMUSG00000046718	Bst2	1.67506	0.00365512
ENSMUSG00000032661	Oas3	3.25174	0.00428724
ENSMUSG00000029915	Clec5a	1.28098	0.00507687
ENSMUSG00000078763	Slfn1	3.36754	0.00592196
ENSMUSG00000030114	Klrg1	4.13762	0.00600276
ENSMUSG00000024598	Fbn2	-2.59253	0.0061168
ENSMUSG00000033213	AA467197	2.83774	0.0061168
ENSMUSG00000009281	Rarres2	4.96472	0.00731218
ENSMUSG00000046908	Ltb4r1	3.82751	0.00731218
ENSMUSG00000030107	Usp18	2.91312	0.00757015
ENSMUSG00000074896	Ifit3	3.44928	0.00757015
ENSMUSG00000060726	Tmsb15a	4.79884	0.0077138
ENSMUSG00000006310	Zbtb32	4.75912	0.00792803
ENSMUSG00000037849	Ifi206	3.27034	0.00792803
ENSMUSG00000022651	Retnlg	6.72259	0.00819202
ENSMUSG00000034459	Ifit1	3.02241	0.00819202
ENSMUSG00000005800	Mmp8	4.16578	0.00851618
ENSMUSG00000095351	Igkv3-2	-7.00557	0.00866643
ENSMUSG00000020641	Rsad2	3.29585	0.00873911
ENSMUSG00000078780	Gm5150	2.86593	0.00934637
ENSMUSG00000029561	Oasl2	2.08118	0.00960304
ENSMUSG00000043939	A530064D06Rik	3.04842	0.00960304
ENSMUSG00000060284	Sp7	-6.8692	0.00960304
ENSMUSG00000033880	Lgals3bp	1.72815	0.00988918
ENSMUSG00000017830	Dhx58	2.23876	0.011522
ENSMUSG00000060183	Cxcl11	3.5256	0.011522
ENSMUSG00000025432	Avil	4.16021	0.0123065
ENSMUSG00000068606	Gm4841	3.93497	0.0131468
ENSMUSG00000109729	Gm45418	2.47142	0.0133002
ENSMUSG00000040483	Xaf1	1.81847	0.0138313
ENSMUSG00000111052	Gm20139	-4.12346	0.0138313
ENSMUSG00000109564	Muc16	-8.59702	0.0138528
ENSMUSG00000028965	Tnfrsf9	2.85342	0.0139377
ENSMUSG00000053101	Gpr141	3.36194	0.0146006
ENSMUSG00000068245	Phf11d	2.63352	0.0146006
ENSMUSG00000056071	S100a9	4.82878	0.0164558
ENSMUSG00000056054	S100a8	4.25646	0.0171515
ENSMUSG00000024512	Dynap	-6.18851	0.0178306
ENSMUSG00000071068	Treml2	2.61204	0.0178306
ENSMUSG00000020875	Hoxb9	-1.82125	0.0195994
ENSMUSG00000024675	Ms4a4c	3.48883	0.0195994
ENSMUSG00000030142	Clec4e	3.64541	0.0195994
ENSMUSG00000086552	Dlx4os	-2.39694	0.0195994
ENSMUSG00000022584	Ly6c2	3.9802	0.0196389
ENSMUSG00000076564	Igkv12-46	-7.31039	0.0196389
ENSMUSG00000021678	F2rl1	-1.42274	0.0199414
ENSMUSG00000062488	Ifit3b	3.28146	0.0199414
ENSMUSG00000020638	Cmpk2	2.54517	0.0238622
ENSMUSG00000059657	Stfa2l1	5.73272	0.0238622
ENSMUSG00000027514	Zbp1	2.30795	0.0257056
ENSMUSG00000030137	Tuba8	4.14513	0.0257056
ENSMUSG00000052759	Gpr25	4.7938	0.0257056
ENSMUSG00000064179	Tnnt1	3.60599	0.0258368
ENSMUSG00000051242	Pcdhb9	-1.60962	0.026186
ENSMUSG00000087066	Gm15518	3.68985	0.026186
ENSMUSG00000073491	Ifi213	3.2436	0.0262871
ENSMUSG00000023067	Cdkn1a	2.29908	0.0280564
ENSMUSG00000027562	Car2	3.48639	0.0307749
ENSMUSG00000094694	Ighv1-9	-6.94734	0.0321172
ENSMUSG00000024401	Tnf	2.31266	0.0323152
ENSMUSG00000030427	Lilra6	3.14402	0.0323152
ENSMUSG00000037820	Tgm2	1.46827	0.0323152
ENSMUSG00000066684	Pilrb1	2.46502	0.0324169
ENSMUSG00000078853	Igtp	2.00434	0.0324169
ENSMUSG00000092216	Gm19345	3.38837	0.0324169
ENSMUSG00000044206	Vsig4	-2.47838	0.0330482
ENSMUSG00000078922	Tgtp1	2.53321	0.0330482
ENSMUSG00000025330	Padi4	2.3457	0.0335312
ENSMUSG00000004791	Pgf	1.32785	0.0362072
ENSMUSG00000014686	Ceacam16	3.33483	0.0362072
ENSMUSG00000034226	Rhov	3.34078	0.0367145
ENSMUSG00000000386	Mx1	2.89622	0.0419603
ENSMUSG00000046879	Irgm1	1.83154	0.0423882
ENSMUSG00000076577	Igkv8-30	-6.5572	0.0457853
ENSMUSG00000035459	Stab2	-1.92135	0.0491876
ENSMUSG00000020077	Srgn	2.06612	0.0496176
ENSMUSG00000075269	Bex6	3.60927	0.0496176
ENSMUSG00000090231	Cfb	2.60025	0.0498977

## Sheet: ADU vs combination
Gene ID	Gene Name	log2 Fold Change	Adj. p-value
ENSMUSG00000028565	Nfia	-1.13299	5.69357e-05
ENSMUSG00000076614	Ighg1	-6.84295	0.000391261
ENSMUSG00000036136	Fam110c	1.18938	0.00894336
ENSMUSG00000048368	Omd	-1.85326	0.00894336
ENSMUSG00000069516	Lyz2	1.00429	0.00894336
ENSMUSG00000015396	Cd83	1.54243	0.0106451
ENSMUSG00000047420	Fam180a	-2.45196	0.0106451
ENSMUSG00000027315	Spint1	1.07839	0.017641
ENSMUSG00000023132	Gzma	3.6543	0.0243628
ENSMUSG00000038354	Ankrd35	-1.13015	0.0339115
ENSMUSG00000025551	Fgf14	-1.44926	0.042903
ENSMUSG00000032925	Itgbl1	-1.17287	0.042903
