# Supplementary material for: Cyto-IL-15 synergizes with the STING agonist ADU-S100 to eliminate prostate tumors and confer durable immunity in mouse models
Source: Front Immunol. 2023 Jul 3;14:1196829. doi: 10.3389/fimmu.2023.1196829 (PMC10350564; doi:10.3389/fimmu.2023.1196829)
Supplement: Supplementary file 3 [file DataSheet_3.xlsx]

## Sheet: HBSS vs cyto-IL-15
Genes	Process_name	Significant_genes_count	Total_genes_group_count	Percent_significant_genes	P-value	Padj-value
Bmp2; Eomes;	GO:0000122~negative regulation of transcription from RNA polymerase II promoter	2	740	0.27027	0.837322	0.84437
Fgf13;	GO:0000165~MAPK cascade	1	70	1.42857	0.266286	0.30382
Bmp2;	GO:0000187~activation of MAPK activity	1	77	1.2987	0.288385	0.320487
Cacna1s; Pth1r;	GO:0001501~skeletal system development	2	108	1.85185	0.0828534	0.140593
Bmp2; Pth1r;	GO:0001503~ossification	2	91	2.1978	0.0619496	0.119884
Col8a2; Mcam; Vash1;	GO:0001525~angiogenesis	3	225	1.33333	0.0772173	0.135167
Notch4;	GO:0001569~branching involved in blood vessel morphogenesis	1	40	2.5	0.163628	0.215414
Actn3; Bmp2;	GO:0001649~osteoblast differentiation	2	102	1.96078	0.0752496	0.132465
Bmp2;	GO:0001658~branching involved in ureteric bud morphogenesis	1	46	2.17391	0.185237	0.23068
Bmp2; Mb; Ryr1;	GO:0001666~response to hypoxia	3	113	2.65487	0.0141433	0.0754956
Bmp2; Cdh1;	GO:0001701~in utero embryonic development	2	288	0.694444	0.359731	0.388951
Eomes;	GO:0001706~endoderm formation	1	16	6.25	0.0713722	0.128384
Eomes;	GO:0001707~mesoderm formation	1	36	2.77778	0.148908	0.20044
Eomes;	GO:0001714~endodermal cell fate specification	1	5	20	0.0257894	0.083502
Tcap;	GO:0001756~somitogenesis	1	57	1.75439	0.223429	0.266072
Notch4;	GO:0001763~morphogenesis of a branching structure	1	11	9.09091	0.0509205	0.108546
Fgf13;	GO:0001764~neuron migration	1	126	0.793651	0.425676	0.453701
Prf1;	GO:0001771~immunological synapse formation	1	11	9.09091	0.0509205	0.108546
Cav3;	GO:0001778~plasma membrane repair	1	9	11.1111	0.0426156	0.0981798
Eomes;	GO:0001824~blastocyst development	1	29	3.44828	0.122528	0.179448
Cdh1; Eomes;	GO:0001829~trophectodermal cell differentiation	2	20	10	0.00407759	0.0561126
Bmp2;	GO:0001837~epithelial to mesenchymal transition	1	32	3.125	0.133931	0.188764
Arhgef26; Notch4;	GO:0001886~endothelial cell morphogenesis	2	14	14.2857	0.00215444	0.0348787
Gzmb;	GO:0001913~T cell mediated cytotoxicity	1	15	6.66667	0.0673171	0.124839
Bmp2;	GO:0001934~positive regulation of protein phosphorylation	1	191	0.52356	0.568133	0.586744
Vash1;	GO:0001937~negative regulation of endothelial cell proliferation	1	31	3.22581	0.130147	0.185614
Bmp2;	GO:0001938~positive regulation of endothelial cell proliferation	1	65	1.53846	0.250087	0.290878
Car2;	GO:0002009~morphogenesis of an epithelium	1	25	4	0.107092	0.164483
Apln; Csrp3;	GO:0002026~regulation of the force of heart contraction	2	23	8.69565	0.00525094	0.0649217
Cav3;	GO:0002027~regulation of heart rate	1	33	3.0303	0.1377	0.192715
Bmp2; Pth1r;	GO:0002062~chondrocyte differentiation	2	41	4.87805	0.0150255	0.0754956
Cacna1s;	GO:0002074~extraocular skeletal muscle development	1	3	33.3333	0.0172669	0.0754956
Pth1r;	GO:0002076~osteoblast development	1	18	5.55556	0.0794303	0.135167
Klrd1;	GO:0002228~natural killer cell mediated immunity	1	1	100	0.00867068	0.0649217
Ptpn22;	GO:0002230~positive regulation of defense response to virus by host	1	22	4.54545	0.0953393	0.154347
Eomes;	GO:0002250~adaptive immune response	1	139	0.719424	0.457469	0.484141
Eomes;	GO:0002302~CD8-positive, alpha-beta T cell differentiation involved in immune response	1	2	50	0.0129781	0.0706715
Prf1;	GO:0002357~defense response to tumor cell	1	2	50	0.0129781	0.0706715
Cd55; Eomes; Klrg1; Ptpn22;	GO:0002376~immune system process	4	384	1.04167	0.08891	0.147936
Prf1;	GO:0002418~immune response to tumor cell	1	1	100	0.00867068	0.0649217
Ptpn22;	GO:0002577~regulation of antigen processing and presentation	1	1	100	0.00867068	0.0649217
Ptpn22;	GO:0002685~regulation of leukocyte migration	1	3	33.3333	0.0172669	0.0754956
Xirp1;	GO:0003007~heart morphogenesis	1	66	1.51515	0.253355	0.292972
Tnnc2; Tnni2; Tnnt3;	GO:0003009~skeletal muscle contraction	3	20	15	0.000132142	0.00494705
Bmp2;	GO:0003130~BMP signaling pathway involved in heart induction	1	3	33.3333	0.0172669	0.0754956
Ryr1;	GO:0003151~outflow tract morphogenesis	1	54	1.85185	0.213192	0.255916
Bmp2;	GO:0003181~atrioventricular valve morphogenesis	1	15	6.66667	0.0673171	0.124839
Epha3;	GO:0003197~endocardial cushion development	1	13	7.69231	0.0591542	0.115043
Bmp2;	GO:0003203~endocardial cushion morphogenesis	1	17	5.88235	0.0754099	0.132465
Csrp3; Tcap;	GO:0003300~cardiac muscle hypertrophy	2	8	25	0.000821755	0.0175797
Bmp2;	GO:0003308~negative regulation of Wnt signaling pathway involved in heart development	1	2	50	0.0129781	0.0706715
Slc38a4;	GO:0003333~amino acid transmembrane transport	1	22	4.54545	0.0953393	0.154347
Cdh1;	GO:0003382~epithelial cell morphogenesis	1	24	4.16667	0.103191	0.161388
Ppp1r3a;	GO:0005975~carbohydrate metabolic process	1	184	0.543478	0.554651	0.57381
Ppp1r3a;	GO:0005977~glycogen metabolic process	1	36	2.77778	0.148908	0.20044
Bmp2;	GO:0006029~proteoglycan metabolic process	1	6	16.6667	0.0300232	0.0899196
Cbr2;	GO:0006116~NADH oxidation	1	4	25	0.0215374	0.078664
Cavin4; Csrp3; Eomes; Notch4; Vgll2;	GO:0006351~transcription, DNA-templated	5	1851	0.270124	0.914026	0.918627
Bmp2; Cavin4; Csrp3; Eomes; Notch4; Usp13; Vgll2;	GO:0006355~regulation of transcription, DNA-templated	7	2074	0.337512	0.810949	0.821927
Eomes;	GO:0006357~regulation of transcription from RNA polymerase II promoter	1	391	0.255754	0.821317	0.831028
Eef1a2;	GO:0006412~translation	1	291	0.343643	0.721928	0.735433
Eef1a2;	GO:0006414~translational elongation	1	45	2.22222	0.181675	0.228141
Bmp2; Epha3; Mylk2; Obscn;	GO:0006468~protein phosphorylation	4	565	0.707965	0.234735	0.276578
Cav3; Prex2;	GO:0006469~negative regulation of protein kinase activity	2	101	1.9802	0.0740053	0.132465
Ptpn22;	GO:0006470~protein dephosphorylation	1	135	0.740741	0.447877	0.47567
Gzma; Gzmb; Gzmc; Usp13;	GO:0006508~proteolysis	4	582	0.687285	0.250728	0.291059
Usp13;	GO:0006511~ubiquitin-dependent protein catabolic process	1	153	0.653595	0.489761	0.511092
Ckm;	GO:0006603~phosphocreatine metabolic process	1	2	50	0.0129781	0.0706715
Cav3;	GO:0006641~triglyceride metabolic process	1	41	2.43902	0.167269	0.218764
Car12; Car2;	GO:0006730~one-carbon metabolic process	2	29	6.89655	0.00800256	0.0649217
Abcc9; Atp2a1; Cacna1s; Kcnj8; Mb; Ryr1; Slc38a4; Sypl2; Trpc6;	GO:0006810~transport	9	1810	0.497238	0.393173	0.421307
Atp2a1; Cacna1s; Kcnj8; Ryr1; Slc38a4; Trpc6;	GO:0006811~ion transport	6	582	1.03093	0.0430904	0.0988933
Abcc9; Kcnj8;	GO:0006813~potassium ion transport	2	129	1.55039	0.11113	0.168523
Fgf13; Slc38a4;	GO:0006814~sodium ion transport	2	124	1.6129	0.104184	0.162516
Atp2a1; Cacna1s; Ryr1; Trpc6;	GO:0006816~calcium ion transport	4	140	2.85714	0.00361478	0.0555193
Trpc6;	GO:0006828~manganese ion transport	1	15	6.66667	0.0673171	0.124839
Mylk2;	GO:0006833~water transport	1	16	6.25	0.0713722	0.128384
Slc38a4;	GO:0006865~amino acid transport	1	43	2.32558	0.174503	0.223349
Csrp3; Pth1r; Ryr1; Sypl2; Trdn;	GO:0006874~cellular calcium ion homeostasis	5	95	5.26316	7.57335e-05	0.00348957
Car12; Car2;	GO:0006885~regulation of pH	2	25	8	0.00610907	0.0649217
Adprhl1;	GO:0006886~intracellular protein transport	1	219	0.456621	0.61814	0.635104
Cav3;	GO:0006897~endocytosis	1	175	0.571429	0.536703	0.556202
Ptpn22; Usp13;	GO:0006914~autophagy	2	148	1.35135	0.138533	0.193429
Fgf13; Gzma; Gzmb; Khdc1a; Prf1;	GO:0006915~apoptotic process	5	559	0.894454	0.099242	0.158573
Actn2; Actn3; Cacna1s; Lmod2; Mybpc2; Myl1; Ryr1; Trdn;	GO:0006936~muscle contraction	8	44	18.1818	6.05705e-11	1.20939e-08
Atp2a1; Casq1; Mylk2; Ryr1; Tnnc2; Tnni2; Tnnt3;	GO:0006937~regulation of muscle contraction	7	22	31.8182	3.37289e-11	1.01018e-08
Cacna1s; Mybpc2; Mylk2;	GO:0006941~striated muscle contraction	3	21	14.2857	0.000150544	0.00530446
Atp2a1; Tnnt3;	GO:0006942~regulation of striated muscle contraction	2	4	50	0.000277043	0.00921936
Saa3;	GO:0006953~acute-phase response	1	29	3.44828	0.122528	0.179448
Bmp2;	GO:0006954~inflammatory response	1	320	0.3125	0.755349	0.766871
Cd55;	GO:0006958~complement activation, classical pathway	1	160	0.625	0.505186	0.525358
Cav3;	GO:0007009~plasma membrane organization	1	16	6.25	0.0713722	0.128384
Cav3; Mybpc2; Pdlim3;	GO:0007015~actin filament organization	3	90	3.33333	0.00777678	0.0649217
Fgf13;	GO:0007026~negative regulation of microtubule depolymerization	1	24	4.16667	0.103191	0.161388
Cacna1s; Casq1;	GO:0007029~endoplasmic reticulum organization	2	24	8.33333	0.00567251	0.0649217
Atp8b4;	GO:0007030~Golgi organization	1	75	1.33333	0.282139	0.314128
Vash1;	GO:0007049~cell cycle	1	604	0.165563	0.930818	0.933936
Vash1;	GO:0007050~cell cycle arrest	1	81	1.23457	0.300715	0.331118
Cdh1; Cntnap4; Col15a1; Col8a2; Klra5; Klra6; Klra8; Mcam; Mybpc2; Pcdh17; Tnr;	GO:0007155~cell adhesion	11	526	2.09125	2.15564e-05	0.00146578
Cdh1;	GO:0007156~homophilic cell adhesion via plasma membrane adhesion molecules	1	99	1.0101	0.353638	0.383748
Mcam;	GO:0007157~heterophilic cell-cell adhesion via plasma membrane cell adhesion molecules	1	55	1.81818	0.216619	0.258992
Tnr;	GO:0007158~neuron cell-cell adhesion	1	9	11.1111	0.0426156	0.0981798
Tnr;	GO:0007162~negative regulation of cell adhesion	1	44	2.27273	0.178096	0.225539
Apln; Gpr171; Ppp1r14c; Pth1r; Rgs5;	GO:0007165~signal transduction	5	1245	0.401606	0.638725	0.65401
Klrg1; Pth1r; Tspan6;	GO:0007166~cell surface receptor signaling pathway	3	179	1.67598	0.0450162	0.102527
Epha3;	GO:0007169~transmembrane receptor protein tyrosine kinase signaling pathway	1	100	1	0.356459	0.38611
Bmp2;	GO:0007179~transforming growth factor beta receptor signaling pathway	1	71	1.40845	0.269484	0.306302
Apln; Gpr171; Prex2; Pth1r; Rgs4; Rgs5;	GO:0007186~G-protein coupled receptor signaling pathway	6	1687	0.355661	0.753714	0.766511
Pth1r;	GO:0007187~G-protein coupled receptor signaling pathway, coupled to cyclic nucleotide second messenger	1	14	7.14286	0.0632444	0.119884
Pth1r;	GO:0007188~adenylate cyclase-modulating G-protein coupled receptor signaling pathway	1	42	2.38095	0.170894	0.220615
Pth1r;	GO:0007189~adenylate cyclase-activating G-protein coupled receptor signaling pathway	1	43	2.32558	0.174503	0.223349
Pth1r;	GO:0007200~phospholipase C-activating G-protein coupled receptor signaling pathway	1	59	1.69492	0.23018	0.272486
Cav3; Pth1r; Trpc6;	GO:0007204~positive regulation of cytosolic calcium ion concentration	3	144	2.08333	0.0263013	0.0844863
Bmp2; Notch4; Xirp1;	GO:0007219~Notch signaling pathway	3	112	2.67857	0.0138203	0.0745797
Saa3;	GO:0007252~I-kappaB phosphorylation	1	12	8.33333	0.0550462	0.113308
Cavin4;	GO:0007266~Rho protein signal transduction	1	53	1.88679	0.209751	0.253308
Mylk2;	GO:0007274~neuromuscular synaptic transmission	1	28	3.57143	0.118694	0.17686
Bmp2; Cavin4; Csrp3; Eomes; Notch4; Obscn; Ryr1;	GO:0007275~multicellular organism development	7	1032	0.678295	0.165658	0.217608
Trpc6;	GO:0007338~single fertilization	1	62	1.6129	0.240198	0.281013
Eomes;	GO:0007369~gastrulation	1	37	2.7027	0.152612	0.203596
Fgf13;	GO:0007399~nervous system development	1	412	0.242718	0.837207	0.84437
Cdh1;	GO:0007416~synapse assembly	1	62	1.6129	0.240198	0.281013
Eomes;	GO:0007420~brain development	1	142	0.704225	0.464555	0.490773
Bmp2; Kcnj8; Mb; Pdlim3; Xirp1;	GO:0007507~heart development	5	233	2.14592	0.00383784	0.0560699
Tcap;	GO:0007512~adult heart development	1	15	6.66667	0.0673171	0.124839
Cavin4; Csrp3;	GO:0007517~muscle organ development	2	64	3.125	0.0334719	0.0928011
Cacna1s; Mylpf; Pdlim3; Vgll2;	GO:0007519~skeletal muscle tissue development	4	53	7.54717	0.000110783	0.00442393
Cacna1s; Cav3;	GO:0007520~myoblast fusion	2	21	9.52381	0.00445335	0.059279
Cacna1s; Pdzrn3;	GO:0007528~neuromuscular junction development	2	35	5.71429	0.01127	0.0706715
Cdh1;	GO:0007566~embryo implantation	1	52	1.92308	0.206294	0.250142
Bche;	GO:0007584~response to nutrient	1	18	5.55556	0.0794303	0.135167
F13a1;	GO:0007596~blood coagulation	1	75	1.33333	0.282139	0.314128
F13a1;	GO:0007599~hemostasis	1	46	2.17391	0.185237	0.23068
Cdh1;	GO:0007605~sensory perception of sound	1	147	0.680272	0.476161	0.498637
Bche; Fgf13;	GO:0007612~learning	2	60	3.33333	0.0298386	0.0899196
Fgf13;	GO:0007613~memory	1	81	1.23457	0.300715	0.331118
Prf1;	GO:0007623~circadian rhythm	1	73	1.36986	0.275839	0.309995
Apln;	GO:0007631~feeding behavior	1	38	2.63158	0.1563	0.206675
Cav3;	GO:0008016~regulation of heart contraction	1	25	4	0.107092	0.164483
Epha3;	GO:0008045~motor neuron axon guidance	1	32	3.125	0.133931	0.188764
Cav3;	GO:0008104~protein localization	1	81	1.23457	0.300715	0.331118
3425401B19Rik; Clip4; Gm11714; Hspa12a; Khdc1a;	GO:0008150~biological_process	5	6880	0.0726744	1	1
Fgf13; Usp13;	GO:0008283~cell proliferation	2	212	0.943396	0.23823	0.279803
Apln; Cav3; Pth1r;	GO:0008284~positive regulation of cell proliferation	3	474	0.632911	0.343149	0.376458
Bche; Bmp2; Pth1r; Xirp1;	GO:0008285~negative regulation of cell proliferation	4	376	1.06383	0.0838786	0.141133
Tnr;	GO:0008306~associative learning	1	34	2.94118	0.141452	0.196134
Prex2;	GO:0008344~adult locomotory behavior	1	70	1.42857	0.266286	0.30382
Notch4;	GO:0008593~regulation of Notch signaling pathway	1	11	9.09091	0.0509205	0.108546
Gzmb; Gzmc;	GO:0008626~granzyme-mediated apoptotic signaling pathway	2	5	40	0.000386761	0.0105304
Atp2a1;	GO:0008637~apoptotic mitochondrial changes	1	26	3.84615	0.110976	0.168523
Kcnj8;	GO:0009268~response to pH	1	14	7.14286	0.0632444	0.119884
Casq1;	GO:0009408~response to heat	1	41	2.43902	0.167269	0.218764
Vash1;	GO:0009611~response to wounding	1	45	2.22222	0.181675	0.228141
Klra8;	GO:0009615~response to virus	1	54	1.85185	0.213192	0.255916
Mb;	GO:0009725~response to hormone	1	33	3.0303	0.1377	0.192715
Bmp2; Notch4;	GO:0009790~embryo development	2	74	2.7027	0.0432555	0.0988933
Bmp2;	GO:0009887~animal organ morphogenesis	1	105	0.952381	0.370382	0.399745
Rgs4; Rgs5;	GO:0009968~negative regulation of signal transduction	2	56	3.57143	0.0263755	0.0844863
Eomes;	GO:0010002~cardioblast differentiation	1	2	50	0.0129781	0.0706715
Abcc9; Kcnj8;	GO:0010107~potassium ion import	2	24	8.33333	0.00567251	0.0649217
Cavin4; Eomes;	GO:0010468~regulation of gene expression	2	319	0.626959	0.407601	0.435988
Usp13;	GO:0010506~regulation of autophagy	1	46	2.17391	0.185237	0.23068
Ptpn22;	GO:0010507~negative regulation of autophagy	1	30	3.33333	0.126346	0.181925
Vash1;	GO:0010596~negative regulation of endothelial cell migration	1	18	5.55556	0.0794303	0.135167
Cav3;	GO:0010614~negative regulation of cardiac muscle hypertrophy	1	12	8.33333	0.0550462	0.113308
Bmp2; Mylk2; Ptpn22; Vash1;	GO:0010628~positive regulation of gene expression	4	414	0.966184	0.109033	0.167035
Bmp2; Ptpn22;	GO:0010629~negative regulation of gene expression	2	279	0.716846	0.345567	0.378418
Trdn;	GO:0010649~regulation of cell communication by electrical coupling	1	3	33.3333	0.0172669	0.0754956
Hspb6;	GO:0010667~negative regulation of cardiac muscle cell apoptotic process	1	27	3.7037	0.114843	0.172409
Epha3;	GO:0010717~regulation of epithelial to mesenchymal transition	1	13	7.69231	0.0591542	0.115043
Bmp2;	GO:0010718~positive regulation of epithelial to mesenchymal transition	1	35	2.85714	0.145188	0.198104
Trpc6;	GO:0010800~positive regulation of peptidyl-threonine phosphorylation	1	28	3.57143	0.118694	0.17686
Cav3; Csrp3;	GO:0010831~positive regulation of myotube differentiation	2	11	18.1818	0.00141232	0.0264369
Bmp2;	GO:0010862~positive regulation of pathway-restricted SMAD protein phosphorylation	1	48	2.08333	0.192317	0.238012
Casq1; Trdn;	GO:0010880~regulation of release of sequestered calcium ion into cytosol by sarcoplasmic reticulum	2	13	15.3846	0.00189048	0.0333057
Mest;	GO:0010883~regulation of lipid storage	1	4	25	0.0215374	0.078664
Bmp2;	GO:0010894~negative regulation of steroid biosynthetic process	1	6	16.6667	0.0300232	0.0899196
Bmp2;	GO:0010922~positive regulation of phosphatase activity	1	5	20	0.0257894	0.083502
Ppp1r27;	GO:0010923~negative regulation of phosphatase activity	1	52	1.92308	0.206294	0.250142
Cdh1;	GO:0010955~negative regulation of protein processing	1	12	8.33333	0.0550462	0.113308
Epha3;	GO:0010976~positive regulation of neuron projection development	1	145	0.689655	0.471549	0.496354
Epha3; Tnr;	GO:0010977~negative regulation of neuron projection development	2	73	2.73973	0.0422341	0.0981798
Bche;	GO:0014016~neuroblast differentiation	1	2	50	0.0129781	0.0706715
Prex2;	GO:0014065~phosphatidylinositol 3-kinase signaling	1	32	3.125	0.133931	0.188764
Actn3;	GO:0014728~regulation of the force of skeletal muscle contraction	1	2	50	0.0129781	0.0706715
Actn3;	GO:0014732~skeletal muscle atrophy	1	3	33.3333	0.0172669	0.0754956
Cmya5;	GO:0014733~regulation of skeletal muscle adaptation	1	1	100	0.00867068	0.0649217
Ryr1; Trdn;	GO:0014808~release of sequestered calcium ion into cytosol by sarcoplasmic reticulum	2	6	33.3333	0.000514221	0.0128341
Casq1;	GO:0014809~regulation of skeletal muscle contraction by regulation of release of sequestered calcium ion	1	2	50	0.0129781	0.0706715
Mylk2;	GO:0014816~skeletal muscle satellite cell differentiation	1	4	25	0.0215374	0.078664
Cav3;	GO:0014819~regulation of skeletal muscle contraction	1	3	33.3333	0.0172669	0.0754956
Actn3;	GO:0014883~transition between fast and slow fiber	1	10	10	0.046777	0.102635
Actn3;	GO:0014894~response to denervation involved in regulation of muscle adaptation	1	6	16.6667	0.0300232	0.0899196
Tcap;	GO:0014898~cardiac muscle hypertrophy in response to stress	1	18	5.55556	0.0794303	0.135167
Cav3;	GO:0014902~myotube differentiation	1	15	6.66667	0.0673171	0.124839
Car12; Car2;	GO:0015670~carbon dioxide transport	2	8	25	0.000821755	0.0175797
Mb;	GO:0015671~oxygen transport	1	8	12.5	0.0384362	0.0959304
Ckm; Epha3; Mylk2; Obscn;	GO:0016310~phosphorylation	4	611	0.654664	0.278526	0.312429
Ptpn22;	GO:0016311~dephosphorylation	1	107	0.934579	0.375867	0.404936
Cdh1;	GO:0016337~single organismal cell-cell adhesion	1	98	1.02041	0.350804	0.382058
Cdh1;	GO:0016339~calcium-dependent cell-cell adhesion via plasma membrane cell adhesion molecules	1	19	5.26316	0.0834333	0.140779
Epha3;	GO:0016477~cell migration	1	211	0.473934	0.604468	0.622124
Vash1;	GO:0016525~negative regulation of angiogenesis	1	73	1.36986	0.275839	0.309995
Klhl41; Pdzrn3;	GO:0016567~protein ubiquitination	2	250	0.8	0.29935	0.331118
Usp13;	GO:0016579~protein deubiquitination	1	75	1.33333	0.282139	0.314128
Cav3;	GO:0017015~regulation of transforming growth factor beta receptor signaling pathway	1	18	5.55556	0.0794303	0.135167
Mylk2;	GO:0018105~peptidyl-serine phosphorylation	1	155	0.645161	0.494216	0.514844
Mylk2;	GO:0018107~peptidyl-threonine phosphorylation	1	71	1.40845	0.269484	0.306302
F13a1;	GO:0018149~peptide cross-linking	1	51	1.96078	0.202822	0.24782
Cdh1;	GO:0019538~protein metabolic process	1	12	8.33333	0.0550462	0.113308
Bche;	GO:0019695~choline metabolic process	1	4	25	0.0215374	0.078664
Eomes;	GO:0019827~stem cell population maintenance	1	70	1.42857	0.266286	0.30382
Gzma; Gzmb; Gzmc; Prf1;	GO:0019835~cytolysis	4	26	15.3846	8.40748e-06	0.000839347
Mrvi1;	GO:0019934~cGMP-mediated signaling	1	8	12.5	0.0384362	0.0959304
Bmp2;	GO:0021537~telencephalon development	1	24	4.16667	0.103191	0.161388
Fgf13;	GO:0021766~hippocampus development	1	51	1.96078	0.202822	0.24782
Eomes;	GO:0021772~olfactory bulb development	1	23	4.34783	0.0992738	0.158573
Fgf13;	GO:0021795~cerebral cortex cell migration	1	13	7.69231	0.0591542	0.115043
Eomes;	GO:0021796~cerebral cortex regionalization	1	9	11.1111	0.0426156	0.0981798
Eomes;	GO:0021895~cerebral cortex neuron differentiation	1	13	7.69231	0.0591542	0.115043
Bmp2;	GO:0021978~telencephalon regionalization	1	8	12.5	0.0384362	0.0959304
Tnr;	GO:0022029~telencephalon cell migration	1	7	14.2857	0.0342388	0.0928011
Cdh1; Tnr;	GO:0022408~negative regulation of cell-cell adhesion	2	19	10.5263	0.00371738	0.0556678
Cdh1;	GO:0022409~positive regulation of cell-cell adhesion	1	21	4.7619	0.0913877	0.151219
Cav3;	GO:0023051~regulation of signaling	1	5	20	0.0257894	0.083502
Apln;	GO:0023052~signaling	1	7	14.2857	0.0342388	0.0928011
Actn2;	GO:0030035~microspike assembly	1	4	25	0.0215374	0.078664
Nrap; Xirp1;	GO:0030036~actin cytoskeleton organization	2	142	1.40845	0.129721	0.185614
Lmod2;	GO:0030041~actin filament polymerization	1	22	4.54545	0.0953393	0.154347
Bmp2; Cavin4; Csrp3; Eomes; Notch4; Obscn;	GO:0030154~cell differentiation	6	824	0.728155	0.152562	0.203596
Bmp2;	GO:0030177~positive regulation of Wnt signaling pathway	1	36	2.77778	0.148908	0.20044
Tnr;	GO:0030198~extracellular matrix organization	1	98	1.02041	0.350804	0.382058
Ptpn22;	GO:0030217~T cell differentiation	1	42	2.38095	0.170894	0.220615
Klhl41; Myoz2;	GO:0030239~myofibril assembly	2	14	14.2857	0.00215444	0.0348787
Acta1; Tcap;	GO:0030240~skeletal muscle thin filament assembly	2	5	40	0.000386761	0.0105304
Tcap;	GO:0030241~skeletal muscle myosin thick filament assembly	1	3	33.3333	0.0172669	0.0754956
Bmp2; Pth1r;	GO:0030282~bone mineralization	2	33	6.06061	0.0101253	0.0706715
Epha3; Mypn;	GO:0030334~regulation of cell migration	2	73	2.73973	0.0422341	0.0981798
Bmp2; Mcam;	GO:0030335~positive regulation of cell migration	2	190	1.05263	0.203138	0.24782
Cd55;	GO:0030450~regulation of complement activation, classical pathway	1	1	100	0.00867068	0.0649217
Bmp2;	GO:0030501~positive regulation of bone mineralization	1	35	2.85714	0.145188	0.198104
Bmp2;	GO:0030509~BMP signaling pathway	1	94	1.06383	0.339348	0.372971
Tnr;	GO:0030517~negative regulation of axon extension	1	22	4.54545	0.0953393	0.154347
Pcdh17;	GO:0030534~adult behavior	1	37	2.7027	0.152612	0.203596
Neb;	GO:0030832~regulation of actin filament length	1	2	50	0.0129781	0.0706715
Lmod2;	GO:0030838~positive regulation of actin filament polymerization	1	46	2.17391	0.185237	0.23068
Notch4;	GO:0030879~mammary gland development	1	38	2.63158	0.1563	0.206675
Tcap;	GO:0030916~otic vesicle formation	1	8	12.5	0.0384362	0.0959304
Ryr1;	GO:0031000~response to caffeine	1	10	10	0.046777	0.102635
Cav3;	GO:0031116~positive regulation of microtubule polymerization	1	24	4.16667	0.103191	0.161388
Cav3; Trdn;	GO:0031122~cytoplasmic microtubule organization	2	34	5.88235	0.0106908	0.0706715
Klhl41;	GO:0031275~regulation of lateral pseudopodium assembly	1	1	100	0.00867068	0.0649217
Adprhl1;	GO:0031338~regulation of vesicle fusion	1	38	2.63158	0.1563	0.206675
Actn3; Atp2a1; Mylk2;	GO:0031448~positive regulation of fast-twitch skeletal muscle fiber contraction	3	3	100	1.57453e-06	0.000235786
Cav3;	GO:0031579~membrane raft organization	1	5	20	0.0257894	0.083502
Bmp2;	GO:0031648~protein destabilization	1	42	2.38095	0.170894	0.220615
Apln;	GO:0031652~positive regulation of heat generation	1	3	33.3333	0.0172669	0.0754956
Ptpn22;	GO:0031663~lipopolysaccharide-mediated signaling pathway	1	29	3.44828	0.122528	0.179448
Prex2;	GO:0032007~negative regulation of TOR signaling	1	45	2.22222	0.181675	0.228141
Gzma;	GO:0032078~negative regulation of endodeoxyribonuclease activity	1	1	100	0.00867068	0.0649217
Xirp1;	GO:0032091~negative regulation of protein binding	1	64	1.5625	0.246805	0.28818
Bmp2;	GO:0032092~positive regulation of protein binding	1	72	1.38889	0.272668	0.308749
Cntnap4;	GO:0032225~regulation of synaptic transmission, dopaminergic	1	4	25	0.0215374	0.078664
Cntnap4;	GO:0032228~regulation of synaptic transmission, GABAergic	1	12	8.33333	0.0550462	0.113308
Car2;	GO:0032230~positive regulation of synaptic transmission, GABAergic	1	16	6.25	0.0713722	0.128384
Bmp2;	GO:0032348~negative regulation of aldosterone biosynthetic process	1	4	25	0.0215374	0.078664
Trpc6;	GO:0032414~positive regulation of ion transmembrane transporter activity	1	5	20	0.0257894	0.083502
Atp2a1;	GO:0032470~positive regulation of endoplasmic reticulum calcium ion concentration	1	2	50	0.0129781	0.0706715
Atp2a1;	GO:0032471~negative regulation of endoplasmic reticulum calcium ion concentration	1	8	12.5	0.0384362	0.0959304
Ptpn22;	GO:0032481~positive regulation of type I interferon production	1	16	6.25	0.0713722	0.128384
Kcnj8; Ptpn22;	GO:0032496~response to lipopolysaccharide	2	135	1.48148	0.11962	0.177797
Cmya5;	GO:0032515~negative regulation of phosphoprotein phosphatase activity	1	16	6.25	0.0713722	0.128384
Mest;	GO:0032526~response to retinoic acid	1	44	2.27273	0.178096	0.225539
Eomes;	GO:0032609~interferon-gamma production	1	8	12.5	0.0384362	0.0959304
Ptpn22;	GO:0032720~negative regulation of tumor necrosis factor production	1	43	2.32558	0.174503	0.223349
Ptpn22;	GO:0032817~regulation of natural killer cell proliferation	1	2	50	0.0129781	0.0706715
Car2;	GO:0032849~positive regulation of cellular pH reduction	1	4	25	0.0215374	0.078664
Cdh1; Notch4;	GO:0032880~regulation of protein localization	2	65	3.07692	0.034406	0.0928342
Epha3;	GO:0032956~regulation of actin cytoskeleton organization	1	52	1.92308	0.206294	0.250142
Mylk2;	GO:0032971~regulation of muscle filament sliding	1	1	100	0.00867068	0.0649217
Csrp3;	GO:0033365~protein localization to organelle	1	20	5	0.0874191	0.145861
Cdh1;	GO:0033561~regulation of water loss via skin	1	4	25	0.0215374	0.078664
Bmp2;	GO:0033690~positive regulation of osteoblast proliferation	1	13	7.69231	0.0591542	0.115043
Ptpn22;	GO:0034141~positive regulation of toll-like receptor 3 signaling pathway	1	7	14.2857	0.0342388	0.0928011
Ptpn22;	GO:0034145~positive regulation of toll-like receptor 4 signaling pathway	1	10	10	0.046777	0.102635
Ptpn22;	GO:0034157~positive regulation of toll-like receptor 7 signaling pathway	1	2	50	0.0129781	0.0706715
Ptpn22;	GO:0034165~positive regulation of toll-like receptor 9 signaling pathway	1	4	25	0.0215374	0.078664
Cdh1;	GO:0034332~adherens junction organization	1	9	11.1111	0.0426156	0.0981798
Cacna1s; Kcnj8;	GO:0034765~regulation of ion transmembrane transport	2	136	1.47059	0.12105	0.179448
Atp2a1;	GO:0034976~response to endoplasmic reticulum stress	1	68	1.47059	0.259848	0.299325
Cavin4; Obscn; Prex2;	GO:0035023~regulation of Rho protein signal transduction	3	71	4.22535	0.00412179	0.0561126
Bmp2;	GO:0035051~cardiocyte differentiation	1	1	100	0.00867068	0.0649217
Bmp2;	GO:0035054~embryonic heart tube anterior/posterior pattern specification	1	3	33.3333	0.0172669	0.0754956
Usp13;	GO:0035523~protein K29-linked deubiquitination	1	4	25	0.0215374	0.078664
Ptpn22;	GO:0035549~positive regulation of interferon-beta secretion	1	1	100	0.00867068	0.0649217
Mylk2; Prex2;	GO:0035556~intracellular signal transduction	2	407	0.4914	0.53296	0.553281
Bmp2;	GO:0035630~bone mineralization involved in bone maturation	1	5	20	0.0257894	0.083502
Saa3;	GO:0035634~response to stilbenoid	1	22	4.54545	0.0953393	0.154347
Tnr;	GO:0035641~locomotory exploration behavior	1	14	7.14286	0.0632444	0.119884
Ptpn22;	GO:0035644~phosphoanandamide dephosphorylation	1	1	100	0.00867068	0.0649217
Cdh1;	GO:0035847~uterine epithelium development	1	2	50	0.0129781	0.0706715
Eomes; Klhl41; Mylk2;	GO:0035914~skeletal muscle cell differentiation	3	54	5.55556	0.00196204	0.033579
Cav3; Csrp3; Tcap;	GO:0035995~detection of muscle stretch	3	4	75	2.74674e-06	0.000329059
Cav3;	GO:0038009~regulation of signal transduction by receptor internalization	1	1	100	0.00867068	0.0649217
Car2;	GO:0038166~angiotensin-activated signaling pathway	1	8	12.5	0.0384362	0.0959304
Tspan6;	GO:0039532~negative regulation of viral-induced cytoplasmic pattern recognition receptor signaling pathway	1	1	100	0.00867068	0.0649217
Kcnj8;	GO:0042311~vasodilation	1	25	4	0.107092	0.164483
Ppp1r14c;	GO:0042325~regulation of phosphorylation	1	18	5.55556	0.0794303	0.135167
Apln;	GO:0042327~positive regulation of phosphorylation	1	31	3.22581	0.130147	0.185614
Actn2; Cav3; Popdc3; Xirp1;	GO:0042391~regulation of membrane potential	4	95	4.21053	0.00091868	0.0184697
Bmp2;	GO:0042475~odontogenesis of dentin-containing tooth	1	56	1.78571	0.220032	0.262548
Bmp2;	GO:0042482~positive regulation of odontogenesis	1	5	20	0.0257894	0.083502
Bmp2;	GO:0042487~regulation of odontogenesis of dentin-containing tooth	1	8	12.5	0.0384362	0.0959304
Abcc9; Bche;	GO:0042493~response to drug	2	144	1.38889	0.132643	0.188725
Mb;	GO:0042542~response to hydrogen peroxide	1	38	2.63158	0.1563	0.206675
Cav3;	GO:0042593~glucose homeostasis	1	123	0.813008	0.418082	0.446401
Cav3;	GO:0042632~cholesterol homeostasis	1	66	1.51515	0.253355	0.292972
Apln;	GO:0042756~drinking behavior	1	14	7.14286	0.0632444	0.119884
Bmp2;	GO:0042981~regulation of apoptotic process	1	230	0.434783	0.636178	0.652518
Cdh1; Ptpn22;	GO:0042993~positive regulation of transcription factor import into nucleus	2	17	11.7647	0.00304416	0.0479855
Bmp2; Eef1a2; Gzma;	GO:0043065~positive regulation of apoptotic process	3	322	0.931677	0.168026	0.219276
Epha3;	GO:0043087~regulation of GTPase activity	1	72	1.38889	0.272668	0.308749
Tspan6;	GO:0043123~positive regulation of I-kappaB kinase/NF-kappaB signaling	1	127	0.787402	0.428186	0.455566
Actn2;	GO:0043267~negative regulation of potassium ion transport	1	14	7.14286	0.0632444	0.119884
Actn2;	GO:0043268~positive regulation of potassium ion transport	1	13	7.69231	0.0591542	0.115043
Bche;	GO:0043279~response to alkaloid	1	3	33.3333	0.0172669	0.0754956
Cdh1;	GO:0043281~regulation of cysteine-type endopeptidase activity involved in apoptotic process	1	13	7.69231	0.0591542	0.115043
Kcnj8;	GO:0043330~response to exogenous dsRNA	1	50	2	0.199336	0.245179
Mb;	GO:0043353~enucleate erythrocyte differentiation	1	6	16.6667	0.0300232	0.0899196
Gzma;	GO:0043392~negative regulation of DNA binding	1	30	3.33333	0.126346	0.181925
Cav3;	GO:0043407~negative regulation of MAP kinase activity	1	42	2.38095	0.170894	0.220615
Bmp2; Mylk2;	GO:0043408~regulation of MAPK cascade	2	64	3.125	0.0334719	0.0928011
Cav3;	GO:0043409~negative regulation of MAPK cascade	1	18	5.55556	0.0794303	0.135167
Bmp2;	GO:0043410~positive regulation of MAPK cascade	1	97	1.03093	0.347959	0.380342
Atp2a1;	GO:0043434~response to peptide hormone	1	36	2.77778	0.148908	0.20044
Tnnt3;	GO:0043462~regulation of ATPase activity	1	5	20	0.0257894	0.083502
Cacna1s;	GO:0043501~skeletal muscle adaptation	1	1	100	0.00867068	0.0649217
Ptpn22;	GO:0043508~negative regulation of JUN kinase activity	1	13	7.69231	0.0591542	0.115043
Vash1;	GO:0043537~negative regulation of blood vessel endothelial cell migration	1	13	7.69231	0.0591542	0.115043
Rgs4;	GO:0043547~positive regulation of GTPase activity	1	149	0.671141	0.480734	0.502547
Bmp2;	GO:0043569~negative regulation of insulin-like growth factor receptor signaling pathway	1	9	11.1111	0.0426156	0.0981798
Apln;	GO:0043576~regulation of respiratory gaseous exchange	1	8	12.5	0.0384362	0.0959304
Ryr1;	GO:0043588~skin development	1	55	1.81818	0.216619	0.258992
Ryr1;	GO:0043931~ossification involved in bone maturation	1	7	14.2857	0.0342388	0.0928011
Car2;	GO:0044070~regulation of anion transport	1	5	20	0.0257894	0.083502
Usp13;	GO:0044313~protein K6-linked deubiquitination	1	3	33.3333	0.0172669	0.0754956
Lmod2;	GO:0045010~actin nucleation	1	10	10	0.046777	0.102635
Cd55; Klrg1;	GO:0045087~innate immune response	2	501	0.399202	0.64583	0.660158
Bmp2;	GO:0045165~cell fate commitment	1	70	1.42857	0.266286	0.30382
Fgf13;	GO:0045200~establishment of neuroblast polarity	1	3	33.3333	0.0172669	0.0754956
Actn2; Casq1; Klhl41; Lmod2; Mybpc2; Mypn; Neb; Tcap; Xirp1;	GO:0045214~sarcomere organization	9	37	24.3243	2.85993e-13	1.7131e-10
Notch4;	GO:0045446~endothelial cell differentiation	1	8	12.5	0.0384362	0.0959304
Pth1r;	GO:0045453~bone resorption	1	24	4.16667	0.103191	0.161388
Bmp2; Eomes;	GO:0045597~positive regulation of cell differentiation	2	49	4.08163	0.0207456	0.078664
Bmp2;	GO:0045600~positive regulation of fat cell differentiation	1	50	2	0.199336	0.245179
Notch4;	GO:0045602~negative regulation of endothelial cell differentiation	1	8	12.5	0.0384362	0.0959304
Gpr171;	GO:0045638~negative regulation of myeloid cell differentiation	1	22	4.54545	0.0953393	0.154347
Klhl41;	GO:0045661~regulation of myoblast differentiation	1	7	14.2857	0.0342388	0.0928011
Csrp3;	GO:0045662~negative regulation of myoblast differentiation	1	27	3.7037	0.114843	0.172409
Csrp3;	GO:0045663~positive regulation of myoblast differentiation	1	27	3.7037	0.114843	0.172409
Eomes;	GO:0045664~regulation of neuron differentiation	1	29	3.44828	0.122528	0.179448
Bmp2; Trpc6;	GO:0045666~positive regulation of neuron differentiation	2	104	1.92308	0.0777582	0.135167
Bmp2;	GO:0045669~positive regulation of osteoblast differentiation	1	67	1.49254	0.256609	0.296163
Car2;	GO:0045672~positive regulation of osteoclast differentiation	1	26	3.84615	0.110976	0.168523
Rgs4; Rgs5;	GO:0045744~negative regulation of G-protein coupled receptor protein signaling pathway	2	13	15.3846	0.00189048	0.0333057
Notch4;	GO:0045746~negative regulation of Notch signaling pathway	1	30	3.33333	0.126346	0.181925
Vash1;	GO:0045765~regulation of angiogenesis	1	27	3.7037	0.114843	0.172409
Hspb6; Notch4;	GO:0045766~positive regulation of angiogenesis	2	123	1.62602	0.10281	0.161388
Apln;	GO:0045776~negative regulation of blood pressure	1	35	2.85714	0.145188	0.198104
Bmp2;	GO:0045778~positive regulation of ossification	1	22	4.54545	0.0953393	0.154347
Car2;	GO:0045780~positive regulation of bone resorption	1	20	5	0.0874191	0.145861
Bmp2;	GO:0045786~negative regulation of cell cycle	1	36	2.77778	0.148908	0.20044
Cav3;	GO:0045792~negative regulation of cell size	1	13	7.69231	0.0591542	0.115043
Actn3;	GO:0045820~negative regulation of glycolytic process	1	12	8.33333	0.0550462	0.113308
Bmp2;	GO:0045892~negative regulation of transcription, DNA-templated	1	488	0.204918	0.883876	0.889818
Bmp2; Cdh1; Tnni2;	GO:0045893~positive regulation of transcription, DNA-templated	3	585	0.512821	0.472323	0.496354
Apln;	GO:0045906~negative regulation of vasoconstriction	1	9	11.1111	0.0426156	0.0981798
Bmp2; Cavin4; Csrp3; Eomes; Vgll2;	GO:0045944~positive regulation of transcription from RNA polymerase II promoter	5	1029	0.485909	0.468875	0.494465
Mrvi1;	GO:0045986~negative regulation of smooth muscle contraction	1	8	12.5	0.0384362	0.0959304
Atp2a1;	GO:0045988~negative regulation of striated muscle contraction	1	4	25	0.0215374	0.078664
Ckm;	GO:0046314~phosphocreatine biosynthetic process	1	1	100	0.00867068	0.0649217
Cdh1;	GO:0046697~decidualization	1	16	6.25	0.0713722	0.128384
Cav3;	GO:0046716~muscle cell cellular homeostasis	1	18	5.55556	0.0794303	0.135167
Mylk2; Obscn;	GO:0046777~protein autophosphorylation	2	179	1.11732	0.185831	0.230939
Fgf13;	GO:0046785~microtubule polymerization	1	11	9.09091	0.0509205	0.108546
Car2;	GO:0046903~secretion	1	5	20	0.0257894	0.083502
Epha3;	GO:0048013~ephrin receptor signaling pathway	1	30	3.33333	0.126346	0.181925
Actn2;	GO:0048041~focal adhesion assembly	1	23	4.34783	0.0992738	0.158573
Mylk2;	GO:0048168~regulation of neuronal synaptic plasticity	1	23	4.34783	0.0992738	0.158573
Pth1r;	GO:0048469~cell maturation	1	42	2.38095	0.170894	0.220615
Mylk2;	GO:0048489~synaptic vesicle transport	1	16	6.25	0.0713722	0.128384
Col8a2;	GO:0048593~camera-type eye morphogenesis	1	25	4	0.107092	0.164483
Actn3;	GO:0048633~positive regulation of skeletal muscle tissue growth	1	6	16.6667	0.0300232	0.0899196
Fgf13;	GO:0048671~negative regulation of collateral sprouting	1	9	11.1111	0.0426156	0.0981798
Tnr;	GO:0048692~negative regulation of axon extension involved in regeneration	1	1	100	0.00867068	0.0649217
Bmp2;	GO:0048711~positive regulation of astrocyte differentiation	1	13	7.69231	0.0591542	0.115043
Csrp3;	GO:0048738~cardiac muscle tissue development	1	29	3.44828	0.122528	0.179448
Mypn; Tcap;	GO:0048739~cardiac muscle fiber development	2	10	20	0.00119843	0.0231568
Acta1; Cacna1s; Klhl41; Ryr1;	GO:0048741~skeletal muscle fiber development	4	28	14.2857	1.09589e-05	0.000937765
Actn3;	GO:0048743~positive regulation of skeletal muscle fiber development	1	7	14.2857	0.0342388	0.0928011
Bmp2;	GO:0048762~mesenchymal cell differentiation	1	9	11.1111	0.0426156	0.0981798
Tcap;	GO:0048769~sarcomerogenesis	1	3	33.3333	0.0172669	0.0754956
Prex2;	GO:0048813~dendrite morphogenesis	1	45	2.22222	0.181675	0.228141
Bmp2;	GO:0048839~inner ear development	1	60	1.66667	0.233534	0.275911
Notch4;	GO:0048845~venous blood vessel morphogenesis	1	8	12.5	0.0384362	0.0959304
Col8a2;	GO:0050673~epithelial cell proliferation	1	14	7.14286	0.0632444	0.119884
Cdh1;	GO:0050680~negative regulation of epithelial cell proliferation	1	70	1.42857	0.266286	0.30382
Ptpn22;	GO:0050730~regulation of peptidyl-tyrosine phosphorylation	1	20	5	0.0874191	0.145861
Eomes; Tnr;	GO:0050767~regulation of neurogenesis	2	29	6.89655	0.00800256	0.0649217
Bmp2;	GO:0050769~positive regulation of neurogenesis	1	34	2.94118	0.141452	0.196134
Trpc6;	GO:0050774~negative regulation of dendrite morphogenesis	1	11	9.09091	0.0509205	0.108546
Tnr;	GO:0050804~modulation of synaptic transmission	1	30	3.33333	0.126346	0.181925
Bche; Pcdh17; Tnr;	GO:0050805~negative regulation of synaptic transmission	3	10	30	2.20234e-05	0.00146578
Tnr;	GO:0050808~synapse organization	1	43	2.32558	0.174503	0.223349
Usp13;	GO:0050821~protein stabilization	1	146	0.684932	0.47386	0.497096
Ptpn22;	GO:0050852~T cell receptor signaling pathway	1	48	2.08333	0.192317	0.238012
Ptpn22;	GO:0050856~regulation of T cell receptor signaling pathway	1	10	10	0.046777	0.102635
Ptpn22;	GO:0050860~negative regulation of T cell receptor signaling pathway	1	17	5.88235	0.0754099	0.132465
Ptpn22;	GO:0050868~negative regulation of T cell activation	1	18	5.55556	0.0794303	0.135167
Mb;	GO:0050873~brown fat cell differentiation	1	35	2.85714	0.145188	0.198104
Apln;	GO:0050878~regulation of body fluid levels	1	7	14.2857	0.0342388	0.0928011
Tnr;	GO:0050885~neuromuscular process controlling balance	1	65	1.53846	0.250087	0.290878
Cav3;	GO:0051001~negative regulation of nitric-oxide synthase activity	1	10	10	0.046777	0.102635
Bmp2;	GO:0051042~negative regulation of calcium-independent cell-cell adhesion	1	1	100	0.00867068	0.0649217
Csrp3;	GO:0051091~positive regulation of sequence-specific DNA binding transcription factor activity	1	108	0.925926	0.378592	0.40714
Ryr1;	GO:0051209~release of sequestered calcium ion into cytosol	1	32	3.125	0.133931	0.188764
Bmp2;	GO:0051216~cartilage development	1	73	1.36986	0.275839	0.309995
Casq1;	GO:0051258~protein polymerization	1	13	7.69231	0.0591542	0.115043
Cdh1; Prf1;	GO:0051260~protein homooligomerization	2	210	0.952381	0.235022	0.276578
Cbr2;	GO:0051262~protein tetramerization	1	39	2.5641	0.159972	0.211064
Trdn;	GO:0051280~negative regulation of release of sequestered calcium ion into cytosol	1	7	14.2857	0.0342388	0.0928011
Trdn;	GO:0051281~positive regulation of release of sequestered calcium ion into cytosol	1	31	3.22581	0.130147	0.185614
Casq1;	GO:0051282~regulation of sequestering of calcium ion	1	2	50	0.0129781	0.0706715
Actn2;	GO:0051289~protein homotetramerization	1	81	1.23457	0.300715	0.331118
Gzma;	GO:0051354~negative regulation of oxidoreductase activity	1	5	20	0.0257894	0.083502
Bche;	GO:0051384~response to glucocorticoid	1	30	3.33333	0.126346	0.181925
Cav3;	GO:0051394~regulation of nerve growth factor receptor activity	1	1	100	0.00867068	0.0649217
Car2;	GO:0051453~regulation of intracellular pH	1	36	2.77778	0.148908	0.20044
Apln;	GO:0051461~positive regulation of corticotropin secretion	1	7	14.2857	0.0342388	0.0928011
Apln;	GO:0051466~positive regulation of corticotropin-releasing hormone secretion	1	3	33.3333	0.0172669	0.0754956
Ryr1;	GO:0051480~regulation of cytosolic calcium ion concentration	1	35	2.85714	0.145188	0.198104
Mypn;	GO:0051493~regulation of cytoskeleton organization	1	17	5.88235	0.0754099	0.132465
Atp2a1;	GO:0051561~positive regulation of mitochondrial calcium ion concentration	1	10	10	0.046777	0.102635
Bche;	GO:0051593~response to folic acid	1	3	33.3333	0.0172669	0.0754956
Gzma;	GO:0051603~proteolysis involved in cellular protein catabolic process	1	58	1.72414	0.226812	0.26903
Abcc9; Kcnj8; Prf1;	GO:0051607~defense response to virus	3	138	2.17391	0.0236223	0.083502
Cav3;	GO:0051647~nucleus localization	1	6	16.6667	0.0300232	0.0899196
Atp2a1;	GO:0051659~maintenance of mitochondrion location	1	2	50	0.0129781	0.0706715
Lmod2;	GO:0051694~pointed-end actin filament capping	1	7	14.2857	0.0342388	0.0928011
Actn2;	GO:0051695~actin filament uncapping	1	1	100	0.00867068	0.0649217
Prf1;	GO:0051712~positive regulation of killing of cells of other organism	1	4	25	0.0215374	0.078664
Adprhl1;	GO:0051725~protein de-ADP-ribosylation	1	4	25	0.0215374	0.078664
Mylk2;	GO:0051726~regulation of cell cycle	1	112	0.892857	0.389375	0.417985
Epha3;	GO:0051893~regulation of focal adhesion assembly	1	14	7.14286	0.0632444	0.119884
Cav3;	GO:0051896~regulation of protein kinase B signaling	1	15	6.66667	0.0673171	0.124839
Cav3;	GO:0051924~regulation of calcium ion transport	1	35	2.85714	0.145188	0.198104
Cav3;	GO:0051926~negative regulation of calcium ion transport	1	9	11.1111	0.0426156	0.0981798
Trpc6;	GO:0051928~positive regulation of calcium ion transport	1	30	3.33333	0.126346	0.181925
Tnr;	GO:0051968~positive regulation of synaptic transmission, glutamatergic	1	25	4	0.107092	0.164483
Tnr;	GO:0051971~positive regulation of transmission of nerve impulse	1	7	14.2857	0.0342388	0.0928011
Cacna1s;	GO:0055001~muscle cell development	1	10	10	0.046777	0.102635
Cavin4; Csrp3; Tcap;	GO:0055003~cardiac myofibril assembly	3	12	25	3.48168e-05	0.00208553
Bmp2; Mylk2;	GO:0055007~cardiac muscle cell differentiation	2	36	5.55556	0.0118628	0.0706715
Bmp2; Mylk2; Tcap;	GO:0055008~cardiac muscle tissue morphogenesis	3	16	18.75	7.32185e-05	0.00348957
Actn2; Cav3; Xirp1;	GO:0055013~cardiac muscle cell development	3	15	20	6.18525e-05	0.00336815
Car12;	GO:0055064~chloride ion homeostasis	1	1	100	0.00867068	0.0649217
Abcc9; Cacna1s; Ryr1; Trpc6;	GO:0055085~transmembrane transport	4	355	1.12676	0.0713718	0.128384
Cbr2;	GO:0055114~oxidation-reduction process	1	658	0.151976	0.945691	0.947273
Cav3;	GO:0055117~regulation of cardiac muscle contraction	1	16	6.25	0.0713722	0.128384
Bmp2;	GO:0060039~pericardium development	1	10	10	0.046777	0.102635
Trdn;	GO:0060047~heart contraction	1	17	5.88235	0.0754099	0.132465
Csrp3; Myl1; Tcap; Tnni2;	GO:0060048~cardiac muscle contraction	4	49	8.16327	8.32222e-05	0.00356072
Mrvi1;	GO:0060087~relaxation of vascular smooth muscle	1	8	12.5	0.0384362	0.0959304
Bmp2;	GO:0060128~corticotropin hormone secreting cell differentiation	1	3	33.3333	0.0172669	0.0754956
Bmp2;	GO:0060129~thyroid-stimulating hormone-secreting cell differentiation	1	4	25	0.0215374	0.078664
Tnr;	GO:0060291~long-term synaptic potentiation	1	194	0.515464	0.573787	0.591563
Cav3;	GO:0060299~negative regulation of sarcomere organization	1	1	100	0.00867068	0.0649217
Cav3;	GO:0060307~regulation of ventricular cardiac muscle cell membrane repolarization	1	13	7.69231	0.0591542	0.115043
Trdn;	GO:0060316~positive regulation of ryanodine-sensitive calcium-release channel activity	1	5	20	0.0257894	0.083502
Bmp2;	GO:0060317~cardiac epithelial to mesenchymal transition	1	11	9.09091	0.0509205	0.108546
Saa3;	GO:0060326~cell chemotaxis	1	58	1.72414	0.226812	0.26903
Cav3;	GO:0060347~heart trabecula formation	1	15	6.66667	0.0673171	0.124839
Actn3;	GO:0060349~bone morphogenesis	1	34	2.94118	0.141452	0.196134
Cav3;	GO:0060373~regulation of ventricular cardiac muscle cell membrane depolarization	1	7	14.2857	0.0342388	0.0928011
Bmp2;	GO:0060389~pathway-restricted SMAD protein phosphorylation	1	13	7.69231	0.0591542	0.115043
Bmp2;	GO:0060395~SMAD protein signal transduction	1	75	1.33333	0.282139	0.314128
Bmp2;	GO:0060485~mesenchyme development	1	8	12.5	0.0384362	0.0959304
Cdh1;	GO:0060576~intestinal epithelial cell development	1	13	7.69231	0.0591542	0.115043
Cdh1;	GO:0060662~salivary gland cavitation	1	6	16.6667	0.0300232	0.0899196
Vash1;	GO:0060674~placenta blood vessel development	1	12	8.33333	0.0550462	0.113308
Cdh1;	GO:0060693~regulation of branching involved in salivary gland morphogenesis	1	4	25	0.0215374	0.078664
Eomes;	GO:0060706~cell differentiation involved in embryonic placenta development	1	7	14.2857	0.0342388	0.0928011
Vash1;	GO:0060716~labyrinthine layer blood vessel development	1	26	3.84615	0.110976	0.168523
Pth1r;	GO:0060732~positive regulation of inositol phosphate biosynthetic process	1	8	12.5	0.0384362	0.0959304
Cav3;	GO:0060762~regulation of branching involved in mammary gland duct morphogenesis	1	6	16.6667	0.0300232	0.0899196
Bmp2;	GO:0060804~positive regulation of Wnt signaling pathway by BMP signaling pathway	1	1	100	0.00867068	0.0649217
Eomes;	GO:0060809~mesodermal to mesenchymal transition involved in gastrulation	1	2	50	0.0129781	0.0706715
Bmp2;	GO:0061036~positive regulation of cartilage development	1	13	7.69231	0.0591542	0.115043
Cav3;	GO:0061052~negative regulation of cell growth involved in cardiac muscle cell development	1	7	14.2857	0.0342388	0.0928011
Hspb6;	GO:0061077~chaperone-mediated protein folding	1	44	2.27273	0.178096	0.225539
Atp2a1;	GO:0070059~intrinsic apoptotic signaling pathway in response to endoplasmic reticulum stress	1	35	2.85714	0.145188	0.198104
Atp2a1; Ryr1;	GO:0070296~sarcoplasmic reticulum calcium ion transport	2	6	33.3333	0.000514221	0.0128341
Trpc6;	GO:0070301~cellular response to hydrogen peroxide	1	44	2.27273	0.178096	0.225539
Bmp2; Ptpn22;	GO:0070374~positive regulation of ERK1 and ERK2 cascade	2	189	1.0582	0.201557	0.247403
Ptpn22;	GO:0070433~negative regulation of nucleotide-binding oligomerization domain containing 2 signaling pathway	1	3	33.3333	0.0172669	0.0754956
Epha3;	GO:0070507~regulation of microtubule cytoskeleton organization	1	22	4.54545	0.0953393	0.154347
Atp2a1;	GO:0070509~calcium ion import	1	23	4.34783	0.0992738	0.158573
Usp13;	GO:0070536~protein K63-linked deubiquitination	1	21	4.7619	0.0913877	0.151219
Atp2a1; Cacna1s; Ryr1; Trpc6;	GO:0070588~calcium ion transmembrane transport	4	89	4.49438	0.000726817	0.0167447
Notch4;	GO:0070613~regulation of protein processing	1	10	10	0.046777	0.102635
Cdh1;	GO:0070830~bicellular tight junction assembly	1	25	4	0.107092	0.164483
Cav3;	GO:0070836~caveola assembly	1	5	20	0.0257894	0.083502
Actn3; Cmya5;	GO:0070885~negative regulation of calcineurin-NFAT signaling cascade	2	5	40	0.000386761	0.0105304
Ptpn22;	GO:0071225~cellular response to muramyl dipeptide	1	5	20	0.0257894	0.083502
Cdh1;	GO:0071230~cellular response to amino acid stimulus	1	139	0.719424	0.457469	0.484141
Cdh1;	GO:0071285~cellular response to lithium ion	1	12	8.33333	0.0550462	0.113308
Epha3;	GO:0071300~cellular response to retinoic acid	1	44	2.27273	0.178096	0.225539
Ryr1;	GO:0071313~cellular response to caffeine	1	6	16.6667	0.0300232	0.0899196
Ryr1;	GO:0071318~cellular response to ATP	1	9	11.1111	0.0426156	0.0981798
Saa3;	GO:0071347~cellular response to interleukin-1	1	53	1.88679	0.209751	0.253308
Bmp2;	GO:0071363~cellular response to growth factor stimulus	1	50	2	0.199336	0.245179
Epha3;	GO:0071372~cellular response to follicle-stimulating hormone stimulus	1	9	11.1111	0.0426156	0.0981798
Bmp2;	GO:0071407~cellular response to organic cyclic compound	1	54	1.85185	0.213192	0.255916
Ptpn22;	GO:0071663~positive regulation of granzyme B production	1	3	33.3333	0.0172669	0.0754956
Cdh1;	GO:0071681~cellular response to indole-3-methanol	1	5	20	0.0257894	0.083502
Mybpc2;	GO:0071688~striated muscle myosin thick filament assembly	1	9	11.1111	0.0426156	0.0981798
Bmp2;	GO:0071773~cellular response to BMP stimulus	1	33	3.0303	0.1377	0.192715
Bmp2;	GO:0072138~mesenchymal cell proliferation involved in ureteric bud development	1	3	33.3333	0.0172669	0.0754956
F13a1;	GO:0072378~blood coagulation, fibrin clot formation	1	5	20	0.0257894	0.083502
Cav3; Cdh1; Fgf13;	GO:0072659~protein localization to plasma membrane	3	70	4.28571	0.00396706	0.0561126
Cav3;	GO:0086005~ventricular cardiac muscle cell action potential	1	13	7.69231	0.0591542	0.115043
Cacna1s;	GO:0086010~membrane depolarization during action potential	1	28	3.57143	0.118694	0.17686
Trdn;	GO:0086036~regulation of cardiac muscle cell membrane potential	1	9	11.1111	0.0426156	0.0981798
Actn2;	GO:0086097~phospholipase C-activating angiotensin-activated signaling pathway	1	2	50	0.0129781	0.0706715
Actn2; Cav3; Cdh1;	GO:0090002~establishment of protein localization to plasma membrane	3	41	7.31707	0.000925029	0.0184697
Atp2a1;	GO:0090076~relaxation of skeletal muscle	1	2	50	0.0129781	0.0706715
Cdh1;	GO:0090090~negative regulation of canonical Wnt signaling pathway	1	99	1.0101	0.353638	0.383748
Cdh1;	GO:0090102~cochlea development	1	24	4.16667	0.103191	0.161388
Trdn;	GO:0090158~endoplasmic reticulum membrane organization	1	2	50	0.0129781	0.0706715
Eef1a2;	GO:0090218~positive regulation of lipid kinase activity	1	2	50	0.0129781	0.0706715
Actn3;	GO:0090257~regulation of muscle system process	1	1	100	0.00867068	0.0649217
Cav3;	GO:0090279~regulation of calcium ion import	1	7	14.2857	0.0342388	0.0928011
Actn3;	GO:0090324~negative regulation of oxidative phosphorylation	1	5	20	0.0257894	0.083502
Adprhl1;	GO:0090630~activation of GTPase activity	1	73	1.36986	0.275839	0.309995
Epha3;	GO:0097155~fasciculation of sensory neuron axon	1	3	33.3333	0.0172669	0.0754956
Epha3;	GO:0097156~fasciculation of motor neuron axon	1	2	50	0.0129781	0.0706715
Arhgef26;	GO:0097178~ruffle assembly	1	9	11.1111	0.0426156	0.0981798
Apln;	GO:0097755~positive regulation of blood vessel diameter	1	37	2.7027	0.152612	0.203596
Cav3; Fgf13;	GO:0098909~regulation of cardiac muscle cell action potential involved in regulation of contraction	2	5	40	0.000386761	0.0105304
Kcnj8;	GO:0098915~membrane repolarization during ventricular cardiac muscle cell action potential	1	4	25	0.0215374	0.078664
Actn3;	GO:1900159~positive regulation of bone mineralization involved in bone maturation	1	2	50	0.0129781	0.0706715
Ptpn22;	GO:1900165~negative regulation of interleukin-6 secretion	1	9	11.1111	0.0426156	0.0981798
Cav3;	GO:1900744~regulation of p38MAPK cascade	1	8	12.5	0.0384362	0.0959304
Bmp2;	GO:1900745~positive regulation of p38MAPK cascade	1	19	5.26316	0.0834333	0.140779
Cav3;	GO:1900825~regulation of membrane depolarization during cardiac muscle cell action potential	1	4	25	0.0215374	0.078664
Cav3;	GO:1900826~negative regulation of membrane depolarization during cardiac muscle cell action potential	1	1	100	0.00867068	0.0649217
Actn2; Cav3;	GO:1901017~negative regulation of potassium ion transmembrane transporter activity	2	7	28.5714	0.00065927	0.0157961
Actn2;	GO:1901018~positive regulation of potassium ion transmembrane transporter activity	1	6	16.6667	0.0300232	0.0899196
Cav3;	GO:1901019~regulation of calcium ion transmembrane transporter activity	1	2	50	0.0129781	0.0706715
Actn3;	GO:1901078~negative regulation of relaxation of muscle	1	3	33.3333	0.0172669	0.0754956
Ptpn22;	GO:1901222~regulation of NIK/NF-kappaB signaling	1	8	12.5	0.0384362	0.0959304
Tspan6;	GO:1901223~negative regulation of NIK/NF-kappaB signaling	1	9	11.1111	0.0426156	0.0981798
Cav3;	GO:1901380~negative regulation of potassium ion transmembrane transport	1	9	11.1111	0.0426156	0.0981798
Vash1;	GO:1901491~negative regulation of lymphangiogenesis	1	4	25	0.0215374	0.078664
Bmp2;	GO:1901522~positive regulation of transcription from RNA polymerase II promoter involved in cellular response to chemical stimulus	1	7	14.2857	0.0342388	0.0928011
Ptpn22;	GO:1902523~positive regulation of protein K63-linked ubiquitination	1	3	33.3333	0.0172669	0.0754956
Ptpn22;	GO:1902715~positive regulation of interferon-gamma secretion	1	12	8.33333	0.0550462	0.113308
Ptpn22;	GO:1902741~positive regulation of interferon-alpha secretion	1	4	25	0.0215374	0.078664
Bmp2;	GO:1902895~positive regulation of pri-miRNA transcription from RNA polymerase II promoter	1	24	4.16667	0.103191	0.161388
Ptpn22;	GO:1903169~regulation of calcium ion transmembrane transport	1	7	14.2857	0.0342388	0.0928011
Actn3;	GO:1903715~regulation of aerobic respiration	1	7	14.2857	0.0342388	0.0928011
Ptpn22;	GO:1903753~negative regulation of p38MAPK cascade	1	4	25	0.0215374	0.078664
Notch4;	GO:1903849~positive regulation of aorta morphogenesis	1	4	25	0.0215374	0.078664
Csrp3;	GO:1903919~negative regulation of actin filament severing	1	2	50	0.0129781	0.0706715
Csrp3;	GO:1903920~positive regulation of actin filament severing	1	1	100	0.00867068	0.0649217
Actn3;	GO:1904025~positive regulation of glucose catabolic process to lactate via pyruvate	1	1	100	0.00867068	0.0649217
Pcdh17;	GO:1904071~presynaptic active zone assembly	1	1	100	0.00867068	0.0649217
Usp13;	GO:1904294~positive regulation of ERAD pathway	1	5	20	0.0257894	0.083502
Usp13;	GO:1904378~maintenance of unfolded protein involved in ERAD pathway	1	3	33.3333	0.0172669	0.0754956
Kcnj8;	GO:1990573~potassium ion import across plasma membrane	1	6	16.6667	0.0300232	0.0899196
Lrrc2;	GO:1990830~cellular response to leukemia inhibitory factor	1	277	0.361011	0.704214	0.71861
Cdh1;	GO:2000008~regulation of protein localization to cell surface	1	9	11.1111	0.0426156	0.0981798
Actn2;	GO:2000009~negative regulation of protein localization to cell surface	1	11	9.09091	0.0509205	0.108546
Bmp2;	GO:2000065~negative regulation of cortisol biosynthetic process	1	4	25	0.0215374	0.078664
Klhl41;	GO:2000291~regulation of myoblast proliferation	1	4	25	0.0215374	0.078664
Ptpn22;	GO:2000483~negative regulation of interleukin-8 secretion	1	5	20	0.0257894	0.083502
Ptpn22;	GO:2000566~positive regulation of CD8-positive, alpha-beta T cell proliferation	1	4	25	0.0215374	0.078664
Cav3;	GO:2000649~regulation of sodium ion transmembrane transporter activity	1	17	5.88235	0.0754099	0.132465
Bmp2;	GO:2000726~negative regulation of cardiac muscle cell differentiation	1	6	16.6667	0.0300232	0.0899196
Vash1;	GO:2000772~regulation of cellular senescence	1	11	9.09091	0.0509205	0.108546
Pcdh17;	GO:2000807~regulation of synaptic vesicle clustering	1	1	100	0.00867068	0.0649217
Cntnap4;	GO:2000821~regulation of grooming behavior	1	5	20	0.0257894	0.083502
Klhl41;	GO:2001014~regulation of skeletal muscle cell differentiation	1	7	14.2857	0.0342388	0.0928011
Actn2;	GO:2001137~positive regulation of endocytic recycling	1	4	25	0.0215374	0.078664
Car2;	GO:2001150~positive regulation of dipeptide transmembrane transport	1	2	50	0.0129781	0.0706715
Cdh1;	GO:2001222~regulation of neuron migration	1	17	5.88235	0.0754099	0.132465
Car2;	GO:2001225~regulation of chloride transport	1	3	33.3333	0.0172669	0.0754956
Actn2;	GO:2001259~positive regulation of cation channel activity	1	12	8.33333	0.0550462	0.113308
Cav3;	GO:2001288~positive regulation of caveolin-mediated endocytosis	1	2	50	0.0129781	0.0706715

## Sheet: HBSS vs ADU
Genes	Process_name	Significant_genes_count	Total_genes_group_count	Percent_significant_genes	P-value	Padj-value
Rpl3l;	GO:0000027~ribosomal large subunit assembly	1	29	3.44828	0.75007	0.808265
Irgm1; Irgm2; Synpo2;	GO:0000045~autophagosome assembly	3	48	6.25	0.406419	0.565781
Arg1;	GO:0000050~urea cycle	1	10	10	0.39842	0.555161
Abra; Ifng; Tnf;	GO:0000060~protein import into nucleus, translocation	3	29	10.3448	0.173987	0.420597
Cdkn1a;	GO:0000079~regulation of cyclin-dependent protein serine/threonine kinase activity	1	18	5.55556	0.584366	0.68695
Cdkn1a; Myb;	GO:0000082~G1/S transition of mitotic cell cycle	2	63	3.1746	0.798118	0.846361
Cdkn1a;	GO:0000086~G2/M transition of mitotic cell cycle	1	32	3.125	0.782452	0.833282
Ankrd2; Barx2; Cd36; Ciita; Ddit3; Eomes; Fasl; Gbp4; Gfi1; Hfe2; Hist1h1c; Id2; Ifng; Kcnip3; Lcor; Lmcd1; Met; Mlip; Mmp12; Myb; Nr1h3; Pitx2; Shh; Slfn1; Sox6; Tnf; Zfp366;	GO:0000122~negative regulation of transcription from RNA polymerase II promoter	27	740	3.64865	0.928922	0.948847
Fgf10;	GO:0000132~establishment of mitotic spindle orientation	1	22	4.54545	0.654539	0.736929
Ccl5; Dok2; Fgf13; Tnf;	GO:0000165~MAPK cascade	4	70	5.71429	0.430363	0.579235
Tnf;	GO:0000185~activation of MAPKKK activity	1	8	12.5	0.340173	0.516458
Cd74; Fgf10; Ighm; Kit; Met; Tgfa; Tnf;	GO:0000187~activation of MAPK activity	7	77	9.09091	0.0849719	0.36973
Asb2;	GO:0000209~protein polyubiquitination	1	110	0.909091	0.99414	1
Map1b; Tuba8;	GO:0000226~microtubule cytoskeleton organization	2	83	2.40964	0.901462	0.923944
Spo11;	GO:0000237~leptotene	1	6	16.6667	0.276293	0.472296
Mx1;	GO:0000266~mitochondrial fission	1	19	5.26316	0.603142	0.698621
Chil3;	GO:0000272~polysaccharide catabolic process	1	3	33.3333	0.168704	0.411474
Apod; Ptprn;	GO:0000302~response to reactive oxygen species	2	17	11.7647	0.210745	0.434824
Ucp3;	GO:0000303~response to superoxide	1	5	20	0.242072	0.454453
Myod1;	GO:0000381~regulation of alternative mRNA splicing, via spliceosome	1	37	2.7027	0.827376	0.868181
Spo11;	GO:0000706~meiotic DNA double-strand break processing	1	2	50	0.129401	0.382389
Spo11;	GO:0000737~DNA catabolic process, endonucleolytic	1	4	25	0.206235	0.428465
Adam8; Cap2; Grem1; Il7r; Shroom2; Sox6; Tenm4;	GO:0000902~cell morphogenesis	7	78	8.97436	0.0891934	0.373194
Lamc3;	GO:0000904~cell morphogenesis involved in differentiation	1	11	9.09091	0.425588	0.57486
Pstpip1;	GO:0000910~cytokinesis	1	35	2.85714	0.810641	0.855408
Cacna1s; Lgals3; Npr3; Zic1;	GO:0001501~skeletal system development	4	108	3.7037	0.749871	0.808265
Barx2;	GO:0001502~cartilage condensation	1	19	5.26316	0.603142	0.698621
Ifitm1; Myog; Rsad2; Spp1;	GO:0001503~ossification	4	91	4.3956	0.626571	0.719645
Atp1a2;	GO:0001504~neurotransmitter uptake	1	2	50	0.129401	0.382389
Cd74; Ptges;	GO:0001516~prostaglandin biosynthetic process	2	16	12.5	0.194015	0.428465
Adh7; Aldh1a1; Rarres2;	GO:0001523~retinoid metabolic process	3	12	25	0.0277869	0.307604
Adam8; Angptl4; Ccbe1; Col4a1; Cyp1b1; Enpep; Grem1; Hmox1; Rspo3; Shh; Tgfa; Thy1; Vash1;	GO:0001525~angiogenesis	13	225	5.77778	0.279661	0.476424
Kit; Spo11;	GO:0001541~ovarian follicle development	2	51	3.92157	0.697253	0.767601
Nos2;	GO:0001542~ovulation from ovarian follicle	1	11	9.09091	0.425588	0.57486
Ptprn;	GO:0001553~luteinization	1	9	11.1111	0.369969	0.534637
Hrasls; Htra4; Igfbp5; Sgk2;	GO:0001558~regulation of cell growth	4	52	7.69231	0.245824	0.456922
Ier3; Spn;	GO:0001562~response to protozoan	2	4	50	0.0270474	0.307604
Col4a1; Pitx2; Shh;	GO:0001569~branching involved in blood vessel morphogenesis	3	40	7.5	0.306902	0.495674
Myo18b; Pitx2; Shh;	GO:0001570~vasculogenesis	3	67	4.47761	0.617674	0.713249
Map1b; Tppp;	GO:0001578~microtubule bundle formation	2	28	7.14286	0.395156	0.555161
Rtp3; Rtp4;	GO:0001580~detection of chemical stimulus involved in sensory perception of bitter taste	2	48	4.16667	0.666261	0.747209
Actn3; Dhh; Spp1; Igfbp5;	GO:0001649~osteoblast differentiation	4	102	3.92157	0.710354	0.778328
Id2; Rdh10; Shh; Six2;	GO:0001656~metanephros development	4	36	11.1111	0.104913	0.382389
Sfrp1;	GO:0001657~ureteric bud development	1	46	2.17391	0.886178	0.910769
Grem1; Lama5; Shh;	GO:0001658~branching involved in ureteric bud morphogenesis	3	46	6.52174	0.38178	0.549588
Il1rn;	GO:0001660~fever generation	1	6	16.6667	0.276293	0.472296
Cacna1e; Cck; Mdk;	GO:0001662~behavioral fear response	3	41	7.31707	0.319412	0.507541
Cryab; Hmox1; Mb; Nos2; Pygm; Ryr1; Sod3; Ucp3;	GO:0001666~response to hypoxia	8	113	7.07965	0.180911	0.428465
Cd36;	GO:0001676~long-chain fatty acid metabolic process	1	19	5.26316	0.603142	0.698621
Gck;	GO:0001678~cellular glucose homeostasis	1	19	5.26316	0.603142	0.698621
Hdc;	GO:0001692~histamine metabolic process	1	2	50	0.129401	0.382389
Hdc;	GO:0001694~histamine biosynthetic process	1	2	50	0.129401	0.382389
C6; Dnmt3l; Hba-a1; Hba-a2; Myb; Myo18b; Pitx2; Rdh10; Sox10; Sox6;	GO:0001701~in utero embryonic development	10	288	3.47222	0.86944	0.900663
Lrp6; Tenm4;	GO:0001702~gastrulation with mouth forming second	2	33	6.06061	0.473031	0.6096
Eomes;	GO:0001706~endoderm formation	1	16	6.25	0.544108	0.656335
Crb2; Eomes;	GO:0001707~mesoderm formation	2	36	5.55556	0.516759	0.642468
Shh;	GO:0001708~cell fate specification	1	21	4.7619	0.638192	0.727146
Cyp26b1; Ptch2;	GO:0001709~cell fate determination	2	18	11.1111	0.227607	0.454453
Eomes;	GO:0001714~endodermal cell fate specification	1	5	20	0.242072	0.454453
Lama5;	GO:0001738~morphogenesis of a polarized epithelium	1	5	20	0.242072	0.454453
Htr2b; Lama5; Shh; Sox10;	GO:0001755~neural crest cell migration	4	32	12.5	0.0776211	0.36973
Crb2; Ifitm1; Lrp6; Myf6; Sfrp1; Tcap;	GO:0001756~somitogenesis	6	57	10.5263	0.0642301	0.36973
Fgf10;	GO:0001759~organ induction	1	15	6.66667	0.522541	0.642468
Ctnnd2;	GO:0001763~morphogenesis of a branching structure	1	11	9.09091	0.425588	0.57486
Cck; Chl1; Fgf13; Met; Pitx2;	GO:0001764~neuron migration	5	126	3.96825	0.709989	0.778213
Cyp26b1;	GO:0001768~establishment of T cell polarity	1	5	20	0.242072	0.454453
Prf1;	GO:0001771~immunological synapse formation	1	11	9.09091	0.425588	0.57486
Cd244; Pilrb1;	GO:0001773~myeloid dendritic cell activation	2	5	40	0.0367465	0.34886
Tnf;	GO:0001775~cell activation	1	15	6.66667	0.522541	0.642468
Flt3;	GO:0001776~leukocyte homeostasis	1	8	12.5	0.340173	0.516458
Cav3; Myh2; Trim72;	GO:0001778~plasma membrane repair	3	9	33.3333	0.0148565	0.258184
Id2;	GO:0001779~natural killer cell differentiation	1	17	5.88235	0.564701	0.670667
Hcar2; Ifng; Il6;	GO:0001781~neutrophil apoptotic process	3	3	100	0.00165518	0.0598256
Fcgr1;	GO:0001788~antibody-dependent cellular cytotoxicity	1	4	25	0.206235	0.428465
C3; Fcgr1;	GO:0001798~positive regulation of type IIa hypersensitivity	2	8	25	0.0720142	0.36973
Fcgr1;	GO:0001805~positive regulation of type III hypersensitivity	1	4	25	0.206235	0.428465
Spn;	GO:0001808~negative regulation of type IV hypersensitivity	1	2	50	0.129401	0.382389
Fcgr2b;	GO:0001811~negative regulation of type I hypersensitivity	1	1	100	0.0882421	0.36973
Txk;	GO:0001816~cytokine production	1	26	3.84615	0.712874	0.778814
Ankrd2; Ticam2; Zbtb32;	GO:0001817~regulation of cytokine production	3	14	21.4286	0.0388523	0.359744
Card11; Hilpda; Htr2b; Il1f9; Tnf;	GO:0001819~positive regulation of cytokine production	5	29	17.2414	0.0173981	0.258184
Pcsk5; Shh; Six2;	GO:0001822~kidney development	3	113	2.65487	0.899828	0.922901
Eomes;	GO:0001824~blastocyst development	1	29	3.44828	0.75007	0.808265
Eomes;	GO:0001829~trophectodermal cell differentiation	1	20	5	0.621072	0.713602
Cck;	GO:0001836~release of cytochrome c from mitochondria	1	26	3.84615	0.712874	0.778814
Shh;	GO:0001841~neural tube formation	1	17	5.88235	0.564701	0.670667
Lhx2; Lrp6; Sfrp1;	GO:0001843~neural tube closure	3	105	2.85714	0.870973	0.901939
Txk;	GO:0001865~NK T cell differentiation	1	4	25	0.206235	0.428465
Fcna;	GO:0001867~complement activation, lectin pathway	1	9	11.1111	0.369969	0.534637
Serping1;	GO:0001869~negative regulation of complement activation, lectin pathway	1	2	50	0.129401	0.382389
Mpo; Ptx3;	GO:0001878~response to yeast	2	4	50	0.0270474	0.307604
Arhgef26; Met;	GO:0001886~endothelial cell morphogenesis	2	14	14.2857	0.161162	0.411474
Selenop;	GO:0001887~selenium compound metabolic process	1	3	33.3333	0.168704	0.411474
Met;	GO:0001889~liver development	1	69	1.44928	0.960766	0.976719
Dnmt3l; Met;	GO:0001890~placenta development	2	47	4.25532	0.655376	0.736929
Slc28a2;	GO:0001895~retina homeostasis	1	13	7.69231	0.476301	0.6096
Gzmb; Raet1d;	GO:0001913~T cell mediated cytotoxicity	2	15	13.3333	0.177469	0.42423
Il7r;	GO:0001915~negative regulation of T cell mediated cytotoxicity	1	3	33.3333	0.168704	0.411474
B2m; H2-D1; H2-K1; H2-T23; Il12b; Xcl1;	GO:0001916~positive regulation of T cell mediated cytotoxicity	6	19	31.5789	0.000705078	0.0315706
Bves;	GO:0001921~positive regulation of receptor recycling	1	17	5.88235	0.564701	0.670667
Hspb1; Stat2; Tnf;	GO:0001932~regulation of protein phosphorylation	3	64	4.6875	0.587821	0.690471
Gbp4; Lrp6; Slfn1;	GO:0001933~negative regulation of protein phosphorylation	3	89	3.37079	0.79072	0.841068
C3; Card14; Cd74; Dok7; Flt3; Gper1; Ifng; Irgm2; Musk; Rarres2; Spn; Tnf;	GO:0001934~positive regulation of protein phosphorylation	12	191	6.28272	0.207944	0.431717
Apoe; Stat1; Tnf; Vash1;	GO:0001937~negative regulation of endothelial cell proliferation	4	31	12.9032	0.0714298	0.36973
Arg1; Ccl11; Egr3; Htr2b;	GO:0001938~positive regulation of endothelial cell proliferation	4	65	6.15385	0.379005	0.546379
Lama5; Lhx2; Shh; Tnfrsf19;	GO:0001942~hair follicle development	4	52	7.69231	0.245824	0.456922
Shh;	GO:0001944~vasculature development	1	25	4	0.699285	0.767601
Ccbe1;	GO:0001945~lymph vessel development	1	13	7.69231	0.476301	0.6096
Ccbe1;	GO:0001946~lymphangiogenesis	1	14	7.14286	0.499955	0.628792
Lrp6; Shh;	GO:0001947~heart looping	2	57	3.50877	0.752073	0.809551
Bst1; Thy1;	GO:0001952~regulation of cell-matrix adhesion	2	13	15.3846	0.145151	0.411474
Cd36;	GO:0001954~positive regulation of cell-matrix adhesion	1	25	4	0.699285	0.767601
Ddit3;	GO:0001955~blood vessel maturation	1	7	14.2857	0.30897	0.495674
Phospho1;	GO:0001958~endochondral ossification	1	29	3.44828	0.75007	0.808265
Cd74;	GO:0001961~positive regulation of cytokine-mediated signaling pathway	1	5	20	0.242072	0.454453
Rasd2;	GO:0001963~synaptic transmission, dopaminergic	1	20	5	0.621072	0.713602
Fabp7; Pcdh15;	GO:0001964~startle response	2	22	9.09091	0.295525	0.495674
Id2;	GO:0001966~thigmotaxis	1	2	50	0.129401	0.382389
C3; C6;	GO:0001970~positive regulation of activation of membrane attack complex	2	2	100	0.0114925	0.2121
Adora3; P2ry12;	GO:0001973~adenosine receptor signaling pathway	2	8	25	0.0720142	0.36973
Fgf10; Rspo3;	GO:0001974~blood vessel remodeling	2	42	4.7619	0.59668	0.698621
Mcpt4;	GO:0002002~regulation of angiotensin levels in blood	1	3	33.3333	0.168704	0.411474
Enpep;	GO:0002003~angiotensin maturation	1	5	20	0.242072	0.454453
Car2; Car9; Lrp6; Pcdh15;	GO:0002009~morphogenesis of an epithelium	4	25	16	0.0399504	0.364289
Apoe; Clic5;	GO:0002021~response to dietary excess	2	14	14.2857	0.161162	0.411474
Clic5;	GO:0002024~diet induced thermogenesis	1	13	7.69231	0.476301	0.6096
Atp1a2; Csrp3; Ifng; Myl4; Pde5a;	GO:0002026~regulation of the force of heart contraction	5	23	21.7391	0.00767178	0.181223
Bves; Cacna1e; Cav3; Hrc; Popdc2;	GO:0002027~regulation of heart rate	5	33	15.1515	0.0270965	0.307604
Nos1;	GO:0002028~regulation of sodium ion transport	1	22	4.54545	0.654539	0.736929
Gipr;	GO:0002029~desensitization of G-protein coupled receptor protein signaling pathway	1	9	11.1111	0.369969	0.534637
Htr2b;	GO:0002031~G-protein coupled receptor internalization	1	12	8.33333	0.45153	0.59621
Tnf;	GO:0002037~negative regulation of L-glutamate transport	1	2	50	0.129401	0.382389
Prl2c2; Rspo3;	GO:0002040~sprouting angiogenesis	2	28	7.14286	0.395156	0.555161
Egr3; Grem1; Robo1;	GO:0002042~cell migration involved in sprouting angiogenesis	3	17	17.6471	0.058982	0.36973
Bex1; Prl2c2; Shh; Sox10;	GO:0002052~positive regulation of neuroblast proliferation	4	26	15.3846	0.0445075	0.36973
Lrp6; Shh;	GO:0002053~positive regulation of mesenchymal cell proliferation	2	35	5.71429	0.502452	0.629902
Gdf5; Mustn1; Six2;	GO:0002062~chondrocyte differentiation	3	41	7.31707	0.319412	0.507541
Aldh1a1;	GO:0002072~optic cup morphogenesis involved in camera-type eye development	1	3	33.3333	0.168704	0.411474
Cacna1s; Pitx2;	GO:0002074~extraocular skeletal muscle development	2	3	66.6667	0.0185833	0.258184
Shh;	GO:0002076~osteoblast development	1	18	5.55556	0.584366	0.68695
Tnnc1;	GO:0002086~diaphragm contraction	1	3	33.3333	0.168704	0.411474
Atp1a2;	GO:0002087~regulation of respiratory gaseous exchange by neurological system process	1	13	7.69231	0.476301	0.6096
Cryab;	GO:0002088~lens development in camera-type eye	1	36	2.77778	0.819202	0.862263
Shroom2;	GO:0002089~lens morphogenesis in camera-type eye	1	16	6.25	0.544108	0.656335
Grem1;	GO:0002092~positive regulation of receptor internalization	1	27	3.7037	0.72585	0.787256
Aldh1a1; Rdh10;	GO:0002138~retinoic acid biosynthetic process	2	5	40	0.0367465	0.34886
Mpo;	GO:0002149~hypochlorous acid biosynthetic process	1	1	100	0.0882421	0.36973
Npr3;	GO:0002158~osteoclast proliferation	1	3	33.3333	0.168704	0.411474
Prg2;	GO:0002215~defense response to nematode	1	4	25	0.206235	0.428465
Klre1; Klrk1;	GO:0002223~stimulatory C-type lectin receptor signaling pathway	2	2	100	0.0114925	0.2121
Cd180; Tlr12;	GO:0002224~toll-like receptor signaling pathway	2	19	10.5263	0.244557	0.4561
Hist1h2bc;	GO:0002227~innate immune response in mucosa	1	16	6.25	0.544108	0.656335
Klrd1;	GO:0002228~natural killer cell mediated immunity	1	1	100	0.0882421	0.36973
Ccl5; Il12b;	GO:0002230~positive regulation of defense response to virus by host	2	22	9.09091	0.295525	0.495674
Lbp;	GO:0002232~leukocyte chemotaxis involved in inflammatory response	1	4	25	0.206235	0.428465
B2m; Cxcl2;	GO:0002237~response to molecule of bacterial origin	2	12	16.6667	0.129503	0.382389
Bves; Herc6; Sfrp1;	GO:0002244~hematopoietic progenitor cell differentiation	3	94	3.19149	0.819437	0.862263
Hmox1;	GO:0002246~wound healing involved in inflammatory response	1	3	33.3333	0.168704	0.411474
Btla; Cd244; Cd74; Cd79a; Cd79b; Cd8b1; Clec4d; Clec4n; Eomes; H2-T23; Ifng; Jchain; Klrk1; Sh2d1a; Sh2d1b2; Skap1; Tap1; Txk; Zap70;	GO:0002250~adaptive immune response	19	139	13.6691	9.68775e-05	0.00660528
Il6;	GO:0002262~myeloid cell homeostasis	1	11	9.09091	0.425588	0.57486
Il33; Lbp;	GO:0002281~macrophage activation involved in immune response	2	10	20	0.0995764	0.382389
Il33;	GO:0002282~microglial cell activation involved in immune response	1	3	33.3333	0.168704	0.411474
Clec4d; Clec4e;	GO:0002292~T cell differentiation involved in immune response	2	4	50	0.0270474	0.307604
Eomes; Ifng;	GO:0002302~CD8-positive, alpha-beta T cell differentiation involved in immune response	2	2	100	0.0114925	0.2121
Cdh17;	GO:0002314~germinal center B cell differentiation	1	3	33.3333	0.168704	0.411474
Cdh17;	GO:0002315~marginal zone B cell differentiation	1	10	10	0.39842	0.555161
Flt3; Kit;	GO:0002318~myeloid progenitor cell differentiation	2	8	25	0.0720142	0.36973
Flt3; Kit; Shh;	GO:0002320~lymphoid progenitor cell differentiation	3	7	42.8571	0.00866901	0.197023
Cd180;	GO:0002322~B cell proliferation involved in immune response	1	5	20	0.242072	0.454453
Cd244; Il12b;	GO:0002323~natural killer cell activation involved in immune response	2	33	6.06061	0.473031	0.6096
Kit;	GO:0002327~immature B cell differentiation	1	2	50	0.129401	0.382389
Flt3;	GO:0002328~pro-B cell differentiation	1	5	20	0.242072	0.454453
H2-Ab1; Ighm;	GO:0002344~B cell affinity maturation	2	3	66.6667	0.0185833	0.258184
Prf1;	GO:0002357~defense response to tumor cell	1	2	50	0.129401	0.382389
Kit;	GO:0002371~dendritic cell cytokine production	1	1	100	0.0882421	0.36973
Trem1; Trem3;	GO:0002374~cytokine secretion involved in immune response	2	4	50	0.0270474	0.307604
Acod1; B2m; Bst2; Btla; C1ra; C2; C3; Casp4; Cd180; Cd244; Cd300e; Cd300ld; Cd300lf; Cd55; Cd74; Cd79a; Cd79b; Cd8b1; Cfb; Cfh; Cfp; Clec4d; Clec4e; Clec4n; Dhx58; Eomes; Fcgr1; Fcna; Fgr; Gbp5; Gper1; H2-Aa; H2-Ab1; H2-D1; H2-DMa; H2-Eb1; H2-K1; H2-Q10; H2-Q7; H2-T23; Herc6; Ido2; Ifit1; Ifit3; Ifitm1; Ifitm3; Iigp1; Il1f9; Irf7; Irgm1; Klrg1; Klrk1; Lbp; Lcn2; Lgals3; Marco; Mefv; Mx1; Oas2; Oa…	GO:0002376~immune system process	84	384	21.875	3.96161e-12	1.18848e-09
Card11; Igkv1-110; Igkv12-89; Igkv14-100; Igkv3-10; Igkv3-2; Igkv4-50; Igkv4-53; Igkv4-57; Igkv5-43; Igkv5-48; Igkv9-124; Iglv1; Il7r; Trav6d-5;	GO:0002377~immunoglobulin production	15	123	12.1951	0.00145216	0.0565778
H2-Ab1;	GO:0002381~immunoglobulin production involved in immunoglobulin mediated immune response	1	3	33.3333	0.168704	0.411474
Il6;	GO:0002384~hepatic immune response	1	1	100	0.0882421	0.36973
Retnlg;	GO:0002408~myeloid dendritic cell chemotaxis	1	4	25	0.206235	0.428465
Prf1;	GO:0002418~immune response to tumor cell	1	1	100	0.0882421	0.36973
C5ar1;	GO:0002430~complement receptor mediated signaling pathway	1	11	9.09091	0.425588	0.57486
Fcgr2b;	GO:0002434~immune complex clearance	1	1	100	0.0882421	0.36973
Tnf;	GO:0002439~chronic inflammatory response to antigenic stimulus	1	2	50	0.129401	0.382389
H2-Ab1; Ighm;	GO:0002455~humoral immune response mediated by circulating immunoglobulin	2	12	16.6667	0.129503	0.382389
Cdh17;	GO:0002456~T cell mediated immunity	1	8	12.5	0.340173	0.516458
B2m; H2-D1; H2-K1; H2-M9; H2-Q10; H2-Q4; H2-Q6; H2-Q7; H2-T22; H2-T23;	GO:0002474~antigen processing and presentation of peptide antigen via MHC class I	10	33	30.303	1.65423e-05	0.00141791
H2-T23;	GO:0002476~antigen processing and presentation of endogenous peptide antigen via MHC class Ib	1	3	33.3333	0.168704	0.411474
B2m;	GO:0002481~antigen processing and presentation of exogenous protein antigen via MHC class Ib, TAP-dependent	1	3	33.3333	0.168704	0.411474
H2-D1; H2-K1;	GO:0002485~antigen processing and presentation of endogenous peptide antigen via MHC class I via ER pathway, TAP-dependent	2	3	66.6667	0.0185833	0.258184
H2-T23;	GO:0002489~antigen processing and presentation of endogenous peptide antigen via MHC class Ib via ER pathway, TAP-dependent	1	2	50	0.129401	0.382389
H2-DMa;	GO:0002503~peptide antigen assembly with MHC class II protein complex	1	1	100	0.0882421	0.36973
H2-Aa; H2-Ab1; H2-DMa; H2-Eb1;	GO:0002504~antigen processing and presentation of peptide or polysaccharide antigen via MHC class II	4	5	80	0.000433372	0.0213134
Cxcl13;	GO:0002518~lymphocyte chemotaxis across high endothelial venule	1	2	50	0.129401	0.382389
Id2;	GO:0002521~leukocyte differentiation	1	4	25	0.206235	0.428465
Adam8; Ppbp; S100a8; S100a9;	GO:0002523~leukocyte migration involved in inflammatory response	4	13	30.7692	0.00613044	0.156931
Alox5; Nupr1; Vnn1;	GO:0002526~acute inflammatory response	3	10	30	0.0186753	0.258184
Cd96;	GO:0002534~cytokine production involved in inflammatory response	1	3	33.3333	0.168704	0.411474
Alox5;	GO:0002540~leukotriene production involved in inflammatory response	1	2	50	0.129401	0.382389
Vnn1;	GO:0002544~chronic inflammatory response	1	2	50	0.129401	0.382389
Ccl11; Ccl17; Ccl3; Ccl4; Ccl6; Ccl7; Ccl9; Lgals3; Xcl1;	GO:0002548~monocyte chemotaxis	9	31	29.0323	5.79789e-05	0.00414135
Ccl11; Kit;	GO:0002551~mast cell chemotaxis	2	5	40	0.0367465	0.34886
Adora3;	GO:0002553~histamine secretion by mast cell	1	6	16.6667	0.276293	0.472296
Flt3;	GO:0002572~pro-T cell differentiation	1	2	50	0.129401	0.382389
Kit;	GO:0002573~myeloid leukocyte differentiation	1	5	20	0.242072	0.454453
H2-Ab1;	GO:0002579~positive regulation of antigen processing and presentation	1	2	50	0.129401	0.382389
H2-Oa; H2-Ob;	GO:0002587~negative regulation of antigen processing and presentation of peptide antigen via MHC class II	2	2	100	0.0114925	0.2121
Cd74;	GO:0002606~positive regulation of dendritic cell antigen processing and presentation	1	7	14.2857	0.30897	0.495674
H2-DMa;	GO:0002636~positive regulation of germinal center formation	1	5	20	0.242072	0.454453
Ighm;	GO:0002637~regulation of immunoglobulin production	1	4	25	0.206235	0.428465
Fcgr2b; Il13ra2;	GO:0002638~negative regulation of immunoglobulin production	2	3	66.6667	0.0185833	0.258184
Mzb1;	GO:0002642~positive regulation of immunoglobulin biosynthetic process	1	1	100	0.0882421	0.36973
Adam8; Il6;	GO:0002675~positive regulation of acute inflammatory response	2	8	25	0.0720142	0.36973
Pde5a;	GO:0002678~positive regulation of chronic inflammatory response	1	2	50	0.129401	0.382389
Mpo;	GO:0002679~respiratory burst involved in defense response	1	2	50	0.129401	0.382389
Il33;	GO:0002686~negative regulation of leukocyte migration	1	5	20	0.242072	0.454453
Adora3;	GO:0002687~positive regulation of leukocyte migration	1	22	4.54545	0.654539	0.736929
Grem1;	GO:0002689~negative regulation of leukocyte chemotaxis	1	3	33.3333	0.168704	0.411474
Cxcl10; Cxcl13; Cxcl9; F7; Xcl1;	GO:0002690~positive regulation of leukocyte chemotaxis	5	12	41.6667	0.000728886	0.0321567
Adam8; Thy1;	GO:0002693~positive regulation of cellular extravasation	2	7	28.5714	0.0593452	0.36973
Gper1;	GO:0002695~negative regulation of leukocyte activation	1	1	100	0.0882421	0.36973
H2-T23;	GO:0002715~regulation of natural killer cell mediated immunity	1	1	100	0.0882421	0.36973
H2-T23;	GO:0002717~positive regulation of natural killer cell mediated immunity	1	2	50	0.129401	0.382389
Xcl1;	GO:0002725~negative regulation of T cell cytokine production	1	6	16.6667	0.276293	0.472296
B2m; Xcl1;	GO:0002726~positive regulation of T cell cytokine production	2	8	25	0.0720142	0.36973
Cd96;	GO:0002728~negative regulation of natural killer cell cytokine production	1	1	100	0.0882421	0.36973
Tnf;	GO:0002740~negative regulation of cytokine secretion involved in immune response	1	5	20	0.242072	0.454453
Tnip3;	GO:0002756~MyD88-independent toll-like receptor signaling pathway	1	4	25	0.206235	0.428465
Skap1;	GO:0002757~immune response-activating signal transduction	1	2	50	0.129401	0.382389
Acod1;	GO:0002760~positive regulation of antimicrobial humoral response	1	1	100	0.0882421	0.36973
Btla;	GO:0002768~immune response-regulating cell surface receptor signaling pathway	1	3	33.3333	0.168704	0.411474
Cd74;	GO:0002792~negative regulation of peptide secretion	1	2	50	0.129401	0.382389
S100a8; S100a9;	GO:0002793~positive regulation of peptide secretion	2	4	50	0.0270474	0.307604
Irf7;	GO:0002819~regulation of adaptive immune response	1	6	16.6667	0.276293	0.472296
Cd74;	GO:0002821~positive regulation of adaptive immune response	1	8	12.5	0.340173	0.516458
Il33;	GO:0002826~negative regulation of T-helper 1 type immune response	1	3	33.3333	0.168704	0.411474
H2-Ab1; Il12b;	GO:0002827~positive regulation of T-helper 1 type immune response	2	10	20	0.0995764	0.382389
Cd74; Il33;	GO:0002830~positive regulation of type 2 immune response	2	7	28.5714	0.0593452	0.36973
Xcl1;	GO:0002839~positive regulation of immune response to tumor cell	1	6	16.6667	0.276293	0.472296
Klre1;	GO:0002859~negative regulation of natural killer cell mediated cytotoxicity directed against tumor cell target	1	3	33.3333	0.168704	0.411474
Il12b; Klrk1;	GO:0002860~positive regulation of natural killer cell mediated cytotoxicity directed against tumor cell target	2	8	25	0.0720142	0.36973
Fcgr2b; Il12b;	GO:0002862~negative regulation of inflammatory response to antigenic stimulus	2	9	22.2222	0.0854565	0.36973
Fcgr2b;	GO:0002865~negative regulation of acute inflammatory response to antigenic stimulus	1	4	25	0.206235	0.428465
Tnf;	GO:0002876~positive regulation of chronic inflammatory response to antigenic stimulus	1	2	50	0.129401	0.382389
Hsh2d;	GO:0002903~negative regulation of B cell apoptotic process	1	18	5.55556	0.584366	0.68695
Cd74;	GO:0002906~negative regulation of mature B cell apoptotic process	1	5	20	0.242072	0.454453
H2-DMa;	GO:0002922~positive regulation of humoral immune response	1	3	33.3333	0.168704	0.411474
Fcgr2b;	GO:0002924~negative regulation of humoral immune response mediated by circulating immunoglobulin	1	3	33.3333	0.168704	0.411474
Tnf;	GO:0002925~positive regulation of humoral immune response mediated by circulating immunoglobulin	1	7	14.2857	0.30897	0.495674
Cyp1b1;	GO:0002930~trabecular meshwork development	1	3	33.3333	0.168704	0.411474
Bves;	GO:0002931~response to ischemia	1	24	4.16667	0.685053	0.758361
Perp;	GO:0002934~desmosome organization	1	5	20	0.242072	0.454453
Epor; Htr2b; Xirp1;	GO:0003007~heart morphogenesis	3	66	4.54545	0.607888	0.703574
Chrnd; Chrng; Jsrp1; Myh14; Myh8; Tnnc1; Tnnc2; Tnni2; Tnnt1; Tnnt3;	GO:0003009~skeletal muscle contraction	10	20	50	4.42475e-07	5.3097e-05
Sgca; Trim72;	GO:0003012~muscle system process	2	4	50	0.0270474	0.307604
Ccbe1;	GO:0003016~respiratory system process	1	13	7.69231	0.476301	0.6096
Enpep;	GO:0003081~regulation of systemic arterial blood pressure by renin-angiotensin	1	4	25	0.206235	0.428465
Cd36; Ier3;	GO:0003085~negative regulation of systemic arterial blood pressure	2	13	15.3846	0.145151	0.411474
Jchain;	GO:0003094~glomerular filtration	1	7	14.2857	0.30897	0.495674
Shh;	GO:0003140~determination of left/right asymmetry in lateral mesoderm	1	3	33.3333	0.168704	0.411474
Id2;	GO:0003149~membranous septum morphogenesis	1	10	10	0.39842	0.555161
Ryr1;	GO:0003151~outflow tract morphogenesis	1	54	1.85185	0.921407	0.942134
Id2;	GO:0003166~bundle of His development	1	3	33.3333	0.168704	0.411474
Pitx2;	GO:0003171~atrioventricular valve development	1	2	50	0.129401	0.382389
Pitx2;	GO:0003253~cardiac neural crest cell migration involved in outflow tract morphogenesis	1	4	25	0.206235	0.428465
Hcn1;	GO:0003254~regulation of membrane depolarization	1	10	10	0.39842	0.555161
Grem1;	GO:0003257~positive regulation of transcription from RNA polymerase II promoter involved in myocardial precursor cell differentiation	1	4	25	0.206235	0.428465
Pcsk5;	GO:0003279~cardiac septum development	1	19	5.26316	0.603142	0.698621
Lrp2; Robo1; Xirp2;	GO:0003281~ventricular septum development	3	38	7.89474	0.281951	0.479508
Csrp3; Htr2b; Tcap;	GO:0003300~cardiac muscle hypertrophy	3	8	37.5	0.0115241	0.2121
Slc38a4;	GO:0003333~amino acid transmembrane transport	1	22	4.54545	0.654539	0.736929
Grem1; Six2;	GO:0003337~mesenchymal to epithelial transition involved in metanephros morphogenesis	2	6	33.3333	0.0475523	0.36973
Fgf10;	GO:0003338~metanephros morphogenesis	1	4	25	0.206235	0.428465
Lrp6;	GO:0003344~pericardium morphogenesis	1	8	12.5	0.340173	0.516458
Pitx2;	GO:0003350~pulmonary myocardium development	1	3	33.3333	0.168704	0.411474
Mx1;	GO:0003374~dynamin family protein polymerization involved in mitochondrial fission	1	6	16.6667	0.276293	0.472296
Lrp6;	GO:0003401~axis elongation	1	4	25	0.206235	0.428465
Chil1; Chil3; Fbp2; Gck; Neu2; Npl; Ppp1r3a; Pygm;	GO:0005975~carbohydrate metabolic process	8	184	4.34783	0.641366	0.730485
Ppp1r3a; Pygm;	GO:0005977~glycogen metabolic process	2	36	5.55556	0.516759	0.642468
Gck;	GO:0005978~glycogen biosynthetic process	1	16	6.25	0.544108	0.656335
Pygm;	GO:0005980~glycogen catabolic process	1	9	11.1111	0.369969	0.534637
Fbp2;	GO:0005986~sucrose biosynthetic process	1	2	50	0.129401	0.382389
Fbp2;	GO:0006000~fructose metabolic process	1	7	14.2857	0.30897	0.495674
Fbp2; Gfpt2;	GO:0006002~fructose 6-phosphate metabolic process	2	9	22.2222	0.0854565	0.36973
Gck;	GO:0006003~fructose 2,6-bisphosphate metabolic process	1	5	20	0.242072	0.454453
Apod; Gck; Igfbp5; Kcnj11; Tnf;	GO:0006006~glucose metabolic process	5	62	8.06452	0.184692	0.428465
Chil3;	GO:0006032~chitin catabolic process	1	9	11.1111	0.369969	0.534637
Gfpt2;	GO:0006047~UDP-N-acetylglucosamine metabolic process	1	6	16.6667	0.276293	0.472296
Adh7;	GO:0006067~ethanol metabolic process	1	2	50	0.129401	0.382389
Adh7;	GO:0006068~ethanol catabolic process	1	5	20	0.242072	0.454453
Adh7;	GO:0006069~ethanol oxidation	1	4	25	0.206235	0.428465
Mogat2;	GO:0006071~glycerol metabolic process	1	11	9.09091	0.425588	0.57486
Fmo2;	GO:0006082~organic acid metabolic process	1	3	33.3333	0.168704	0.411474
Fbp2; Pgam2;	GO:0006094~gluconeogenesis	2	25	8	0.345963	0.521552
Gck; Pgam2;	GO:0006096~glycolytic process	2	30	6.66667	0.426995	0.575724
Mt3;	GO:0006112~energy reserve metabolic process	1	11	9.09091	0.425588	0.57486
Cbr2;	GO:0006116~NADH oxidation	1	4	25	0.206235	0.428465
Chchd10;	GO:0006119~oxidative phosphorylation	1	6	16.6667	0.276293	0.472296
Cox6a2; Cox8b;	GO:0006123~mitochondrial electron transport, cytochrome c to oxygen	2	13	15.3846	0.145151	0.411474
Adssl1;	GO:0006163~purine nucleotide metabolic process	1	4	25	0.206235	0.428465
Adssl1; Oas1a; Oas2; Oasl2;	GO:0006164~purine nucleotide biosynthetic process	4	18	22.2222	0.0157586	0.258184
Cmpk2;	GO:0006165~nucleoside diphosphate phosphorylation	1	15	6.66667	0.522541	0.642468
Adssl1;	GO:0006167~AMP biosynthetic process	1	5	20	0.242072	0.454453
Adcy2;	GO:0006171~cAMP biosynthetic process	1	16	6.25	0.544108	0.656335
Adcy2; Htr2b;	GO:0006182~cGMP biosynthetic process	2	26	7.69231	0.362529	0.534637
Cmpk2;	GO:0006221~pyrimidine nucleotide biosynthetic process	1	7	14.2857	0.30897	0.495674
Cmpk2;	GO:0006227~dUDP biosynthetic process	1	3	33.3333	0.168704	0.411474
Cmpk2;	GO:0006233~dTDP biosynthetic process	1	2	50	0.129401	0.382389
Cmpk2;	GO:0006235~dTTP biosynthetic process	1	3	33.3333	0.168704	0.411474
Spo11;	GO:0006259~DNA metabolic process	1	20	5	0.621072	0.713602
Eya2;	GO:0006281~DNA repair	1	328	0.304878	1	1
Ier3;	GO:0006282~regulation of DNA repair	1	3	33.3333	0.168704	0.411474
Cyp1b1; Gstt1;	GO:0006304~DNA modification	2	3	66.6667	0.0185833	0.258184
Dnmt3l;	GO:0006306~DNA methylation	1	21	4.7619	0.638192	0.727146
Padi4;	GO:0006325~chromatin organization	1	42	2.38095	0.863031	0.897432
Hist1h1c; Hist1h2bc; Hist2h3c2; Padi4;	GO:0006334~nucleosome assembly	4	94	4.25532	0.650866	0.736929
Hist2h3c2;	GO:0006335~DNA replication-dependent nucleosome assembly	1	31	3.22581	0.772153	0.826421
Myb; Padi4;	GO:0006338~chromatin remodeling	2	78	2.5641	0.881635	0.907966
Ablim3; Abra; Barx2; Batf2; Bhlha15; Cavin4; Cebpe; Ciita; Csrp3; Ctnnd2; Ddit3; Egr3; Ehf; Eomes; Eya2; Fasl; Fhl5; Gfi1; Hmx2; Id2; Ifi204; Ifi205; Il33; Irf4; Irf7; Irf9; Kcnip3; Klhl31; Lcor; Lhx2; Lmcd1; Myb; Myod1; Myog; Nfe2; Nr1h3; Nupr1; Padi4; Phf11d; Pou2af1; Ptprn; Rorc; Sox10; Sox6; Sp100; Stat1; Stat2; Tbx21; Tceal5; Trim30a; Txk; Vgll2; Zbtb32; Zfp366; Zfp503; Zfp641; Zic1;	GO:0006351~transcription, DNA-templated	57	1851	3.07942	0.999839	1
Abra; Barx2; Batf2; Bhlha15; Cavin4; Cebpe; Ciita; Csrp3; Ctnnd2; Ddit3; Egr3; Ehf; Eomes; Eya2; Fasl; Gfi1; Hmx2; Id2; Ifi204; Ifi205; Ifng; Irf4; Irf7; Irf9; Kcnip3; Klhl31; Lcor; Lhx2; Lmcd1; Lrp6; Musk; Myb; Myf6; Myod1; Myog; Nfe2; Nr1h3; Nupr1; Padi4; Phf11d; Pitx2; Pou2af1; Prkcq; Ptprn; Rorc; Shh; Six2; Sox10; Sox6; Sp100; Stat1; Stat2; Tbx21; Tceal5; Trim30a; Txk; Usp13; Vgll2; Zbtb32; Z…	GO:0006355~regulation of transcription, DNA-templated	63	2074	3.03761	0.999956	1
Ankrd2; Batf2; Ehf; Eomes; Hist1h1c; Ifi204; Lcor; Myod1; Nfe2; Nupr1; Pitx2; Tceal3; Tceal5; Txk;	GO:0006357~regulation of transcription from RNA polymerase II promoter	14	391	3.58056	0.879024	0.906834
Ehf; Lcor;	GO:0006366~transcription from RNA polymerase II promoter	2	135	1.48148	0.986833	0.997136
Sox10;	GO:0006368~transcription elongation from RNA polymerase II promoter	1	20	5	0.621072	0.713602
Apobec2; Lgals3;	GO:0006397~mRNA processing	2	319	0.626959	0.999995	1
Oas2;	GO:0006401~RNA catabolic process	1	15	6.66667	0.522541	0.642468
Eef1a2; Rpl3l;	GO:0006412~translation	2	291	0.687285	0.999982	1
Eef1a2;	GO:0006414~translational elongation	1	45	2.22222	0.880786	0.907966
S100a9;	GO:0006417~regulation of translation	1	126	0.793651	0.997212	1
Cryab;	GO:0006457~protein folding	1	99	1.0101	0.990237	0.99923
Add2; Cd74; H2-DMa; Nupr1; Pf4;	GO:0006461~protein complex assembly	5	74	6.75676	0.284938	0.48404
Pcsk5;	GO:0006465~signal peptide processing	1	11	9.09091	0.425588	0.57486
Alpk2; Alpk3; Ctsg; Fgr; Flt3; Insrr; Kit; Lck; Met; Musk; Mylk2; Obscn; Prkcq; Rorc; Sgk2; Smok2b; Txk; Wnk2; Zap70;	GO:0006468~protein phosphorylation	19	565	3.36283	0.949525	0.96693
Cav3; Hspb1; Il6; Lrp6; Thy1;	GO:0006469~negative regulation of protein kinase activity	5	101	4.9505	0.524587	0.644456
Dusp13; Dusp27; Eya2; Ptprn;	GO:0006470~protein dephosphorylation	4	135	2.96296	0.878198	0.906605
Art1; Art2b; Art5;	GO:0006471~protein ADP-ribosylation	3	18	16.6667	0.0665855	0.36973
Nupr1;	GO:0006473~protein acetylation	1	9	11.1111	0.369969	0.534637
Irf4;	GO:0006479~protein methylation	1	27	3.7037	0.72585	0.787256
Oas2; St8sia5;	GO:0006486~protein glycosylation	2	70	2.85714	0.842126	0.880188
Gfpt2;	GO:0006487~protein N-linked glycosylation	1	33	3.0303	0.792286	0.841068
Adam8; Adamts12; Asprv1; C1ra; C2; Casp4; Cfb; Cpa4; Cpm; Cpxm1; Ctsg; Ctsw; Dhh; Dpep1; Dpep2; Enpep; F10; F7; Ggt5; Gzma; Gzmb; Gzmc; Gzmd; Gzme; Gzmf; Gzmg; Hpn; Htra4; Mcpt4; Mmp10; Mmp12; Mmp8; Napsa; Pamr1; Pcsk5; Phex; Prss22; Prss23; Prss46; Prss50; Psmb8; Psmb9; Shh; Tpsb2; Usp13; Usp18;	GO:0006508~proteolysis	46	582	7.90378	0.000914712	0.0397701
Prkcq;	GO:0006509~membrane protein ectodomain proteolysis	1	19	5.26316	0.603142	0.698621
Usp13; Usp18;	GO:0006511~ubiquitin-dependent protein catabolic process	2	153	1.30719	0.993643	1
Cpm;	GO:0006518~peptide metabolic process	1	12	8.33333	0.45153	0.59621
Hdc;	GO:0006520~cellular amino acid metabolic process	1	21	4.7619	0.638192	0.727146
Arg1;	GO:0006525~arginine metabolic process	1	4	25	0.206235	0.428465
Nos1; Nos2;	GO:0006527~arginine catabolic process	2	6	33.3333	0.0475523	0.36973
Adssl1;	GO:0006531~aspartate metabolic process	1	6	16.6667	0.276293	0.472296
Gfpt2;	GO:0006541~glutamine metabolic process	1	19	5.26316	0.603142	0.698621
Hdc;	GO:0006547~histidine metabolic process	1	5	20	0.242072	0.454453
Hdc;	GO:0006548~histidine catabolic process	1	4	25	0.206235	0.428465
Ido2; Kmo;	GO:0006569~tryptophan catabolic process	2	6	33.3333	0.0475523	0.36973
Sult1a1;	GO:0006584~catecholamine metabolic process	1	7	14.2857	0.30897	0.495674
Ckm; Ckmt2;	GO:0006603~phosphocreatine metabolic process	2	2	100	0.0114925	0.2121
Mmp12; Six2;	GO:0006606~protein import into nucleus	2	66	3.0303	0.818172	0.862263
Rtp3; Rtp4;	GO:0006612~protein targeting to membrane	2	23	8.69565	0.312436	0.498834
Mgarp;	GO:0006626~protein targeting to mitochondrion	1	20	5	0.621072	0.713602
Acap1; Apod; Apoe; C3; Ch25h; Dhcr24; Elovl7; Hmgcs2; Hpgd; Hrasls; Hsd11b1; Il1rn; Lpl; Mogat2; Neu2; Pla2g2e; Pltp; Ptges; Sult1a1;	GO:0006629~lipid metabolic process	19	457	4.15755	0.741481	0.801024
Ankrd23; C3; Cd36; Elovl7; Hpgd; Ptges; Ucp3;	GO:0006631~fatty acid metabolic process	7	155	4.51613	0.600697	0.698621
Elovl7; Lpl; Nr1h3; Ptges;	GO:0006633~fatty acid biosynthetic process	4	68	5.88235	0.409924	0.570131
Apoe; Cav3; Cd36;	GO:0006641~triglyceride metabolic process	3	41	7.31707	0.319412	0.507541
Pla2g2e;	GO:0006644~phospholipid metabolic process	1	43	2.32558	0.869225	0.900663
Mogat2;	GO:0006651~diacylglycerol biosynthetic process	1	4	25	0.206235	0.428465
Serinc2;	GO:0006658~phosphatidylserine metabolic process	1	5	20	0.242072	0.454453
Serinc2;	GO:0006665~sphingolipid metabolic process	1	36	2.77778	0.819202	0.862263
Kit;	GO:0006687~glycosphingolipid metabolic process	1	8	12.5	0.340173	0.516458
Neu2;	GO:0006689~ganglioside catabolic process	1	7	14.2857	0.30897	0.495674
Alox5; Ltc4s;	GO:0006691~leukotriene metabolic process	2	8	25	0.0720142	0.36973
Hpgd; Ptges;	GO:0006693~prostaglandin metabolic process	2	15	13.3333	0.177469	0.42423
Ch25h; Dhcr24; Hmgcs2;	GO:0006694~steroid biosynthetic process	3	58	5.17241	0.52382	0.643777
Apoe; Dhcr24; Hmgcs2;	GO:0006695~cholesterol biosynthetic process	3	29	10.3448	0.173987	0.420597
Hsd11b1;	GO:0006704~glucocorticoid biosynthetic process	1	5	20	0.242072	0.454453
Apoe; Mt3;	GO:0006707~cholesterol catabolic process	2	9	22.2222	0.0854565	0.36973
Spp1;	GO:0006710~androgen catabolic process	1	3	33.3333	0.168704	0.411474
Hsd11b1;	GO:0006713~glucocorticoid catabolic process	1	2	50	0.129401	0.382389
Cyp1b1; Cyp4b1; Enpep;	GO:0006725~cellular aromatic compound metabolic process	3	7	42.8571	0.00866901	0.197023
Car2; Car4; Car9;	GO:0006730~one-carbon metabolic process	3	29	10.3448	0.173987	0.420597
Fmo2; Gck;	GO:0006739~NADP metabolic process	2	8	25	0.0720142	0.36973
Gpx3; Gstt1;	GO:0006749~glutathione metabolic process	2	44	4.54545	0.62102	0.713602
Ggt5;	GO:0006750~glutathione biosynthetic process	1	9	11.1111	0.369969	0.534637
Ggt5;	GO:0006751~glutathione catabolic process	1	6	16.6667	0.276293	0.472296
Chchd10;	GO:0006754~ATP biosynthetic process	1	23	4.34783	0.670148	0.748212
Lrp2;	GO:0006766~vitamin metabolic process	1	1	100	0.0882421	0.36973
Sptb;	GO:0006779~porphyrin-containing compound biosynthetic process	1	13	7.69231	0.476301	0.6096
Hmox1;	GO:0006788~heme oxidation	1	2	50	0.129401	0.382389
Nos2; Sod3;	GO:0006801~superoxide metabolic process	2	19	10.5263	0.244557	0.4561
Cyp1b1; Cyp26b1; Fmo2; Rorc; Sult1a1;	GO:0006805~xenobiotic metabolic process	5	22	22.7273	0.0065404	0.16083
Vnn1; Vnn3;	GO:0006807~nitrogen compound metabolic process	2	21	9.52381	0.278552	0.474805
Cyp1b1; Nos1; Nos2;	GO:0006809~nitric oxide biosynthetic process	3	10	30	0.0186753	0.258184
Abca9; Abcb4; Abcc9; Abra; Ano1; Apod; Apoe; Aqp9; Atp1a2; Atp2a1; Bspry; Cacna1e; Cacna1s; Cacnb2; Cacng1; Cacng6; Cd36; Cdh17; Chp2; Chrnd; Chrng; Clic5; Cmah; Cp; Fabp3; Fabp7; Fxyd1; Fxyd5; Glrx; Hcn1; Kcna5; Kcna7; Kcnc1; Kcnc4; Kcnip3; Kcnip4; Kcnj10; Kcnj11; Kcnj12; Kcnj8; Kcnj9; Kcnq5; Lbp; Lcn2; Lin7a; Mb; Mcoln2; Osbpl6; Pltp; Rab15; Ryr1; Scn4a; Scn4b; Slc16a12; Slc16a7; Slc28a2; Slc2a…	GO:0006810~transport	68	1810	3.75691	0.979939	0.991506
Add2; Ano1; Atp1a2; Atp2a1; Bspry; Cacna1e; Cacna1s; Cacnb2; Cacng1; Cacng6; Chrnd; Chrng; Clic5; Cp; Fxyd1; Fxyd5; Hcn1; Kcna5; Kcna7; Kcnc1; Kcnc4; Kcnip3; Kcnip4; Kcnj10; Kcnj11; Kcnj12; Kcnj8; Kcnj9; Kcnq5; Lcn2; Mcoln2; Ryr1; Scn4a; Scn4b; Slc38a4; Slc9a7; Slco2b1; Trf; Trpc3;	GO:0006811~ion transport	39	582	6.70103	0.0241289	0.307604
Ano1; Chrnd; Chrng; Scn4a; Slc9a7;	GO:0006812~cation transport	5	73	6.84932	0.276165	0.472296
Abcc9; Atp1a2; Hcn1; Kcna5; Kcna7; Kcnc1; Kcnc4; Kcnip3; Kcnip4; Kcnj10; Kcnj11; Kcnj12; Kcnj8; Kcnj9; Kcnq5; Scn4a; Slc9a7;	GO:0006813~potassium ion transport	17	129	13.1783	0.000325687	0.0174475
Atp1a2; Chp2; Fgf13; Hcn1; Scn4a; Scn4b; Slc38a4; Slc9a7;	GO:0006814~sodium ion transport	8	124	6.45161	0.246519	0.457931
Atp2a1; Bspry; Cacna1e; Cacna1s; Cacnb2; Cacng1; Cacng6; Ccl5; Myb; Ryr1; Trpc3;	GO:0006816~calcium ion transport	11	140	7.85714	0.0804926	0.36973
Ano1; Ano5; Clic5; Fxyd1;	GO:0006821~chloride transport	4	80	5	0.528847	0.649423
Cp;	GO:0006825~copper ion transport	1	14	7.14286	0.499955	0.628792
B2m; Trf;	GO:0006826~iron ion transport	2	13	15.3846	0.145151	0.411474
Trpc3;	GO:0006828~manganese ion transport	1	15	6.66667	0.522541	0.642468
Mt3;	GO:0006829~zinc II ion transport	1	26	3.84615	0.712874	0.778814
Aqp9; Mylk2;	GO:0006833~water transport	2	16	12.5	0.194015	0.428465
Nptx1; Ucp3;	GO:0006839~mitochondrial transport	2	53	3.77358	0.716561	0.782272
Bhlha15;	GO:0006851~mitochondrial calcium ion transmembrane transport	1	12	8.33333	0.45153	0.59621
Abcb4;	GO:0006855~drug transmembrane transport	1	15	6.66667	0.522541	0.642468
Cdh17;	GO:0006857~oligopeptide transport	1	7	14.2857	0.30897	0.495674
Aqp9;	GO:0006863~purine nucleobase transport	1	1	100	0.0882421	0.36973
Slc38a4;	GO:0006865~amino acid transport	1	43	2.32558	0.869225	0.900663
Abca9; Abcb4; Apoe; Lbp; Osbpl6; Pltp;	GO:0006869~lipid transport	6	99	6.06061	0.337233	0.516458
Apoe; Ccl5; Csrp3; Htr2b; Pygm; Ryr1; Sypl2; Trdn;	GO:0006874~cellular calcium ion homeostasis	8	95	8.42105	0.0940601	0.382389
Mt1; Mt3;	GO:0006875~cellular metal ion homeostasis	2	6	33.3333	0.0475523	0.36973
Cp; Hfe2; Hmox1; Trf;	GO:0006879~cellular iron ion homeostasis	4	38	10.5263	0.119983	0.382389
Mt1; Mt2; Mt3;	GO:0006882~cellular zinc ion homeostasis	3	17	17.6471	0.058982	0.36973
Atp1a2;	GO:0006883~cellular sodium ion homeostasis	1	15	6.66667	0.522541	0.642468
Car2; Car4; Chp2; Slc9a7;	GO:0006885~regulation of pH	4	25	16	0.0399504	0.364289
Adprhl1; Cd74; Chml; Kcnip3; Sytl5;	GO:0006886~intracellular protein transport	5	219	2.28311	0.975689	0.987873
Ccl5; Lin7a; Sytl3; Sytl5; Trim72;	GO:0006887~exocytosis	5	103	4.85437	0.541303	0.656335
Asgr2; Cav3; Cd209a; Fcho1; Lrp2; Lrp6; Marco; Mrc1; Msr1; Pstpip1; Shh;	GO:0006897~endocytosis	11	175	6.28571	0.220443	0.453184
Apoe; Fcgr1; Fcgr2b; Ifitm3; Lrp2; Mrc1; Msr1; Siglech;	GO:0006898~receptor-mediated endocytosis	8	51	15.6863	0.00482292	0.133747
Trim72;	GO:0006900~membrane budding	1	6	16.6667	0.276293	0.472296
Rab15;	GO:0006904~vesicle docking involved in exocytosis	1	27	3.7037	0.72585	0.787256
Sytl3; Sytl5;	GO:0006906~vesicle fusion	2	47	4.25532	0.655376	0.736929
Cebpe;	GO:0006909~phagocytosis	1	52	1.92308	0.913781	0.935293
Cd36; Fcgr1; Ighd; Ighm; Ighv10-3; Ighv1-19; Ighv1-26; Ighv1-36; Ighv1-4; Ighv1-42; Ighv14-3; Ighv1-50; Ighv1-55; Ighv1-58; Ighv1-66; Ighv1-72; Ighv1-74; Ighv1-81; Ighv1-85; Ighv2-6; Ighv3-8; Ighv5-16; Ighv5-4; Ighv5-9-1; Ighv6-3; Ighv8-12; Ighv8-8; Ighv9-3; Igkc; Iglc1; Iglc2; Trbc1; Trdc; Trdv4;	GO:0006910~phagocytosis, recognition	34	143	23.7762	0	0
Fcgr1; Fcgr2b; Ighd; Ighm; Ighv10-3; Ighv1-19; Ighv1-26; Ighv1-36; Ighv1-4; Ighv1-42; Ighv14-3; Ighv1-50; Ighv1-55; Ighv1-58; Ighv1-66; Ighv1-72; Ighv1-74; Ighv1-81; Ighv1-85; Ighv2-6; Ighv3-8; Ighv5-16; Ighv5-4; Ighv5-9-1; Ighv6-3; Ighv8-12; Ighv8-8; Ighv9-3; Igkc; Iglc1; Iglc2; Trbc1; Trdc; Trdv4;	GO:0006911~phagocytosis, engulfment	34	151	22.5166	1.99218e-12	6.64061e-10
Irgm1; Napsa; S100a8; S100a9; Tmem74; Usp13;	GO:0006914~autophagy	6	148	4.05405	0.699725	0.767804
C5ar1; Card14; Cck; Chil1; Ddit3; Fasl; Fgf13; Gper1; Gzma; Gzmb; Hcar2; Hmox1; Ifng; Kcnip3; Khdc1a; Lcn2; Perp; Pglyrp1; Prf1; Prune2; S100a8; S100a9; Srgn; Tnf; Unc5c; Xaf1;	GO:0006915~apoptotic process	26	559	4.65116	0.561364	0.670667
Cck; Fasl; Lck; Robo1; S100a8; S100a9; Stat1; Tnf;	GO:0006919~activation of cysteine-type endopeptidase activity involved in apoptotic process	8	66	12.1212	0.0182039	0.258184
Fasl; Ifng;	GO:0006925~inflammatory cell apoptotic process	2	3	66.6667	0.0185833	0.258184
P2ry12;	GO:0006930~substrate-dependent cell migration, cell extension	1	7	14.2857	0.30897	0.495674
C5ar1; Ccl11; Ccl17; Ccl3; Ccl4; Ccl5; Ccl6; Ccl7; Ccl9; Cxcl10; Cxcl13; Cxcl2; Cxcl3; Cxcl9; Fgf10; Kit; Pf4; Rarres2; Robo1; S100a8; S100a9; Xcl1;	GO:0006935~chemotaxis	22	119	18.4874	3.65009e-07	4.56262e-05
Actn2; Actn3; Cacna1s; Lmod2; Lmod3; Mybpc1; Mybpc2; Myh1; Myh2; Myh4; Myl1; Myom1; Ryr1; Tmod1; Tmod4; Tnnt2; Trdn; Trim63;	GO:0006936~muscle contraction	18	44	40.9091	1.47132e-10	2.94263e-08
Atp1a2; Atp2a1; Casq1; Mylk2; Ryr1; Tnnc1; Tnnc2; Tnni2; Tnnt1; Tnnt2; Tnnt3;	GO:0006937~regulation of muscle contraction	11	22	50	1.16517e-07	1.58887e-05
Htr2b;	GO:0006939~smooth muscle contraction	1	17	5.88235	0.564701	0.670667
Atp1a2;	GO:0006940~regulation of smooth muscle contraction	1	12	8.33333	0.45153	0.59621
Cacna1s; Jsrp1; Mybpc1; Mybpc2; Mybph; Mylk2; Myom1; Nos1; Pgam2; Smpx;	GO:0006941~striated muscle contraction	10	21	47.619	6.26797e-07	6.96442e-05
Atp1a2; Atp2a1; Tnnt3;	GO:0006942~regulation of striated muscle contraction	3	4	75	0.00279944	0.089344
Acod1; Cd74; Cd83; Cxcl10; Cxcl13; Cxcl2; Cxcl3; Cxcl9; F830016B08Rik; Fcgr2b; Gm12185; Gm4841; Gm4951; Ifi47; Igtp; Irgm1; Mpo; Pf4; Ptprcap; Tap1; Tgtp2; Tnf;	GO:0006952~defense response	22	116	18.9655	2.48568e-07	3.2422e-05
Cd163; Il1rn; Il6; Lbp; Saa1; Saa3;	GO:0006953~acute-phase response	6	29	20.6897	0.00440082	0.128179
Ackr1; Acod1; Adam8; Alox5; C3; C5ar1; Casp4; Ccl11; Ccl17; Ccl3; Ccl4; Ccl5; Ccl6; Ccl7; Ccl9; Cd163; Cd180; Chil1; Chil3; Cxcl10; Cxcl13; Cxcl2; Cxcl3; Cxcl9; Cyp26b1; Gbp5; Ggt5; Gper1; Il1f9; Il1rn; Il6; Itgb6; Kit; Mefv; Nos2; Olr1; Pf4; Prkcq; Pstpip1; Rarres2; S100a8; S100a9; Tbxa2r; Ticam2; Tlr12; Tnf; Tpsb2; Tspan2; Vnn1; Xcl1;	GO:0006954~inflammatory response	50	320	15.625	5.22282e-12	1.20527e-09
B2m; Ccl11; Ccl3; Ccl4; Ccl5; Ccl6; Ccl7; Ccl9; Cd244; Cd274; Cd36; Cd74; Clec4e; Clnk; Cxcl10; Cxcl13; Cxcl14; Cxcl2; Cxcl3; Cxcl9; Fasl; Fcgr2b; H2-Aa; H2-Ab1; H2-D1; H2-DMa; H2-Eb1; H2-K1; Ifng; Igkv1-110; Igkv12-89; Igkv14-100; Igkv3-10; Igkv3-2; Igkv4-50; Igkv4-53; Igkv4-57; Igkv5-43; Igkv5-48; Igkv9-124; Iglv1; Il1f9; Il1rn; Il6; Oas2; Oas3; Oasl1; Oasl2; Pf4; Ppbp; Prg2; Prg4; Sh2d6; Slpi;…	GO:0006955~immune response	61	307	19.8697	6.51146e-13	3.25573e-10
C2; C3; Cfb; Cfh;	GO:0006956~complement activation	4	8	50	0.00152689	0.0579832
C3; Cfb; Cfh; Cfp;	GO:0006957~complement activation, alternative pathway	4	10	40	0.00287238	0.0897619
C1ra; C2; C3; Cd55; Ighd; Ighm; Ighv10-3; Ighv1-19; Ighv1-26; Ighv1-36; Ighv1-4; Ighv1-42; Ighv14-3; Ighv1-50; Ighv1-55; Ighv1-58; Ighv1-66; Ighv1-72; Ighv1-74; Ighv1-81; Ighv1-85; Ighv2-6; Ighv3-8; Ighv5-16; Ighv5-4; Ighv5-9-1; Ighv6-3; Ighv8-12; Ighv8-8; Ighv9-3; Igkc; Iglc1; Iglc2; Serping1; Trbc1; Trdc; Trdv4;	GO:0006958~complement activation, classical pathway	37	160	23.125	0	0
Cd83; Ifng; Jchain; Sh2d1a; Tnf;	GO:0006959~humoral immune response	5	51	9.80392	0.107643	0.382389
B2m; Ccl17; Sh2d1a;	GO:0006968~cellular defense response	3	17	17.6471	0.058982	0.36973
Cdkn1a; Eya2;	GO:0006974~cellular response to DNA damage stimulus	2	435	0.45977	1	1
Cdkn1a;	GO:0006977~DNA damage response, signal transduction by p53 class mediator resulting in cell cycle arrest	1	11	9.09091	0.425588	0.57486
Cdkn1a;	GO:0006978~DNA damage response, signal transduction by p53 class mediator resulting in transcription of p21 class mediator	1	13	7.69231	0.476301	0.6096
Aldh1a1; Apoe; Gpx3; Gpx7; Hmox1; Mpo; Mt3;	GO:0006979~response to oxidative stress	7	115	6.08696	0.312984	0.499443
Ddit3;	GO:0006983~ER overload response	1	11	9.09091	0.425588	0.57486
Ddit3; Hspb1;	GO:0006986~response to unfolded protein	2	49	4.08163	0.676867	0.754029
Chchd10;	GO:0007005~mitochondrion organization	1	71	1.40845	0.964239	0.979254
Cav3; Sptb;	GO:0007009~plasma membrane organization	2	16	12.5	0.194015	0.428465
Ablim3; Avil; Cap2; Ccl11; Thy1;	GO:0007010~cytoskeleton organization	5	103	4.85437	0.541303	0.656335
Avil; Casp4; Cav3; Ccl11; Lmod3; Mybpc1; Mybpc2; Mybph; Myom1; Pcdh15; Pdlim3; Ppp1r9a; Tmod1; Tmod4; Trf;	GO:0007015~actin filament organization	15	90	16.6667	7.36833e-05	0.00514069
Map1b; Tuba8;	GO:0007017~microtubule-based process	2	34	5.88235	0.487874	0.622552
Cryab;	GO:0007021~tubulin complex assembly	1	7	14.2857	0.30897	0.495674
Fgf13; Map1b; Trim54;	GO:0007026~negative regulation of microtubule depolymerization	3	24	12.5	0.12044	0.382389
Cacna1s; Casq1;	GO:0007029~endoplasmic reticulum organization	2	24	8.33333	0.329258	0.516458
Atp8b4; Bhlha15;	GO:0007030~Golgi organization	2	75	2.66667	0.868029	0.900663
Hrasls;	GO:0007031~peroxisome organization	1	21	4.7619	0.638192	0.727146
Cdkn1a; Ddit3; Gper1; Hepacam2; Myog; Vash1;	GO:0007049~cell cycle	6	604	0.993377	1	1
Cdkn1a; Ddit3; Ifng; Il12b; Slfn1; Vash1;	GO:0007050~cell cycle arrest	6	81	7.40741	0.199382	0.428465
Ier3;	GO:0007095~mitotic G2 DNA damage checkpoint	1	16	6.25	0.544108	0.656335
Hepacam2;	GO:0007098~centrosome cycle	1	36	2.77778	0.819202	0.862263
Spo11;	GO:0007129~synapsis	1	31	3.22581	0.772153	0.826421
Spo11;	GO:0007130~synaptonemal complex assembly	1	22	4.54545	0.654539	0.736929
Spo11;	GO:0007131~reciprocal meiotic recombination	1	24	4.16667	0.685053	0.758361
Cyp26b1;	GO:0007140~male meiotic nuclear division	1	28	3.57143	0.73824	0.797809
Dnmt3l; Spo11;	GO:0007141~male meiosis I	2	19	10.5263	0.244557	0.4561
Enpp5; Gjb1;	GO:0007154~cell communication	2	38	5.26316	0.544539	0.656335
Amigo2; Bves; Cd22; Cd33; Cd36; Cd96; Cdh17; Cdh2; Cdh4; Chl1; Col28a1; Ctnnd2; Cyp1b1; Dsc2; Has1; Itgae; Itgax; Itgb6; Izumo1r; Klra1; Klra5; Klra7; Klra8; Lama2; Lama5; Lamc3; Lgals3bp; Mybpc2; Mybph; Olr1; Pcdh15; Perp; Pstpip1; Sell; Siglece; Spp1; Thy1; Vtn;	GO:0007155~cell adhesion	38	526	7.22433	0.00943435	0.203261
Amigo2; Cdh17; Cdh2; Cdh4; Chl1; Dsc2; Pcdh15; Robo1;	GO:0007156~homophilic cell adhesion via plasma membrane adhesion molecules	8	99	8.08081	0.110816	0.382389
Amigo2; Cdh2; Cdh4; Tenm4;	GO:0007157~heterophilic cell-cell adhesion via plasma membrane cell adhesion molecules	4	55	7.27273	0.27593	0.472296
Ccl5; Olr1;	GO:0007159~leukocyte cell-cell adhesion	2	22	9.09091	0.295525	0.495674
Adam8; Adamts12; Cd96; Itgb6; Vtn;	GO:0007160~cell-matrix adhesion	5	80	6.25	0.338461	0.516458
Spn;	GO:0007162~negative regulation of cell adhesion	1	44	2.27273	0.875139	0.904069
Cap2; Cd3g;	GO:0007163~establishment or maintenance of cell polarity	2	26	7.69231	0.362529	0.534637
Acap1; Ackr1; Adgrg3; C5ar1; Cap2; Card11; Ccl17; Cd274; Cd74; Cd83; Chrm4; Epor; Ffar4; Gipr; Gper1; Gpr141; Gpr171; Gpr34; Gpr82; Grem1; Gucy1a2; Hcar2; Htr2b; Ltb4r1; Olfr56; P2ry12; Pde5a; Ppp1r14c; Rasd1; Rasd2; Rgs1; Rgs5; Rhov; Shh; Stat1; Stat2; Tbxa2r; Tenm4; Ticam2; Tlr12; Tnf; Unc5c; Vipr1;	GO:0007165~signal transduction	43	1245	3.45382	0.987422	0.997329
Adgrb1; Adgrd1; Adgrg3; Btla; Cd22; Cd274; Cd36; Cd3g; Cd79a; Cd79b; Cxcl13; Fcgr1; Fcgr2b; Gipr; Il12b; Klrg1; Lck; Spn; Tspan2; Tspan33; Vipr1;	GO:0007166~cell surface receptor signaling pathway	21	179	11.7318	0.000294264	0.0160508
Clnk; Dok2; Fgr; Flt3; Insrr; Kit; Lck; Met; Pilrb1; Txk; Zap70;	GO:0007169~transmembrane receptor protein tyrosine kinase signaling pathway	11	100	11	0.0116601	0.213295
Tgfa;	GO:0007173~epidermal growth factor receptor signaling pathway	1	46	2.17391	0.886178	0.910769
Gdf5;	GO:0007178~transmembrane receptor protein serine/threonine kinase signaling pathway	1	22	4.54545	0.654539	0.736929
Hpgd; Ltbp4;	GO:0007179~transforming growth factor beta receptor signaling pathway	2	71	2.8169	0.84765	0.885029
Gdf5;	GO:0007184~SMAD protein import into nucleus	1	8	12.5	0.340173	0.516458
Ackr1; Adgrb1; Adgrd1; Adgrg3; Apoe; Bhlha15; C5ar1; Ccl11; Ccl17; Ccl3; Ccl4; Ccl5; Ccl6; Ccl7; Ccl9; Chrm4; Cxcl10; Cxcl13; Cxcl2; Cxcl3; Cxcl9; Ffar4; Gipr; Gper1; Gpr141; Gpr171; Gpr34; Gpr82; Hcar2; Htr2b; Ltb4r1; Olfr56; P2ry12; Pf4; Ppbp; Rgs1; Rgs18; Rgs4; Rgs5; Rgs8; Tbxa2r; Vipr1; Xcl1;	GO:0007186~G-protein coupled receptor signaling pathway	43	1687	2.5489	0.999998	1
Adcy2; P2ry12;	GO:0007188~adenylate cyclase-modulating G-protein coupled receptor signaling pathway	2	42	4.7619	0.59668	0.698621
Adcy2;	GO:0007189~adenylate cyclase-activating G-protein coupled receptor signaling pathway	1	43	2.32558	0.869225	0.900663
Adcy2;	GO:0007190~activation of adenylate cyclase activity	1	17	5.88235	0.564701	0.670667
Npr3; P2ry12;	GO:0007193~adenylate cyclase-inhibiting G-protein coupled receptor signaling pathway	2	33	6.06061	0.473031	0.6096
Npr3;	GO:0007194~negative regulation of adenylate cyclase activity	1	22	4.54545	0.654539	0.736929
Chrm4;	GO:0007197~adenylate cyclase-inhibiting G-protein coupled acetylcholine receptor signaling pathway	1	5	20	0.242072	0.454453
Ano1; C5ar1; Ltb4r1; Npr3;	GO:0007200~phospholipase C-activating G-protein coupled receptor signaling pathway	4	59	6.77966	0.316891	0.505408
Htr2b; Txk;	GO:0007202~activation of phospholipase C activity	2	17	11.7647	0.210745	0.434824
C5ar1; Cav3; Ccl3; Cd36; Cxcl13; Cxcl2; Cxcl3; Epor; Gck; Gipr; Gper1; Lrp6; Tbxa2r;	GO:0007204~positive regulation of cytosolic calcium ion concentration	13	144	9.02778	0.0258147	0.307604
Cck; Htr2b;	GO:0007205~protein kinase C-activating G-protein coupled receptor signaling pathway	2	24	8.33333	0.329258	0.516458
Chrm4;	GO:0007207~phospholipase C-activating G-protein coupled acetylcholine receptor signaling pathway	1	5	20	0.242072	0.454453
Htr2b;	GO:0007208~phospholipase C-activating serotonin receptor signaling pathway	1	3	33.3333	0.168704	0.411474
Htr2b;	GO:0007210~serotonin receptor signaling pathway	1	7	14.2857	0.30897	0.495674
Rgs8;	GO:0007213~G-protein coupled acetylcholine receptor signaling pathway	1	8	12.5	0.340173	0.516458
Gipr; Ltb4r1;	GO:0007218~neuropeptide signaling pathway	2	77	2.5974	0.87725	0.905938
Kcna5; Perp; Pgam2; Xirp1;	GO:0007219~Notch signaling pathway	4	112	3.57143	0.773832	0.827923
Dhh; Shh;	GO:0007224~smoothened signaling pathway	2	70	2.85714	0.842126	0.880188
Shh;	GO:0007228~positive regulation of hh target transcription factor activity	1	3	33.3333	0.168704	0.411474
Cdh17; Fgr; Itgae; Itgax; Itgb6; Lama5; Thy1; Txk;	GO:0007229~integrin-mediated signaling pathway	8	68	11.7647	0.021068	0.287291
Chil1;	GO:0007250~activation of NF-kappaB-inducing kinase activity	1	17	5.88235	0.564701	0.670667
Saa3;	GO:0007252~I-kappaB phosphorylation	1	12	8.33333	0.45153	0.59621
Tnf;	GO:0007254~JNK cascade	1	33	3.0303	0.792286	0.841068
Trf;	GO:0007257~activation of JUN kinase activity	1	37	2.7027	0.827376	0.868181
Stat1;	GO:0007259~JAK-STAT cascade	1	23	4.34783	0.670148	0.748212
Apoe; Cd36; Mt1; Mt2; Nos1; Nos2; Rasd1;	GO:0007263~nitric oxide mediated signal transduction	7	15	46.6667	3.51302e-05	0.00263477
Chml; Hmox1; Ralgps2; Rhov;	GO:0007264~small GTPase mediated signal transduction	4	127	3.14961	0.847857	0.885029
Cnksr1; Dhcr24; Dok2; Hrasls;	GO:0007265~Ras protein signal transduction	4	43	9.30233	0.161312	0.411474
Cavin4; Cnksr1;	GO:0007266~Rho protein signal transduction	2	53	3.77358	0.716561	0.782272
Bhlha15; Ccl5; Cxcl13; Cxcl14; Dhh; Fgf10; Grem1; Nfe2; Pcdh15; Sh2d1a; Shh; Thy1; Xcl1;	GO:0007267~cell-cell signaling	13	135	9.62963	0.0167188	0.258184
Cacnb2; Lrp6; Met;	GO:0007268~chemical synaptic transmission	3	157	1.91083	0.977495	0.989368
Lin7a;	GO:0007269~neurotransmitter secretion	1	27	3.7037	0.72585	0.787256
Chrm4; Chrnd; Chrng;	GO:0007271~synaptic transmission, cholinergic	3	26	11.5385	0.141074	0.411474
Chrnd; Chrng; Egr3; Mylk2;	GO:0007274~neuromuscular synaptic transmission	4	28	14.2857	0.0544556	0.36973
Alpk3; Ano1; Bex1; Bves; Cavin4; Ccbe1; Chl1; Crb2; Csrp3; Ctnnd2; Dhh; Dkk3; Draxin; Eomes; Eya2; Gldn; Grem2; Hemgn; Hmx2; Id2; Ifi204; Klhl40; Lrp6; Mdk; Musk; Myf6; Myod1; Myog; Obscn; Pitx2; Robo1; Rorc; Ryr1; Sfrp1; Shh; Shisa2; Shroom2; Six2; Slit1; Sox6; Tdrd5; Tenm4; Tnf; Trim54; Unc45b; Unc5c; Wnt16; Zic1;	GO:0007275~multicellular organism development	48	1032	4.65116	0.566553	0.6726
Kit;	GO:0007281~germ cell development	1	37	2.7027	0.827376	0.868181
Cyp26b1; Dnmt3l; Kit; Tdrd5;	GO:0007283~spermatogenesis	4	378	1.0582	0.999977	1
Dhh; Kit; Spo11; Tdrd5;	GO:0007286~spermatid development	4	89	4.49438	0.609788	0.704957
Izumo1r; Trpc3;	GO:0007338~single fertilization	2	62	3.22581	0.79101	0.841068
Izumo1r;	GO:0007342~fusion of sperm to egg plasma membrane	1	13	7.69231	0.476301	0.6096
Cdkn1a;	GO:0007346~regulation of mitotic cell cycle	1	84	1.19048	0.980424	0.991663
Fgf10; Pcsk5; Pitx2; Shh;	GO:0007368~determination of left/right symmetry	4	82	4.87805	0.547554	0.65891
Crb2; Eomes;	GO:0007369~gastrulation	2	37	5.40541	0.530789	0.649946
Shh; Zic1;	GO:0007389~pattern specification process	2	57	3.50877	0.752073	0.809551
Shh;	GO:0007398~ectoderm development	1	9	11.1111	0.369969	0.534637
Avil; Bex1; Chl1; Fgf13; Gldn; Gper1; Hmx2; Lhx2; Map1b; Robo1; Slit1; Zic1;	GO:0007399~nervous system development	12	412	2.91262	0.971433	0.98456
Shh;	GO:0007405~neuroblast proliferation	1	19	5.26316	0.603142	0.698621
Cck; Map1b; Slit1;	GO:0007409~axonogenesis	3	106	2.83019	0.874944	0.904069
Cdh4; Chl1; Draxin; Lama2; Lhx2; Robo1; Shh; Slit1; Unc5c;	GO:0007411~axon guidance	9	137	6.56934	0.214687	0.442444
Cdh2;	GO:0007416~synapse assembly	1	62	1.6129	0.945739	0.964056
Shh; Zic1;	GO:0007417~central nervous system development	2	78	2.5641	0.881635	0.907966
Col4a1; Eomes; Epor; Hmx2; Lhx2; Met; Selenop; Shroom2; Unc5c; Zic1;	GO:0007420~brain development	10	142	7.04225	0.150148	0.411474
Egr3; Sox10;	GO:0007422~peripheral nervous system development	2	20	10	0.261551	0.472296
Fgf10;	GO:0007431~salivary gland development	1	3	33.3333	0.168704	0.411474
Fgf10;	GO:0007435~salivary gland morphogenesis	1	8	12.5	0.340173	0.516458
Shh;	GO:0007442~hindgut morphogenesis	1	4	25	0.206235	0.428465
Lhx2;	GO:0007498~mesoderm development	1	26	3.84615	0.712874	0.778814
Six2;	GO:0007501~mesodermal cell fate specification	1	4	25	0.206235	0.428465
Shh;	GO:0007502~digestive tract mesoderm development	1	1	100	0.0882421	0.36973
Alpk3; Bves; Epor; Htr2b; Id2; Kcnj8; Lrp2; Mb; Pcsk5; Pdlim3; Pitx2; Robo1; Shh; Tnnt2; Xirp1; Xirp2;	GO:0007507~heart development	16	233	6.86695	0.0997207	0.382389
Tcap;	GO:0007512~adult heart development	1	15	6.66667	0.522541	0.642468
Cavin4; Cryab; Csrp3; Des; Lama5; Met; Myf6; Mymk; Myod1; Myog; Sgcg; Trim72; Unc45b;	GO:0007517~muscle organ development	13	64	20.3125	3.753e-05	0.0027461
Myod1;	GO:0007518~myoblast fate determination	1	1	100	0.0882421	0.36973
Bves; Cacna1s; Klhl31; Met; Myf6; Myh14; Mylpf; Myod1; Myog; Pdlim3; Pitx2; Vgll2;	GO:0007519~skeletal muscle tissue development	12	53	22.6415	2.95719e-05	0.00229194
Cacna1s; Cav3; Mymk; Myod1; Pitx2;	GO:0007520~myoblast fusion	5	21	23.8095	0.00553125	0.146847
Cacna1s; Cacnb2; Col4a1; Dok7; Musk;	GO:0007528~neuromuscular junction development	5	35	14.2857	0.0330164	0.342185
Hpgd; Igfbp5; Pcsk5;	GO:0007565~female pregnancy	3	28	10.7143	0.162781	0.411474
Acod1; H2-Q7; Pcsk5;	GO:0007566~embryo implantation	3	52	5.76923	0.454724	0.599636
Hpgd;	GO:0007567~parturition	1	5	20	0.242072	0.454453
Apoe; Ifi27l2a;	GO:0007568~aging	2	43	4.65116	0.608994	0.704311
Stat1;	GO:0007584~response to nutrient	1	18	5.55556	0.584366	0.68695
Ccbe1;	GO:0007585~respiratory gaseous exchange	1	23	4.34783	0.670148	0.748212
Nphs2;	GO:0007588~excretion	1	17	5.88235	0.564701	0.670667
C3; F10; F13a1; F7; P2ry12; Serping1; Shh; Tfpi2;	GO:0007596~blood coagulation	8	75	10.6667	0.0335881	0.346269
F10; F13a1; F7; P2ry12; Serping1; Tfpi2;	GO:0007599~hemostasis	6	46	13.0435	0.0289932	0.318606
Cacnb2; Kcnj10; Lamc3; Pcdh15; Rdh10;	GO:0007601~visual perception	5	129	3.87597	0.728407	0.789743
Ceacam16; Clic5; Coch; Hpn; Myh14; Otof; Pcdh15;	GO:0007605~sensory perception of sound	7	147	4.7619	0.546792	0.658257
Olfr56;	GO:0007608~sensory perception of smell	1	1135	0.0881057	1	1
Htr2b; Rasd2;	GO:0007610~behavior	2	15	13.3333	0.177469	0.42423
Ctnnd2; Fgf13;	GO:0007612~learning	2	60	3.33333	0.776129	0.829493
Fgf13; Il1rn; Musk;	GO:0007613~memory	3	81	3.7037	0.736973	0.797809
Mdk; Pde5a;	GO:0007614~short-term memory	2	13	15.3846	0.145151	0.411474
Prf1; Nos2; Id2;	GO:0007623~circadian rhythm	3	73	4.10959	0.672853	0.750115
Cacna1e; Pcdh15; Rasd2; Selenop;	GO:0007626~locomotory behavior	4	109	3.66972	0.756037	0.813526
Kcnj10; Pcdh15; Zic1;	GO:0007628~adult walking behavior	3	43	6.97674	0.344435	0.521552
Gfi1;	GO:0007638~mechanosensory behavior	1	3	33.3333	0.168704	0.411474
Stat1;	GO:0008015~blood circulation	1	15	6.66667	0.522541	0.642468
Cav3; Hrc; Nos1; Tnnt2;	GO:0008016~regulation of heart contraction	4	25	16	0.0399504	0.364289
Slit1;	GO:0008045~motor neuron axon guidance	1	32	3.125	0.782452	0.833282
Shroom2;	GO:0008057~eye pigment granule organization	1	1	100	0.0882421	0.36973
Mgarp;	GO:0008089~anterograde axonal transport	1	25	4	0.699285	0.767601
Mgarp;	GO:0008090~retrograde axonal transport	1	10	10	0.39842	0.555161
Apoe; Cav3; Clic5; Dhcr24;	GO:0008104~protein localization	4	81	4.93827	0.538248	0.656335
0610040J01Rik; 1110002E22Rik; 2610037D02Rik; 3425401B19Rik; 3632451O06Rik; 4833407H14Rik; 5830444B04Rik; A530064D06Rik; A530099J19Rik; AA467197; Acap1; Adamts17; AF529169; Alpk2; Apol6; Apol9a; Apol9b; Armcx4; Asb11; Asb16; Asb5; AW112010; Axdnd1; B430306N03Rik; BC035044; BC100530; Bex6; Ccdc184; Cd177; Cd209c; Cd300e; Cep85l; Clec2e; Clip4; Col28a1; Crybg3; D430019H16Rik; D6Ertd527e; Fam71f2; Fa…	GO:0008150~biological_process	124	6880	1.80233	1	1
Acod1; Aldh1a1; Chil3; Enpp5; Fbp2; Hmgcs2; Lyz1; Lyz2; Neu2; Npl; Pde5a; Pgam2; Pygm;	GO:0008152~metabolic process	13	438	2.96804	0.97089	0.984343
Cap2;	GO:0008154~actin polymerization or depolymerization	1	12	8.33333	0.45153	0.59621
Ch25h; Cyp1b1; Dhcr24; Hmgcs2; Hsd11b1; Sult1a1;	GO:0008202~steroid metabolic process	6	85	7.05882	0.228238	0.454453
Apoe; Ch25h; Dhcr24; Hmgcs2; Saa1;	GO:0008203~cholesterol metabolic process	5	86	5.81395	0.392663	0.555161
Shh;	GO:0008209~androgen metabolic process	1	13	7.69231	0.476301	0.6096
Cyp1b1; Sult1a1;	GO:0008210~estrogen metabolic process	2	11	18.1818	0.114286	0.382389
Atp1a2; Enpep; Hmox1; Npr3;	GO:0008217~regulation of blood pressure	4	60	6.66667	0.32722	0.516458
Hmox1; Olr1;	GO:0008219~cell death	2	33	6.06061	0.473031	0.6096
Ptx3;	GO:0008228~opsonization	1	5	20	0.242072	0.454453
Rgs1; Rgs18;	GO:0008277~regulation of G-protein coupled receptor protein signaling pathway	2	31	6.45161	0.442582	0.593804
Cd74; Cfb; Enpep; Fgf13; Lrp2; Sh2d2a; Shh; Six2; Tnf; Usp13;	GO:0008283~cell proliferation	10	212	4.71698	0.548231	0.65946
Bst1; Cav3; Cck; Chp2; Cxcl10; Epor; Fasl; Fgf10; Gper1; Grem1; Hilpda; Hmx2; Htr2b; Id2; Ifng; Il6; Kit; Lgals3; Mzb1; Plac8; Prl2c3; Sfrp1; Shh; Stat1; Tgfa; Tnf;	GO:0008284~positive regulation of cell proliferation	26	474	5.48523	0.255582	0.472296
Cdkn1a; Cyp1b1; Dhcr24; Fgf10; Flt3; Gper1; H19; Hmox1; Ifitm3; Ifng; Il6; Myog; Nfe2; Nos1; Ptges; Reg1; Robo1; Sfrp1; Slfn1; Slfn2; Tnf; Wnk2; Xirp1; Zfp503;	GO:0008285~negative regulation of cell proliferation	24	376	6.38298	0.0965788	0.382389
Hmgcs2; Idi1;	GO:0008299~isoprenoid biosynthetic process	2	15	13.3333	0.177469	0.42423
Nptx2;	GO:0008306~associative learning	1	34	2.94118	0.801675	0.848633
Atp1a2; Chl1; Id2; Pcdh15; Tmod1;	GO:0008344~adult locomotory behavior	5	70	7.14286	0.25021	0.464499
P2ry12;	GO:0008347~glial cell migration	1	12	8.33333	0.45153	0.59621
Kit;	GO:0008354~germ cell migration	1	9	11.1111	0.369969	0.534637
Bves; Ccl11; Ccl3; Coch; Fgr; Hpn; Il6; Kit; Myh14;	GO:0008360~regulation of cell shape	9	133	6.76692	0.192891	0.428465
Il7r;	GO:0008361~regulation of cell size	1	22	4.54545	0.654539	0.736929
Lgals3;	GO:0008380~RNA splicing	1	243	0.411523	0.999988	1
Rdh10;	GO:0008406~gonad development	1	10	10	0.39842	0.555161
Atp1a2; Cacna1e; Kit; Nts;	GO:0008542~visual learning	4	64	6.25	0.368655	0.534637
Fgf10;	GO:0008543~fibroblast growth factor receptor signaling pathway	1	43	2.32558	0.869225	0.900663
Fgf10; Ptch2; Sprr2h;	GO:0008544~epidermis development	3	53	5.66038	0.466549	0.6096
Musk;	GO:0008582~regulation of synaptic growth at neuromuscular junction	1	5	20	0.242072	0.454453
Nupr1; Sfrp1;	GO:0008584~male gonad development	2	80	2.5	0.889973	0.914356
Sfrp1;	GO:0008585~female gonad development	1	25	4	0.699285	0.767601
Tnfsf14;	GO:0008588~release of cytoplasmic sequestered NF-kappaB	1	3	33.3333	0.168704	0.411474
Fgf10; Zic1;	GO:0008589~regulation of smoothened signaling pathway	2	22	9.09091	0.295525	0.495674
Ch25h;	GO:0008610~lipid biosynthetic process	1	23	4.34783	0.670148	0.748212
Fasl; Tnf;	GO:0008625~extrinsic apoptotic signaling pathway via death domain receptors	2	28	7.14286	0.395156	0.555161
Gzmb; Gzmc;	GO:0008626~granzyme-mediated apoptotic signaling pathway	2	5	40	0.0367465	0.34886
Hmox1; Ier3; Tnf;	GO:0008630~intrinsic apoptotic signaling pathway in response to DNA damage	3	56	5.35714	0.501305	0.629902
Cyp1b1;	GO:0008631~intrinsic apoptotic signaling pathway in response to oxidative stress	1	16	6.25	0.544108	0.656335
Atp2a1;	GO:0008637~apoptotic mitochondrial changes	1	26	3.84615	0.712874	0.778814
Slc2a4;	GO:0008643~carbohydrate transport	1	35	2.85714	0.810641	0.855408
Aoah;	GO:0008653~lipopolysaccharide metabolic process	1	1	100	0.0882421	0.36973
Fitm1;	GO:0008654~phospholipid biosynthetic process	1	57	1.75439	0.9316	0.950936
Cox6a2;	GO:0009060~aerobic respiration	1	26	3.84615	0.712874	0.778814
Asgr2;	GO:0009100~glycoprotein metabolic process	1	10	10	0.39842	0.555161
Ampd1;	GO:0009117~nucleotide metabolic process	1	27	3.7037	0.72585	0.787256
Cmpk2;	GO:0009142~nucleoside triphosphate biosynthetic process	1	8	12.5	0.340173	0.516458
Enpp5;	GO:0009166~nucleotide catabolic process	1	4	25	0.206235	0.428465
Adssl1; Ampd1;	GO:0009168~purine ribonucleoside monophosphate biosynthetic process	2	6	33.3333	0.0475523	0.36973
Adcy2;	GO:0009190~cyclic nucleotide biosynthetic process	1	19	5.26316	0.603142	0.698621
Idi1;	GO:0009240~isopentenyl diphosphate biosynthetic process	1	3	33.3333	0.168704	0.411474
Pglyrp1;	GO:0009253~peptidoglycan catabolic process	1	6	16.6667	0.276293	0.472296
Angptl4; Dsc2; Myod1;	GO:0009267~cellular response to starvation	3	60	5	0.545765	0.657284
Kcnj8;	GO:0009268~response to pH	1	14	7.14286	0.499955	0.628792
Rab15;	GO:0009306~protein secretion	1	28	3.57143	0.73824	0.797809
Neu2;	GO:0009313~oligosaccharide catabolic process	1	7	14.2857	0.30897	0.495674
Kit;	GO:0009314~response to radiation	1	18	5.55556	0.584366	0.68695
Cyp1b1; Fmo2;	GO:0009404~toxin metabolic process	2	9	22.2222	0.0854565	0.36973
Casq1; Hspb7; Nos1;	GO:0009408~response to heat	3	41	7.31707	0.319412	0.507541
Plac8; Ucp3;	GO:0009409~response to cold	2	29	6.89655	0.411182	0.570294
Cdkn1a;	GO:0009411~response to UV	1	46	2.17391	0.886178	0.910769
Ncr1;	GO:0009597~detection of virus	1	4	25	0.206235	0.428465
Ifitm1; Ifitm3;	GO:0009607~response to biotic stimulus	2	12	16.6667	0.129503	0.382389
Il6; Mdk; Vash1;	GO:0009611~response to wounding	3	45	6.66667	0.369373	0.534637
Cd36; Lck; Stat1;	GO:0009612~response to mechanical stimulus	3	23	13.0435	0.110577	0.382389
Bst2; Ccl5; Ddx60; Dhx58; Ifi27l2a; Ifit1; Ifitm1; Ifitm3; Ifng; Klra8; Lcn2; Mx1; Oas1a; Oas2; Oas3; Oasl1; Oasl2; Rsad2; Tnf; Xcl1;	GO:0009615~response to virus	20	54	37.037	5.97042e-11	1.27938e-08
Adh7; Fcgr1; Fcgr2b; Stat1; Tlr12;	GO:0009617~response to bacterium	5	35	14.2857	0.0330164	0.342185
Lcn2;	GO:0009635~response to herbicide	1	1	100	0.0882421	0.36973
Ccl4; Ccl5; Cyp1b1; Cyp2f2; Nupr1;	GO:0009636~response to toxic substance	5	58	8.62069	0.154632	0.411474
Id2;	GO:0009649~entrainment of circadian clock	1	6	16.6667	0.276293	0.472296
Kmo;	GO:0009651~response to salt stress	1	8	12.5	0.340173	0.516458
Pitx2;	GO:0009653~anatomical structure morphogenesis	1	39	2.5641	0.842633	0.880188
Mb;	GO:0009725~response to hormone	1	33	3.0303	0.792286	0.841068
Ildr2;	GO:0009749~response to glucose	1	47	2.12766	0.891327	0.914807
Dlk1; Epor; Shh;	GO:0009790~embryo development	3	74	4.05405	0.681457	0.758361
Dlk1; Flt3; Selenop; Sox6;	GO:0009791~post-embryonic development	4	113	3.53982	0.779532	0.832833
Fgf10; Lrp6;	GO:0009880~embryonic pattern specification	2	23	8.69565	0.312436	0.498834
Fgf10; Grem1; Lama5; Pitx2; Rdh10; Tnf;	GO:0009887~animal organ morphogenesis	6	105	5.71429	0.385863	0.555161
Dhcr24;	GO:0009888~tissue development	1	17	5.88235	0.564701	0.670667
Six2;	GO:0009948~anterior/posterior axis specification	1	22	4.54545	0.654539	0.736929
Shh;	GO:0009949~polarity specification of anterior/posterior axis	1	2	50	0.129401	0.382389
Lrp6; Sfrp1;	GO:0009950~dorsal/ventral axis specification	2	10	20	0.0995764	0.382389
Ifitm1; Lrp6; Pcsk5; Sfrp1; Shh;	GO:0009952~anterior/posterior pattern specification	5	112	4.46429	0.612818	0.708187
Lhx2; Shh;	GO:0009953~dorsal/ventral pattern formation	2	48	4.16667	0.666261	0.747209
Cyp26b1; Grem1;	GO:0009954~proximal/distal pattern formation	2	26	7.69231	0.362529	0.534637
Ptch2;	GO:0009957~epidermal cell fate specification	1	4	25	0.206235	0.428465
Cdh2;	GO:0009966~regulation of signal transduction	1	34	2.94118	0.801675	0.848633
Rgs1; Rgs18; Rgs4; Rgs5; Rgs8;	GO:0009968~negative regulation of signal transduction	5	56	8.92857	0.140428	0.411474
Map1b;	GO:0009987~cellular process	1	24	4.16667	0.685053	0.758361
Gfi1;	GO:0009996~negative regulation of cell fate specification	1	1	100	0.0882421	0.36973
Cdh2;	GO:0010001~glial cell differentiation	1	21	4.7619	0.638192	0.727146
Eomes;	GO:0010002~cardioblast differentiation	1	2	50	0.129401	0.382389
Slc2a4;	GO:0010021~amylopectin biosynthetic process	1	1	100	0.0882421	0.36973
Ampd1; Aqp9; Il12b; Pygm; Spp1; Tnf;	GO:0010033~response to organic substance	6	59	10.1695	0.0725207	0.36973
Pgam2;	GO:0010035~response to inorganic substance	1	9	11.1111	0.369969	0.534637
Lck; Tnnc1;	GO:0010038~response to metal ion	2	7	28.5714	0.0593452	0.36973
Haao;	GO:0010043~response to zinc ion	1	21	4.7619	0.638192	0.727146
Abcc9; Atp1a2; Kcnj10; Kcnj11; Kcnj12; Kcnj8; Kcnj9;	GO:0010107~potassium ion import	7	24	29.1667	0.000379523	0.0193948
Lrp2;	GO:0010165~response to X-ray	1	16	6.25	0.544108	0.656335
Grem2;	GO:0010172~embryonic body morphogenesis	1	10	10	0.39842	0.555161
Pltp;	GO:0010189~vitamin E biosynthetic process	1	1	100	0.0882421	0.36973
Il12b;	GO:0010224~response to UV-B	1	8	12.5	0.340173	0.516458
Mt1; Mt2;	GO:0010273~detoxification of copper ion	2	4	50	0.0270474	0.307604
Prkcq;	GO:0010389~regulation of G2/M transition of mitotic cell cycle	1	16	6.25	0.544108	0.656335
Adh7;	GO:0010430~fatty acid omega-oxidation	1	2	50	0.129401	0.382389
Shh;	GO:0010463~mesenchymal cell proliferation	1	5	20	0.242072	0.454453
Col28a1; Cst7; Serpina3f; Serpinb1b; Serpinb2; Serping1; Slpi; Tfpi2;	GO:0010466~negative regulation of peptidase activity	8	116	6.89655	0.198008	0.428465
Apoe; Cavin4; Cd209a; Dlk1; Eomes; Fgf10; H19; Myb; Myod1; Nfe2; Ptgs2os2; Shh; Sox6; Trim63;	GO:0010468~regulation of gene expression	14	319	4.38871	0.645656	0.733979
Crb2;	GO:0010470~regulation of gastrulation	1	11	9.09091	0.425588	0.57486
Iigp1; Usp13;	GO:0010506~regulation of autophagy	2	46	4.34783	0.644209	0.73261
Htr2b; Mt3;	GO:0010507~negative regulation of autophagy	2	30	6.66667	0.426995	0.575724
Ifng; Irgm2; Mefv;	GO:0010508~positive regulation of autophagy	3	46	6.52174	0.38178	0.549588
Htr2b;	GO:0010513~positive regulation of phosphatidylinositol biosynthetic process	1	4	25	0.206235	0.428465
Trpc3;	GO:0010524~positive regulation of calcium ion transport into cytosol	1	14	7.14286	0.499955	0.628792
Dnmt3l;	GO:0010529~negative regulation of transposition	1	7	14.2857	0.30897	0.495674
Il12b;	GO:0010536~positive regulation of activation of Janus kinase activity	1	4	25	0.206235	0.428465
Txk;	GO:0010543~regulation of platelet activation	1	5	20	0.242072	0.454453
Apoe;	GO:0010544~negative regulation of platelet activation	1	7	14.2857	0.30897	0.495674
Sfrp1;	GO:0010564~regulation of cell cycle process	1	6	16.6667	0.276293	0.472296
Il6;	GO:0010574~regulation of vascular endothelial growth factor production	1	5	20	0.242072	0.454453
C3; C5ar1; Ccbe1; Cyp1b1;	GO:0010575~positive regulation of vascular endothelial growth factor production	4	24	16.6667	0.035672	0.34886
Adgrd1; Gper1;	GO:0010579~positive regulation of adenylate cyclase activity involved in G-protein coupled receptor signaling pathway	2	9	22.2222	0.0854565	0.36973
Ccbe1;	GO:0010595~positive regulation of endothelial cell migration	1	41	2.43902	0.856543	0.892233
Vash1;	GO:0010596~negative regulation of endothelial cell migration	1	18	5.55556	0.584366	0.68695
Lmcd1;	GO:0010611~regulation of cardiac muscle hypertrophy	1	2	50	0.129401	0.382389
Pde5a;	GO:0010613~positive regulation of cardiac muscle hypertrophy	1	20	5	0.621072	0.713602
Cav3; Mlip; Trim63;	GO:0010614~negative regulation of cardiac muscle hypertrophy	3	12	25	0.0277869	0.307604
Sox10;	GO:0010626~negative regulation of Schwann cell proliferation	1	5	20	0.242072	0.454453
Ccl5; Cebpe; Cyp26b1; Epb41l4b; Gper1; Hpn; Id2; Ifng; Il33; Il6; Il7r; Kit; Lck; Lcn2; Met; Mmp12; Mt3; Musk; Mustn1; Mylk2; Myom1; Pf4; Reg1; Shh; Sox10; Tnf; Vash1; Wnt16;	GO:0010628~positive regulation of gene expression	28	414	6.76329	0.0456207	0.36973
Cd36; Cdkn1a; Cryab; Gper1; H19; Id2; Ifng; Met; Musk; Nos2; Sfrp1; Shh; Tnf; Zfp503;	GO:0010629~negative regulation of gene expression	14	279	5.01792	0.45244	0.59715
Fgf10;	GO:0010631~epithelial cell migration	1	6	16.6667	0.276293	0.472296
Fgf10; Ifng;	GO:0010634~positive regulation of epithelial cell migration	2	37	5.40541	0.530789	0.649946
F7;	GO:0010641~positive regulation of platelet-derived growth factor receptor signaling pathway	1	2	50	0.129401	0.382389
Apod;	GO:0010642~negative regulation of platelet-derived growth factor receptor signaling pathway	1	8	12.5	0.340173	0.516458
Trdn;	GO:0010649~regulation of cell communication by electrical coupling	1	3	33.3333	0.168704	0.411474
Hmox1;	GO:0010656~negative regulation of muscle cell apoptotic process	1	11	9.09091	0.425588	0.57486
Hspb6;	GO:0010667~negative regulation of cardiac muscle cell apoptotic process	1	27	3.7037	0.72585	0.787256
Hpn; Tnf;	GO:0010693~negative regulation of alkaline phosphatase activity	2	4	50	0.0270474	0.307604
P2ry12;	GO:0010700~negative regulation of norepinephrine secretion	1	7	14.2857	0.30897	0.495674
Grem1;	GO:0010717~regulation of epithelial to mesenchymal transition	1	13	7.69231	0.476301	0.6096
Crb2;	GO:0010718~positive regulation of epithelial to mesenchymal transition	1	35	2.85714	0.810641	0.855408
Hpn; Sfrp1;	GO:0010719~negative regulation of epithelial to mesenchymal transition	2	23	8.69565	0.312436	0.498834
Myom1;	GO:0010737~protein kinase A signaling	1	9	11.1111	0.369969	0.534637
Stat1;	GO:0010742~macrophage derived foam cell differentiation	1	5	20	0.242072	0.454453
Cd36; Lpl; Msr1; Pf4;	GO:0010744~positive regulation of macrophage derived foam cell differentiation	4	11	36.3636	0.00377818	0.11449
Hpn;	GO:0010756~positive regulation of plasminogen activation	1	6	16.6667	0.276293	0.472296
C5ar1; Ccl5; Rarres2;	GO:0010759~positive regulation of macrophage chemotaxis	3	19	15.7895	0.0746108	0.36973
Has1;	GO:0010764~negative regulation of fibroblast migration	1	8	12.5	0.340173	0.516458
Scn4b;	GO:0010765~positive regulation of sodium ion transport	1	24	4.16667	0.685053	0.758361
Chil1; Irgm2; Met;	GO:0010800~positive regulation of peptidyl-threonine phosphorylation	3	28	10.7143	0.162781	0.411474
Met;	GO:0010801~negative regulation of peptidyl-threonine phosphorylation	1	14	7.14286	0.499955	0.628792
Egflam; Spp1; Vtn;	GO:0010811~positive regulation of cell-substrate adhesion	3	43	6.97674	0.344435	0.521552
Cxcl10; Cxcl9;	GO:0010818~T cell chemotaxis	2	7	28.5714	0.0593452	0.36973
Cxcl10;	GO:0010819~regulation of T cell chemotaxis	1	2	50	0.129401	0.382389
Ccl5; Cxcl13; Tnfsf14; Xcl1;	GO:0010820~positive regulation of T cell chemotaxis	4	11	36.3636	0.00377818	0.11449
Mgarp;	GO:0010822~positive regulation of mitochondrion organization	1	4	25	0.206235	0.428465
Ffar4;	GO:0010827~regulation of glucose transport	1	2	50	0.129401	0.382389
C3; Met;	GO:0010828~positive regulation of glucose transport	2	8	25	0.0720142	0.36973
Rbm24;	GO:0010830~regulation of myotube differentiation	1	6	16.6667	0.276293	0.472296
Cav3; Csrp3; Myog; Neu2;	GO:0010831~positive regulation of myotube differentiation	4	11	36.3636	0.00377818	0.11449
Ankrd2; Bhlha15; Trim72;	GO:0010832~negative regulation of myotube differentiation	3	14	21.4286	0.0388523	0.359744
Ifng;	GO:0010835~regulation of protein ADP-ribosylation	1	6	16.6667	0.276293	0.472296
Fgf10;	GO:0010838~positive regulation of keratinocyte proliferation	1	10	10	0.39842	0.555161
Gdf5;	GO:0010862~positive regulation of pathway-restricted SMAD protein phosphorylation	1	48	2.08333	0.896242	0.919537
C3;	GO:0010866~regulation of triglyceride biosynthetic process	1	3	33.3333	0.168704	0.411474
Nr1h3;	GO:0010867~positive regulation of triglyceride biosynthetic process	1	17	5.88235	0.564701	0.670667
Nr1h3;	GO:0010870~positive regulation of receptor biosynthetic process	1	7	14.2857	0.30897	0.495674
Apoe;	GO:0010873~positive regulation of cholesterol esterification	1	9	11.1111	0.369969	0.534637
Apoe; Nr1h3; Pltp;	GO:0010875~positive regulation of cholesterol efflux	3	14	21.4286	0.0388523	0.359744
Apoe;	GO:0010877~lipid transport involved in lipid storage	1	1	100	0.0882421	0.36973
Casq1; Trdn;	GO:0010880~regulation of release of sequestered calcium ion into cytosol by sarcoplasmic reticulum	2	13	15.3846	0.145151	0.411474
Hrc;	GO:0010881~regulation of cardiac muscle contraction by regulation of the release of sequestered calcium ion	1	8	12.5	0.340173	0.516458
C3; Hilpda;	GO:0010884~positive regulation of lipid storage	2	11	18.1818	0.114286	0.382389
Cd36; Lpl; Msr1;	GO:0010886~positive regulation of cholesterol storage	3	7	42.8571	0.00866901	0.197023
Nr1h3;	GO:0010887~negative regulation of cholesterol storage	1	4	25	0.206235	0.428465
Fitm1; Lpl;	GO:0010890~positive regulation of sequestering of triglyceride	2	7	28.5714	0.0593452	0.36973
Igfbp5; Rorc;	GO:0010906~regulation of glucose metabolic process	2	23	8.69565	0.312436	0.498834
Chp2;	GO:0010922~positive regulation of phosphatase activity	1	5	20	0.242072	0.454453
Ppp1r27;	GO:0010923~negative regulation of phosphatase activity	1	52	1.92308	0.913781	0.935293
Cryab;	GO:0010941~regulation of cell death	1	11	9.09091	0.425588	0.57486
Cdkn1a; Mt3;	GO:0010942~positive regulation of cell death	2	52	3.84615	0.70704	0.775263
Gper1;	GO:0010948~negative regulation of cell cycle process	1	1	100	0.0882421	0.36973
Crb2; Slpi; Vtn;	GO:0010951~negative regulation of endopeptidase activity	3	21	14.2857	0.0918579	0.380627
Ccbe1;	GO:0010954~positive regulation of protein processing	1	11	9.09091	0.425588	0.57486
Il1r2;	GO:0010955~negative regulation of protein processing	1	12	8.33333	0.45153	0.59621
Gfi1;	GO:0010956~negative regulation of calcidiol 1-monooxygenase activity	1	3	33.3333	0.168704	0.411474
Arg1;	GO:0010963~regulation of L-arginine import	1	2	50	0.129401	0.382389
Avil; Sfrp1;	GO:0010975~regulation of neuron projection development	2	30	6.66667	0.426995	0.575724
Apoe; Avil; Epor; Hspb1; Il6; Lrp6; Met; Ppp1r9a; S100a9;	GO:0010976~positive regulation of neuron projection development	9	145	6.2069	0.260916	0.472296
Apoe; B2m; Gfi1; H2-D1; H2-K1; Inpp5j;	GO:0010977~negative regulation of neuron projection development	6	73	8.21918	0.146321	0.411474
Casp4;	GO:0012501~programmed cell death	1	31	3.22581	0.772153	0.826421
Lamc3; Mt3; S100a8; S100a9; Tspan2;	GO:0014002~astrocyte development	5	17	29.4118	0.00257098	0.0866622
Id2; Kcnj10; Shh;	GO:0014003~oligodendrocyte development	3	20	15	0.0830409	0.36973
Tspan2;	GO:0014005~microglia development	1	2	50	0.129401	0.382389
Sox10;	GO:0014015~positive regulation of gliogenesis	1	3	33.3333	0.168704	0.411474
Crb2;	GO:0014028~notochord formation	1	5	20	0.242072	0.454453
Lrp6;	GO:0014029~neural crest formation	1	7	14.2857	0.30897	0.495674
Rdh10;	GO:0014032~neural crest cell development	1	21	4.7619	0.638192	0.727146
Htr2b; Lrp6;	GO:0014033~neural crest cell differentiation	2	6	33.3333	0.0475523	0.36973
Sfrp1;	GO:0014034~neural crest cell fate commitment	1	1	100	0.0882421	0.36973
Cck;	GO:0014049~positive regulation of glutamate secretion	1	11	9.09091	0.425588	0.57486
Il1rn;	GO:0014050~negative regulation of glutamate secretion	1	9	11.1111	0.369969	0.534637
Lgals3;	GO:0014064~positive regulation of serotonin secretion	1	3	33.3333	0.168704	0.411474
Htr2b;	GO:0014065~phosphatidylinositol 3-kinase signaling	1	32	3.125	0.782452	0.833282
Adora3; Ccl5; Fgr; Gper1; Wnt16;	GO:0014068~positive regulation of phosphatidylinositol 3-kinase signaling	5	64	7.8125	0.200464	0.428465
Cd83; Sfrp1;	GO:0014070~response to organic cyclic compound	2	36	5.55556	0.516759	0.642468
Eya2; Shh;	GO:0014706~striated muscle tissue development	2	4	50	0.0270474	0.307604
Actn3;	GO:0014728~regulation of the force of skeletal muscle contraction	1	2	50	0.129401	0.382389
Actn3;	GO:0014732~skeletal muscle atrophy	1	3	33.3333	0.168704	0.411474
Cmya5;	GO:0014733~regulation of skeletal muscle adaptation	1	1	100	0.0882421	0.36973
Myog;	GO:0014737~positive regulation of muscle atrophy	1	2	50	0.129401	0.382389
Ryr1; Trdn;	GO:0014808~release of sequestered calcium ion into cytosol by sarcoplasmic reticulum	2	6	33.3333	0.0475523	0.36973
Casq1;	GO:0014809~regulation of skeletal muscle contraction by regulation of release of sequestered calcium ion	1	2	50	0.129401	0.382389
Met;	GO:0014812~muscle cell migration	1	1	100	0.0882421	0.36973
Mylk2;	GO:0014816~skeletal muscle satellite cell differentiation	1	4	25	0.206235	0.428465
Cav3;	GO:0014819~regulation of skeletal muscle contraction	1	3	33.3333	0.168704	0.411474
Myh2; Myh4; Smtnl1;	GO:0014823~response to activity	3	13	23.0769	0.0330779	0.342185
Htr2b;	GO:0014827~intestine smooth muscle contraction	1	4	25	0.206235	0.428465
Myog;	GO:0014842~regulation of skeletal muscle satellite cell proliferation	1	6	16.6667	0.276293	0.472296
Shh;	GO:0014858~positive regulation of skeletal muscle cell proliferation	1	3	33.3333	0.168704	0.411474
Myog;	GO:0014873~response to muscle activity involved in regulation of muscle adaptation	1	4	25	0.206235	0.428465
Myog; Trim63;	GO:0014878~response to electrical stimulus involved in regulation of muscle adaptation	2	3	66.6667	0.0185833	0.258184
Actn3; Tnnc1; Tnnt1;	GO:0014883~transition between fast and slow fiber	3	10	30	0.0186753	0.258184
Myog;	GO:0014891~striated muscle atrophy	1	2	50	0.129401	0.382389
Actn3; Myog; Trim63;	GO:0014894~response to denervation involved in regulation of muscle adaptation	3	6	50	0.00627726	0.156931
Tcap;	GO:0014898~cardiac muscle hypertrophy in response to stress	1	18	5.55556	0.584366	0.68695
Barx2; Cav3; Met; Myod1; Myog; Shh;	GO:0014902~myotube differentiation	6	15	40	0.000252186	0.0142747
Myod1;	GO:0014904~myotube cell development	1	6	16.6667	0.276293	0.472296
Mymk;	GO:0014905~myoblast fusion involved in skeletal muscle regeneration	1	1	100	0.0882421	0.36973
Myod1;	GO:0014908~myotube differentiation involved in skeletal muscle regeneration	1	2	50	0.129401	0.382389
Ccl5; Cyp1b1; Vtn;	GO:0014911~positive regulation of smooth muscle cell migration	3	40	7.5	0.306902	0.495674
Igfbp5;	GO:0014912~negative regulation of smooth muscle cell migration	1	16	6.25	0.544108	0.656335
Abra; Cd3g; Chp2; H2-DMa; Lin7a; Rab15; Tap1;	GO:0015031~protein transport	7	581	1.20482	0.999999	1
Car2; Car4;	GO:0015670~carbon dioxide transport	2	8	25	0.0720142	0.36973
Mb;	GO:0015671~oxygen transport	1	8	12.5	0.340173	0.516458
Trf;	GO:0015682~ferric iron transport	1	1	100	0.0882421	0.36973
Car4;	GO:0015701~bicarbonate transport	1	17	5.88235	0.564701	0.670667
Ano1;	GO:0015705~iodide transport	1	4	25	0.206235	0.428465
Slco2b1;	GO:0015711~organic anion transport	1	14	7.14286	0.499955	0.628792
Slc16a12; Slc16a7;	GO:0015718~monocarboxylic acid transport	2	12	16.6667	0.129503	0.382389
Slco2b1;	GO:0015721~bile acid and bile salt transport	1	12	8.33333	0.45153	0.59621
Aqp9;	GO:0015722~canalicular bile acid transport	1	6	16.6667	0.276293	0.472296
Slc2a4;	GO:0015758~glucose transport	1	27	3.7037	0.72585	0.787256
Aqp9;	GO:0015791~polyol transport	1	1	100	0.0882421	0.36973
Serinc2;	GO:0015825~L-serine transport	1	7	14.2857	0.30897	0.495674
Tap1;	GO:0015833~peptide transport	1	8	12.5	0.340173	0.516458
Aqp9;	GO:0015837~amine transport	1	1	100	0.0882421	0.36973
Aqp9;	GO:0015855~pyrimidine nucleobase transport	1	2	50	0.129401	0.382389
Slc28a2;	GO:0015860~purine nucleoside transmembrane transport	1	3	33.3333	0.168704	0.411474
Gjb1;	GO:0015868~purine ribonucleotide transport	1	1	100	0.0882421	0.36973
Scn4a;	GO:0015871~choline transport	1	5	20	0.242072	0.454453
Lcn2;	GO:0015891~siderophore transport	1	2	50	0.129401	0.382389
Cd36;	GO:0015908~fatty acid transport	1	16	6.25	0.544108	0.656335
Apoe; Cd36; Fabp3; Plin2;	GO:0015909~long-chain fatty acid transport	4	10	40	0.00287238	0.0897619
Lbp;	GO:0015920~lipopolysaccharide transport	1	2	50	0.129401	0.382389
Vnn1; Vnn3;	GO:0015939~pantothenate metabolic process	2	2	100	0.0114925	0.2121
Atp1a2;	GO:0015991~ATP hydrolysis coupled proton transport	1	24	4.16667	0.685053	0.758361
Epor; Zbp1;	GO:0016032~viral process	2	26	7.69231	0.362529	0.534637
Acap1; Hrasls; Lpl; Neu2; Pla2g2e;	GO:0016042~lipid catabolic process	5	103	4.85437	0.541303	0.656335
Pglyrp1;	GO:0016045~detection of bacterium	1	12	8.33333	0.45153	0.59621
Il6; Il7r; Nupr1;	GO:0016049~cell growth	3	47	6.38298	0.394133	0.555161
Ddit3; Dkk3; Draxin; Lrp6; Pitx2; Rnf43; Rspo3; Sfrp1; Wnt16;	GO:0016055~Wnt signaling pathway	9	211	4.2654	0.665466	0.747209
Cd74; Fcgr2b; H2-DMa; Ighd; Ighm; Il13ra2; Irf7;	GO:0016064~immunoglobulin mediated immune response	7	22	31.8182	0.000243746	0.0142747
Otof;	GO:0016079~synaptic vesicle exocytosis	1	16	6.25	0.544108	0.656335
Otof;	GO:0016082~synaptic vesicle priming	1	11	9.09091	0.425588	0.57486
Cyp26b1; Dhcr24;	GO:0016125~sterol metabolic process	2	8	25	0.0720142	0.36973
Ch25h; Dhcr24; Hmgcs2;	GO:0016126~sterol biosynthetic process	3	27	11.1111	0.151803	0.411474
Bves;	GO:0016192~vesicle-mediated transport	1	207	0.483092	0.999936	1
Lrp2;	GO:0016197~endosomal transport	1	41	2.43902	0.856543	0.892233
Robo1;	GO:0016199~axon midline choice point recognition	1	5	20	0.242072	0.454453
Tmem74;	GO:0016236~macroautophagy	1	21	4.7619	0.638192	0.727146
Hmox1;	GO:0016239~positive regulation of macroautophagy	1	24	4.16667	0.685053	0.758361
Hmox1;	GO:0016242~negative regulation of macroautophagy	1	11	9.09091	0.425588	0.57486
Alpk2; Alpk3; Ciita; Ckm; Ckmt2; Cmpk2; Fgr; Flt3; Gck; Htr2b; Insrr; Kit; Lck; Met; Musk; Mylk2; Nmrk2; Obscn; Prkcq; Sgk2; Smok2b; Txk; Wnk2; Zap70;	GO:0016310~phosphorylation	24	611	3.92799	0.841834	0.880188
Dusp13; Dusp27; Ptprn;	GO:0016311~dephosphorylation	3	107	2.80374	0.878807	0.906834
Lama5;	GO:0016331~morphogenesis of embryonic epithelium	1	13	7.69231	0.476301	0.6096
Adam8; Cdh2; Ctnnd2; Lrp6; Thy1; Vnn1;	GO:0016337~single organismal cell-cell adhesion	6	98	6.12245	0.329181	0.516458
Cdh17; Cdh2;	GO:0016339~calcium-dependent cell-cell adhesion via plasma membrane cell adhesion molecules	2	19	10.5263	0.244557	0.4561
Map1b;	GO:0016358~dendrite development	1	36	2.77778	0.819202	0.862263
Ighd;	GO:0016446~somatic hypermutation of immunoglobulin genes	1	13	7.69231	0.476301	0.6096
Sox6;	GO:0016458~gene silencing	1	6	16.6667	0.276293	0.472296
Adamts12; Cdh2; Enpep; Il12b; Lama5; Lck; Mdk; Shroom2; Six2; Trem1; Trem3; Zap70;	GO:0016477~cell migration	12	211	5.6872	0.307676	0.495674
Asprv1; Cpm; F7; Pcsk5; Srgn;	GO:0016485~protein processing	5	57	8.77193	0.147457	0.411474
Pcsk5;	GO:0016486~peptide hormone processing	1	11	9.09091	0.425588	0.57486
Adgrb1; Cd36; Cxcl10; Fasl; Pf4; Stat1; Vash1;	GO:0016525~negative regulation of angiogenesis	7	73	9.58904	0.0692581	0.36973
Dhh; Shh;	GO:0016539~intein-mediated protein splicing	2	3	66.6667	0.0185833	0.258184
Hfe2;	GO:0016540~protein autoprocessing	1	12	8.33333	0.45153	0.59621
Apobec2;	GO:0016554~cytidine to uridine editing	1	4	25	0.206235	0.428465
Apobec2;	GO:0016556~mRNA modification	1	6	16.6667	0.276293	0.472296
Hecw1; Herc6; Klhl41; Rnf43; Trim72;	GO:0016567~protein ubiquitination	5	250	2	0.990821	0.999483
Eya2; Padi4;	GO:0016569~covalent chromatin modification	2	266	0.75188	0.999946	1
Eya2;	GO:0016576~histone dephosphorylation	1	6	16.6667	0.276293	0.472296
Usp13; Usp18;	GO:0016579~protein deubiquitination	2	75	2.66667	0.868029	0.900663
Hist1h1c;	GO:0016584~nucleosome positioning	1	8	12.5	0.340173	0.516458
Lyz1; Lyz2;	GO:0016998~cell wall macromolecule catabolic process	2	16	12.5	0.194015	0.428465
Dpep1;	GO:0016999~antibiotic metabolic process	1	2	50	0.129401	0.382389
Cav3;	GO:0017015~regulation of transforming growth factor beta receptor signaling pathway	1	18	5.55556	0.584366	0.68695
Apoe;	GO:0017038~protein import	1	4	25	0.206235	0.428465
Fmo2; Sult1a1;	GO:0017144~drug metabolic process	2	14	14.2857	0.161162	0.411474
Myb;	GO:0017145~stem cell division	1	12	8.33333	0.45153	0.59621
Igfbp5;	GO:0017148~negative regulation of translation	1	77	1.2987	0.97292	0.985581
Rab15;	GO:0017157~regulation of exocytosis	1	31	3.22581	0.772153	0.826421
Sytl3; Sytl5;	GO:0017158~regulation of calcium ion-dependent exocytosis	2	25	8	0.345963	0.521552
Padi4;	GO:0018101~protein citrullination	1	5	20	0.242072	0.454453
Mylk2; Prkcq; Sgk2; Smtnl1;	GO:0018105~peptidyl-serine phosphorylation	4	155	2.58065	0.932121	0.951144
Mylk2;	GO:0018107~peptidyl-threonine phosphorylation	1	71	1.40845	0.964239	0.979254
Fgr; Il12rb2; Kit; Lck; Sh2d1b2; Zap70;	GO:0018108~peptidyl-tyrosine phosphorylation	6	67	8.95522	0.111438	0.382389
Nos1; Nos2; S100a8; S100a9;	GO:0018119~peptidyl-cysteine S-nitrosylation	4	5	80	0.000433372	0.0213134
Art2b;	GO:0018120~peptidyl-arginine ADP-ribosylation	1	1	100	0.0882421	0.36973
F13a1; Sprr2h;	GO:0018149~peptide cross-linking	2	51	3.92157	0.697253	0.767601
Galnt3;	GO:0018242~protein O-linked glycosylation via serine	1	4	25	0.206235	0.428465
Galnt3;	GO:0018243~protein O-linked glycosylation via threonine	1	4	25	0.206235	0.428465
Chml;	GO:0018344~protein geranylgeranylation	1	6	16.6667	0.276293	0.472296
Oas2;	GO:0018377~protein myristoylation	1	1	100	0.0882421	0.36973
Cyp4b1;	GO:0018879~biphenyl metabolic process	1	1	100	0.0882421	0.36973
Cyp1b1;	GO:0018894~dibenzo-p-dioxin metabolic process	1	3	33.3333	0.168704	0.411474
Gstt1;	GO:0018900~dichloromethane metabolic process	1	1	100	0.0882421	0.36973
Cyp4b1;	GO:0018917~fluorene metabolic process	1	1	100	0.0882421	0.36973
Cyp2f2;	GO:0018931~naphthalene metabolic process	1	2	50	0.129401	0.382389
Sult1a1;	GO:0018960~4-nitrophenol metabolic process	1	1	100	0.0882421	0.36973
Cyp2f2;	GO:0018979~trichloroethylene metabolic process	1	1	100	0.0882421	0.36973
Pcsk5;	GO:0019058~viral life cycle	1	1	100	0.0882421	0.36973
Tap1;	GO:0019060~intracellular transport of viral protein in host cell	1	2	50	0.129401	0.382389
Apoe;	GO:0019068~virion assembly	1	5	20	0.242072	0.454453
Id2;	GO:0019216~regulation of lipid metabolic process	1	34	2.94118	0.801675	0.848633
Rorc;	GO:0019218~regulation of steroid metabolic process	1	5	20	0.242072	0.454453
Flt3; Grem2; Iigp1; Il1f9; Il1rn; Il2rb; Il6; Kit; Pf4; Ptprn; Stat1;	GO:0019221~cytokine-mediated signaling pathway	11	143	7.69231	0.0895	0.373956
Cacna1e;	GO:0019226~transmission of nerve impulse	1	21	4.7619	0.638192	0.727146
Myh14; Scn4a;	GO:0019228~neuronal action potential	2	35	5.71429	0.502452	0.629902
Atp1a2; Kcna5; Tbxa2r;	GO:0019229~regulation of vasoconstriction	3	18	16.6667	0.0665855	0.36973
Alox5; Cacna1e; Il12b; Il1rn; Kcnip3;	GO:0019233~sensory perception of pain	5	77	6.49351	0.311543	0.498834
Npl;	GO:0019262~N-acetylneuraminate catabolic process	1	4	25	0.206235	0.428465
Haao; Kmo; Nmrk2;	GO:0019363~pyridine nucleotide biosynthetic process	3	11	27.2727	0.0229852	0.305113
Elovl7;	GO:0019367~fatty acid elongation, saturated fatty acid	1	7	14.2857	0.30897	0.495674
Alox5; Cyp1b1;	GO:0019369~arachidonic acid metabolic process	2	29	6.89655	0.411182	0.570294
Alox5; Ggt5; Ltc4s;	GO:0019370~leukotriene biosynthetic process	3	12	25	0.0277869	0.307604
Alox5;	GO:0019372~lipoxygenase pathway	1	9	11.1111	0.369969	0.534637
Cyp2f2;	GO:0019373~epoxygenase P450 pathway	1	32	3.125	0.782452	0.833282
Cd36;	GO:0019395~fatty acid oxidation	1	16	6.25	0.544108	0.656335
Mpo;	GO:0019430~removal of superoxide radicals	1	9	11.1111	0.369969	0.534637
Lpl; Mogat2;	GO:0019432~triglyceride biosynthetic process	2	12	16.6667	0.129503	0.382389
Apoe; Lpl;	GO:0019433~triglyceride catabolic process	2	15	13.3333	0.177469	0.42423
Ido2; Kmo;	GO:0019441~tryptophan catabolic process to kynurenine	2	7	28.5714	0.0593452	0.36973
Padi4;	GO:0019546~arginine deiminase pathway	1	1	100	0.0882421	0.36973
Arg1;	GO:0019547~arginine catabolic process to ornithine	1	2	50	0.129401	0.382389
Phex;	GO:0019637~organophosphate metabolic process	1	1	100	0.0882421	0.36973
Kmo;	GO:0019674~NAD metabolic process	1	6	16.6667	0.276293	0.472296
Art2b;	GO:0019677~NAD catabolic process	1	2	50	0.129401	0.382389
Acod1;	GO:0019679~propionate metabolic process, methylcitrate cycle	1	1	100	0.0882421	0.36973
Bhlha15; Htr2b; Ppp1r9a; Tnf;	GO:0019722~calcium-mediated signaling	4	44	9.09091	0.170134	0.414287
Ctsg; H2-T23; Hist1h2bc; Jchain; Slpi;	GO:0019731~antibacterial humoral response	5	24	20.8333	0.00893235	0.199978
Hdc;	GO:0019752~carboxylic acid metabolic process	1	16	6.25	0.544108	0.656335
Egflam;	GO:0019800~peptide cross-linking via chondroitin 4-sulfate glycosaminoglycan	1	8	12.5	0.340173	0.516458
Kmo;	GO:0019805~quinolinate biosynthetic process	1	3	33.3333	0.168704	0.411474
Eomes; Padi4;	GO:0019827~stem cell population maintenance	2	70	2.85714	0.842126	0.880188
Gzma; Gzmb; Gzmc; Gzmd; Gzme; Gzmf; Gzmg; Lyz1; Lyz2; Prf1;	GO:0019835~cytolysis	10	26	38.4615	2.9238e-06	0.000302462
Cd74; Flt3; H2-Aa; H2-Ab1; H2-D1; H2-DMa; H2-DMb2; H2-Eb1; H2-K1; H2-Oa; Ifng; Ighm; Psmb8; Psmb9;	GO:0019882~antigen processing and presentation	14	36	38.8889	2.73672e-08	4.32114e-06
Fcgr1;	GO:0019884~antigen processing and presentation of exogenous antigen	1	3	33.3333	0.168704	0.411474
B2m; Tap1;	GO:0019885~antigen processing and presentation of endogenous peptide antigen via MHC class I	2	5	40	0.0367465	0.34886
Cd74; Fcgr2b; H2-Aa; H2-Ab1; H2-DMa; H2-DMb2; H2-Eb1; H2-Oa;	GO:0019886~antigen processing and presentation of exogenous peptide antigen via MHC class II	8	14	57.1429	3.0461e-06	0.00030461
Mgarp;	GO:0019896~axonal transport of mitochondrion	1	5	20	0.242072	0.454453
Cd36; Fitm1; Plin2;	GO:0019915~lipid storage	3	26	11.5385	0.141074	0.411474
Gck; Tbxa2r;	GO:0019932~second-messenger-mediated signaling	2	2	100	0.0114925	0.2121
Adcy2;	GO:0019933~cAMP-mediated signaling	1	23	4.34783	0.670148	0.748212
Apoe; Cd36;	GO:0019934~cGMP-mediated signaling	2	8	25	0.0720142	0.36973
Isg15; Ube2l6;	GO:0019941~modification-dependent protein catabolic process	2	4	50	0.0270474	0.307604
Selenop;	GO:0019953~sexual reproduction	1	10	10	0.39842	0.555161
Lrp2;	GO:0020028~hemoglobin import	1	2	50	0.129401	0.382389
Zic1;	GO:0021510~spinal cord development	1	20	5	0.621072	0.713602
Shh;	GO:0021513~spinal cord dorsal/ventral patterning	1	8	12.5	0.340173	0.516458
Draxin;	GO:0021516~dorsal spinal cord development	1	6	16.6667	0.276293	0.472296
Shh;	GO:0021521~ventral spinal cord interneuron specification	1	5	20	0.242072	0.454453
Shh;	GO:0021522~spinal cord motor neuron differentiation	1	28	3.57143	0.73824	0.797809
Draxin;	GO:0021528~commissural neuron differentiation in spinal cord	1	1	100	0.0882421	0.36973
C5ar1;	GO:0021534~cell proliferation in hindbrain	1	1	100	0.0882421	0.36973
Cdh2; Lhx2;	GO:0021537~telencephalon development	2	24	8.33333	0.329258	0.516458
Mdk;	GO:0021542~dentate gyrus development	1	18	5.55556	0.584366	0.68695
Lrp6;	GO:0021587~cerebellum morphogenesis	1	9	11.1111	0.369969	0.534637
Mdk;	GO:0021681~cerebellar granular layer development	1	2	50	0.129401	0.382389
Pitx2;	GO:0021763~subthalamic nucleus development	1	1	100	0.0882421	0.36973
Fgf13; Mdk;	GO:0021766~hippocampus development	2	51	3.92157	0.697253	0.767601
Eomes; Id2; Lhx2; Slit1;	GO:0021772~olfactory bulb development	4	23	17.3913	0.031672	0.340559
Sox6;	GO:0021778~oligodendrocyte cell fate specification	1	3	33.3333	0.168704	0.411474
Lrp6; Shh;	GO:0021794~thalamus development	2	13	15.3846	0.145151	0.411474
Fgf13; Lrp6;	GO:0021795~cerebral cortex cell migration	2	13	15.3846	0.145151	0.411474
Eomes;	GO:0021796~cerebral cortex regionalization	1	9	11.1111	0.369969	0.534637
Robo1;	GO:0021836~chemorepulsion involved in postnatal olfactory bulb interneuron migration	1	2	50	0.129401	0.382389
Fabp7;	GO:0021846~cell proliferation in forebrain	1	15	6.66667	0.522541	0.642468
Pitx2;	GO:0021855~hypothalamus cell migration	1	2	50	0.129401	0.382389
Lrp6;	GO:0021861~forebrain radial glial cell differentiation	1	6	16.6667	0.276293	0.472296
Shh;	GO:0021871~forebrain regionalization	1	5	20	0.242072	0.454453
Lrp6;	GO:0021872~forebrain generation of neurons	1	2	50	0.129401	0.382389
Lrp6;	GO:0021874~Wnt signaling pathway involved in forebrain neuroblast division	1	2	50	0.129401	0.382389
Robo1;	GO:0021891~olfactory bulb interneuron development	1	5	20	0.242072	0.454453
Eomes;	GO:0021895~cerebral cortex neuron differentiation	1	13	7.69231	0.476301	0.6096
Shh;	GO:0021904~dorsal/ventral neural tube patterning	1	19	5.26316	0.603142	0.698621
Lrp6; Sfrp1;	GO:0021915~neural tube development	2	48	4.16667	0.666261	0.747209
Shh;	GO:0021924~cell proliferation in external granule layer	1	1	100	0.0882421	0.36973
Shh;	GO:0021930~cerebellar granule cell precursor proliferation	1	6	16.6667	0.276293	0.472296
Shh;	GO:0021938~smoothened signaling pathway involved in regulation of cerebellar granule cell precursor cell proliferation	1	4	25	0.206235	0.428465
Shh;	GO:0021940~positive regulation of cerebellar granule cell precursor proliferation	1	5	20	0.242072	0.454453
Lrp6;	GO:0021943~formation of radial glial scaffolds	1	5	20	0.242072	0.454453
Lhx2; Shh;	GO:0021978~telencephalon regionalization	2	8	25	0.0720142	0.36973
Fgf10; Pitx2;	GO:0021983~pituitary gland development	2	24	8.33333	0.329258	0.516458
Cdh2; Lhx2; Lrp6; Mdk;	GO:0021987~cerebral cortex development	4	51	7.84314	0.235954	0.454453
Shh;	GO:0022006~zona limitans intrathalamica formation	1	1	100	0.0882421	0.36973
Fabp7; Lhx2;	GO:0022008~neurogenesis	2	62	3.22581	0.79101	0.841068
Kcnj10;	GO:0022010~central nervous system myelination	1	10	10	0.39842	0.555161
Slit1;	GO:0022028~tangential migration from the subventricular zone to the olfactory bulb	1	4	25	0.206235	0.428465
Slit1;	GO:0022029~telencephalon cell migration	1	7	14.2857	0.30897	0.495674
Adam8;	GO:0022407~regulation of cell-cell adhesion	1	13	7.69231	0.476301	0.6096
Ighm;	GO:0022604~regulation of cell morphogenesis	1	27	3.7037	0.72585	0.787256
Cav3;	GO:0023051~regulation of signaling	1	5	20	0.242072	0.454453
Atp1a2;	GO:0030007~cellular potassium ion homeostasis	1	9	11.1111	0.369969	0.534637
Shh;	GO:0030010~establishment of cell polarity	1	32	3.125	0.782452	0.833282
P2ry12;	GO:0030030~cell projection organization	1	160	0.625	0.999426	1
Ablim3; Kit;	GO:0030032~lamellipodium assembly	2	32	6.25	0.45793	0.602804
Actn2;	GO:0030035~microspike assembly	1	4	25	0.206235	0.428465
Ablim3; Coro2a; Coro6; Iqsec3; Nrap; Sfrp1; Xirp1; Xirp2;	GO:0030036~actin cytoskeleton organization	8	142	5.6338	0.366224	0.534637
Lmod2;	GO:0030041~actin filament polymerization	1	22	4.54545	0.654539	0.736929
Actc1; Myh14;	GO:0030048~actin filament-based movement	2	15	13.3333	0.177469	0.42423
Myh8; Tnnt2;	GO:0030049~muscle filament sliding	2	7	28.5714	0.0593452	0.36973
Il1rn; Ildr2; Ptprn;	GO:0030073~insulin secretion	3	36	8.33333	0.257193	0.472296
Add2; Flt3; Gfi1; Kit; Sfrp1; Sox6; Sptb; Zbtb32;	GO:0030097~hemopoiesis	8	83	9.63855	0.0531658	0.36973
Flt3;	GO:0030098~lymphocyte differentiation	1	10	10	0.39842	0.555161
Myb;	GO:0030099~myeloid cell differentiation	1	25	4	0.699285	0.767601
Il12b; Il2rb; Klrb1c; Klre1; Klrk1;	GO:0030101~natural killer cell activation	5	13	38.4615	0.000971948	0.0416549
Elovl7;	GO:0030148~sphingolipid biosynthetic process	1	27	3.7037	0.72585	0.787256
Batf2; Bex1; Cavin4; Chl1; Csrp3; Dlk1; Dmkn; Dnmt3l; Ehf; Eomes; Eya2; Fcrla; Fgr; Flt3; Gldn; Gper1; Hemgn; Hmx2; Ildr2; Kit; Klrk1; Lgals3; Mdk; Musk; Myf6; Myod1; Myog; Obscn; Ocstamp; Psmb8; Rarres2; Rbm24; Robo1; Rorc; Sfrp1; Slit1; Sox10; Tdrd5; Tenm4; Trim54; Unc45b; Zic1;	GO:0030154~cell differentiation	42	824	5.09709	0.336675	0.516458
Cytip; Lama2; Lama5;	GO:0030155~regulation of cell adhesion	3	38	7.89474	0.281951	0.479508
Npr3;	GO:0030157~pancreatic juice secretion	1	5	20	0.242072	0.454453
Klhl11; Ltbp4; Shh;	GO:0030162~regulation of proteolysis	3	32	9.375	0.208777	0.432848
Napsa;	GO:0030163~protein catabolic process	1	46	2.17391	0.886178	0.910769
Adamts12;	GO:0030167~proteoglycan catabolic process	1	1	100	0.0882421	0.36973
P2ry12; Pf4;	GO:0030168~platelet activation	2	33	6.06061	0.473031	0.6096
Fgf10; Sfrp1; Shh;	GO:0030177~positive regulation of Wnt signaling pathway	3	36	8.33333	0.257193	0.472296
Dkk3; Lrp6; Rnf43; Sfrp1; Shh; Shisa2;	GO:0030178~negative regulation of Wnt signaling pathway	6	54	11.1111	0.0528926	0.36973
Lhx2; Wnt16;	GO:0030182~neuron differentiation	2	117	1.7094	0.973097	0.985581
Adgrg3; Card11; Cd79a; Cd79b; Cdh17; Flt3; Igkc; Myb;	GO:0030183~B cell differentiation	8	80	10	0.045128	0.36973
Cd209a;	GO:0030193~regulation of blood coagulation	1	20	5	0.621072	0.713602
Cd36; F7; S100a9; Tbxa2r;	GO:0030194~positive regulation of blood coagulation	4	14	28.5714	0.0076043	0.181055
Apoe;	GO:0030195~negative regulation of blood coagulation	1	14	7.14286	0.499955	0.628792
Crispld2; Egflam; Lgals3; Tnf; Vtn;	GO:0030198~extracellular matrix organization	5	98	5.10204	0.499033	0.628792
Cyp1b1; Grem1;	GO:0030199~collagen fibril organization	2	40	5	0.571185	0.677027
Has1;	GO:0030213~hyaluronan biosynthetic process	1	6	16.6667	0.276293	0.472296
Sprr2h; Wnt16;	GO:0030216~keratinocyte differentiation	2	76	2.63158	0.872716	0.903121
Il7r; Kit; Lck; Tbx21;	GO:0030217~T cell differentiation	4	42	9.52381	0.152663	0.411474
Kit; Sox6;	GO:0030218~erythrocyte differentiation	2	50	4	0.687196	0.760173
Cebpe;	GO:0030225~macrophage differentiation	1	15	6.66667	0.522541	0.642468
Dhh; Insrr;	GO:0030238~male sex determination	2	13	15.3846	0.145151	0.411474
Klhl41; Lmod3; Myoz1; Myoz2; Tmod1; Tmod4;	GO:0030239~myofibril assembly	6	14	42.8571	0.000187253	0.0119523
Acta1; Actc1; Tcap;	GO:0030240~skeletal muscle thin filament assembly	3	5	60	0.0043293	0.127332
Tcap; Tmod1;	GO:0030241~skeletal muscle myosin thick filament assembly	2	3	66.6667	0.0185833	0.258184
Gper1;	GO:0030263~apoptotic chromosome condensation	1	5	20	0.242072	0.454453
Gper1;	GO:0030264~nuclear fragmentation involved in apoptotic nuclear change	1	2	50	0.129401	0.382389
Rsad2; Sfrp1; Six2;	GO:0030278~regulation of ossification	3	19	15.7895	0.0746108	0.36973
Sfrp1;	GO:0030279~negative regulation of ossification	1	24	4.16667	0.685053	0.758361
Phex;	GO:0030282~bone mineralization	1	33	3.0303	0.792286	0.841068
Cd36;	GO:0030299~intestinal cholesterol absorption	1	6	16.6667	0.276293	0.472296
Cd36; Msr1;	GO:0030301~cholesterol transport	2	20	10	0.261551	0.472296
Hpn; Il9r; Sfrp1;	GO:0030307~positive regulation of cell growth	3	91	3.2967	0.802636	0.84935
Cdkn1a; Cryab; Grem1; Sfrp1;	GO:0030308~negative regulation of cell growth	4	121	3.30579	0.821106	0.863716
Cd300lf; Tnf; Trf;	GO:0030316~osteoclast differentiation	3	29	10.3448	0.173987	0.420597
Cacna1e; Met; Pltp;	GO:0030317~flagellated sperm motility	3	73	4.10959	0.672853	0.750115
Kit; Sox10;	GO:0030318~melanocyte differentiation	2	20	10	0.261551	0.472296
Pcsk5; Shh;	GO:0030323~respiratory tube development	2	6	33.3333	0.0475523	0.36973
Ccbe1; Chil1; Fgf10; Hsd11b1; Lama5; Pitx2; Shh;	GO:0030324~lung development	7	111	6.30631	0.284181	0.483028
Mdk;	GO:0030325~adrenal gland development	1	21	4.7619	0.638192	0.727146
Cyp26b1; Gdf5; Grem1; Lrp6; Shh;	GO:0030326~embryonic limb morphogenesis	5	63	7.93651	0.192521	0.428465
Adgrg3; Lama2; Lama5; Mmp10; Mypn; Pitx2; Thy1; Unc5c;	GO:0030334~regulation of cell migration	8	73	10.9589	0.029595	0.324033
Ccl11; Ccl5; Cd274; Cxcl10; Fam110c; Fgr; Gper1; Kit; Synpo2;	GO:0030335~positive regulation of cell migration	9	190	4.73684	0.545612	0.657284
Cyp1b1; Dpep1; Igfbp5; Il1rn; Robo1; Sfrp1; Shh; Thy1;	GO:0030336~negative regulation of cell migration	8	107	7.47664	0.148804	0.411474
Fbp2;	GO:0030388~fructose 1,6-bisphosphate metabolic process	1	9	11.1111	0.369969	0.534637
Mdk;	GO:0030421~defecation	1	1	100	0.0882421	0.36973
Cfh;	GO:0030449~regulation of complement activation	1	4	25	0.206235	0.428465
Cd55;	GO:0030450~regulation of complement activation, classical pathway	1	1	100	0.0882421	0.36973
Phospho1;	GO:0030500~regulation of bone mineralization	1	21	4.7619	0.638192	0.727146
Isg15;	GO:0030501~positive regulation of bone mineralization	1	35	2.85714	0.810641	0.855408
Grem1; Nfe2; Srgn;	GO:0030502~negative regulation of bone mineralization	3	15	20	0.0451019	0.36973
Hfe2;	GO:0030509~BMP signaling pathway	1	94	1.06383	0.987688	0.997329
Crb2; Gdf5;	GO:0030513~positive regulation of BMP signaling pathway	2	37	5.40541	0.530789	0.649946
Grem1; Grem2; Hfe2; Sfrp1;	GO:0030514~negative regulation of BMP signaling pathway	4	50	8	0.226182	0.454453
Apoe;	GO:0030516~regulation of axon extension	1	15	6.66667	0.522541	0.642468
Draxin;	GO:0030517~negative regulation of axon extension	1	22	4.54545	0.654539	0.736929
Gper1;	GO:0030518~intracellular steroid hormone receptor signaling pathway	1	16	6.25	0.544108	0.656335
Met;	GO:0030534~adult behavior	1	37	2.7027	0.827376	0.868181
Fgf10;	GO:0030538~embryonic genitalia morphogenesis	1	4	25	0.206235	0.428465
Dhcr24; Shh;	GO:0030539~male genitalia development	2	19	10.5263	0.244557	0.4561
Mmp10; Mmp8;	GO:0030574~collagen catabolic process	2	22	9.09091	0.295525	0.495674
C5ar1; Ccl11; Ccl17; Ccl3; Ccl4; Ccl5; Ccl6; Ccl7; Ccl9; Cxcl2; Cxcl3; Ifng; Lgals3; S100a8; S100a9; Spp1; Trem1; Trem3;	GO:0030593~neutrophil chemotaxis	18	62	29.0323	1.3105e-08	2.18417e-06
Ccl3; Ccl4; Cxcl2; Pf4; S100a9;	GO:0030595~leukocyte chemotaxis	5	16	31.25	0.00206248	0.0719469
Fasl;	GO:0030644~cellular chloride ion homeostasis	1	9	11.1111	0.369969	0.534637
Tdrd5;	GO:0030719~P granule organization	1	2	50	0.129401	0.382389
Tnf;	GO:0030730~sequestering of triglyceride	1	4	25	0.206235	0.428465
Cxcl10; Pf4;	GO:0030816~positive regulation of cAMP metabolic process	2	8	25	0.0720142	0.36973
Gipr; Gper1;	GO:0030819~positive regulation of cAMP biosynthetic process	2	52	3.84615	0.70704	0.775263
Pde5a;	GO:0030823~regulation of cGMP metabolic process	1	8	12.5	0.340173	0.516458
Apoe; Gucy1a2;	GO:0030828~positive regulation of cGMP biosynthetic process	2	11	18.1818	0.114286	0.382389
Neb;	GO:0030832~regulation of actin filament length	1	2	50	0.129401	0.382389
Ppp1r9a;	GO:0030833~regulation of actin filament polymerization	1	27	3.7037	0.72585	0.787256
Shroom2;	GO:0030835~negative regulation of actin filament depolymerization	1	6	16.6667	0.276293	0.472296
Ccl11; Lmod2;	GO:0030838~positive regulation of actin filament polymerization	2	46	4.34783	0.644209	0.73261
Shh;	GO:0030850~prostate gland development	1	6	16.6667	0.276293	0.472296
Ehf; Fgf10;	GO:0030855~epithelial cell differentiation	2	43	4.65116	0.608994	0.704311
Ifng;	GO:0030857~negative regulation of epithelial cell differentiation	1	12	8.33333	0.45153	0.59621
Tnf;	GO:0030866~cortical actin cytoskeleton organization	1	22	4.54545	0.654539	0.736929
Fgf10; Shh;	GO:0030878~thyroid gland development	2	25	8	0.345963	0.521552
Klrk1;	GO:0030887~positive regulation of myeloid dendritic cell activation	1	1	100	0.0882421	0.36973
Mzb1;	GO:0030888~regulation of B cell proliferation	1	3	33.3333	0.168704	0.411474
Btla; Fcgr2b;	GO:0030889~negative regulation of B cell proliferation	2	18	11.1111	0.227607	0.454453
Bst1; Card11; Cd74; Cdkn1a; Ighd; Ighm;	GO:0030890~positive regulation of B cell proliferation	6	44	13.6364	0.0243955	0.307604
Draxin; Lrp2; Lrp6; Shh;	GO:0030900~forebrain development	4	77	5.19481	0.500099	0.628792
Lrp6; Shh;	GO:0030901~midbrain development	2	37	5.40541	0.530789	0.649946
Shh;	GO:0030902~hindbrain development	1	22	4.54545	0.654539	0.736929
Fgf10; Tcap;	GO:0030916~otic vesicle formation	2	8	25	0.0720142	0.36973
Lrp6;	GO:0030917~midbrain-hindbrain boundary development	1	5	20	0.242072	0.454453
Fgf10;	GO:0030949~positive regulation of vascular endothelial growth factor receptor signaling pathway	1	14	7.14286	0.499955	0.628792
Bhlha15; Ddit3; Ifng;	GO:0030968~endoplasmic reticulum unfolded protein response	3	46	6.52174	0.38178	0.549588
Ryr1;	GO:0031000~response to caffeine	1	10	10	0.39842	0.555161
Fgf10; Ildr2; Shh;	GO:0031016~pancreas development	3	30	10	0.185401	0.428465
Gipr; Il6;	GO:0031018~endocrine pancreas development	2	25	8	0.345963	0.521552
2310002L09Rik; Actc1; Epb41l4b; Myh14;	GO:0031032~actomyosin structure organization	4	27	14.8148	0.049343	0.36973
Fgf10; Igfbp5; Shh;	GO:0031069~hair follicle morphogenesis	3	35	8.57143	0.244926	0.4561
Fgf10; Pitx2; Rdh10;	GO:0031076~embryonic camera-type eye development	3	13	23.0769	0.0330779	0.342185
Apoe;	GO:0031102~neuron projection regeneration	1	9	11.1111	0.369969	0.534637
Apoe;	GO:0031103~axon regeneration	1	10	10	0.39842	0.555161
Cryab;	GO:0031109~microtubule polymerization or depolymerization	1	2	50	0.129401	0.382389
Inpp5j;	GO:0031115~negative regulation of microtubule polymerization	1	12	8.33333	0.45153	0.59621
Cav3; Map1b; Met;	GO:0031116~positive regulation of microtubule polymerization	3	24	12.5	0.12044	0.382389
Cav3; Trdn;	GO:0031122~cytoplasmic microtubule organization	2	34	5.88235	0.487874	0.622552
Chl1; Il6; Ppp1r9a;	GO:0031175~neuron projection development	3	145	2.06897	0.965693	0.980235
Phex; Spp1; Srgn;	GO:0031214~biomineral tissue development	3	30	10	0.185401	0.428465
Ccl5;	GO:0031269~pseudopodium assembly	1	1	100	0.0882421	0.36973
Kit;	GO:0031274~positive regulation of pseudopodium assembly	1	10	10	0.39842	0.555161
Klhl41;	GO:0031275~regulation of lateral pseudopodium assembly	1	1	100	0.0882421	0.36973
Nos1; Nos2;	GO:0031284~positive regulation of guanylate cyclase activity	2	5	40	0.0367465	0.34886
Slit1;	GO:0031290~retinal ganglion cell axon guidance	1	19	5.26316	0.603142	0.698621
Card11; Cd274; Spn; Tnfsf14;	GO:0031295~T cell costimulation	4	21	19.0476	0.0244999	0.307604
Ccl5;	GO:0031328~positive regulation of cellular biosynthetic process	1	3	33.3333	0.168704	0.411474
Xaf1;	GO:0031333~negative regulation of protein complex assembly	1	19	5.26316	0.603142	0.698621
Ifng; Tnf;	GO:0031334~positive regulation of protein complex assembly	2	22	9.09091	0.295525	0.495674
Adprhl1;	GO:0031338~regulation of vesicle fusion	1	38	2.63158	0.835181	0.87423
Lcn2; Prl2c2;	GO:0031346~positive regulation of cell projection organization	2	7	28.5714	0.0593452	0.36973
Gbp4; Isg15; Klhl40; Rasd2;	GO:0031397~negative regulation of protein ubiquitination	4	42	9.52381	0.152663	0.411474
Klhl40;	GO:0031398~positive regulation of protein ubiquitination	1	63	1.5873	0.948195	0.965903
Nupr1;	GO:0031401~positive regulation of protein modification process	1	3	33.3333	0.168704	0.411474
Sprr2h;	GO:0031424~keratinization	1	32	3.125	0.782452	0.833282
Tnnt1;	GO:0031444~slow-twitch skeletal muscle fiber contraction	1	1	100	0.0882421	0.36973
Actn3; Atp2a1; Mylk2;	GO:0031448~positive regulation of fast-twitch skeletal muscle fiber contraction	3	3	100	0.00165518	0.0598256
Fgf10; Insrr; Kit; Nphs2; S100a9;	GO:0031532~actin cytoskeleton reorganization	5	50	10	0.101586	0.382389
Cav3;	GO:0031579~membrane raft organization	1	5	20	0.242072	0.454453
Ccl5;	GO:0031584~activation of phospholipase D activity	1	6	16.6667	0.276293	0.472296
Ccl5; Tnf;	GO:0031622~positive regulation of fever generation	2	7	28.5714	0.0593452	0.36973
Cd36;	GO:0031623~receptor internalization	1	38	2.63158	0.835181	0.87423
Dhcr24;	GO:0031639~plasminogen activation	1	12	8.33333	0.45153	0.59621
Pglyrp1;	GO:0031640~killing of cells of other organism	1	14	7.14286	0.499955	0.628792
Cdh2; Tenm4;	GO:0031641~regulation of myelination	2	22	9.09091	0.295525	0.495674
Ifng; Tnf;	GO:0031642~negative regulation of myelination	2	8	25	0.0720142	0.36973
Sox10; Tenm4; Trf;	GO:0031643~positive regulation of myelination	3	17	17.6471	0.058982	0.36973
Asgr2;	GO:0031647~regulation of protein stability	1	70	1.42857	0.962543	0.978194
Irgm2;	GO:0031648~protein destabilization	1	42	2.38095	0.863031	0.897432
Fgf10;	GO:0031659~positive regulation of cyclin-dependent protein serine/threonine kinase activity involved in G1/S transition of mitotic cell cycle	1	8	12.5	0.340173	0.516458
Ccl5; Lbp; Stat1; Tnf;	GO:0031663~lipopolysaccharide-mediated signaling pathway	4	29	13.7931	0.059843	0.36973
Cd180;	GO:0031666~positive regulation of lipopolysaccharide-mediated signaling pathway	1	8	12.5	0.340173	0.516458
F7;	GO:0031667~response to nutrient levels	1	8	12.5	0.340173	0.516458
Cdkn1a;	GO:0031668~cellular response to extracellular stimulus	1	19	5.26316	0.603142	0.698621
Smok2b;	GO:0032007~negative regulation of TOR signaling	1	45	2.22222	0.880786	0.907966
Iqsec3;	GO:0032012~regulation of ARF protein signal transduction	1	15	6.66667	0.522541	0.642468
Isg15; Ube2l6;	GO:0032020~ISG15-protein conjugation	2	5	40	0.0367465	0.34886
Gck; Gipr; Glrx; Gper1;	GO:0032024~positive regulation of insulin secretion	4	50	8	0.226182	0.454453
Gzma;	GO:0032078~negative regulation of endodeoxyribonuclease activity	1	1	100	0.0882421	0.36973
Acod1; Cyp1b1; Gfi1;	GO:0032088~negative regulation of NF-kappaB transcription factor activity	3	67	4.47761	0.617674	0.713249
Slpi; Xirp1;	GO:0032091~negative regulation of protein binding	2	64	3.125	0.805011	0.851263
Add2; B2m; Vtn;	GO:0032092~positive regulation of protein binding	3	72	4.16667	0.664081	0.746437
Mt3;	GO:0032095~regulation of response to food	1	4	25	0.206235	0.428465
Cck;	GO:0032099~negative regulation of appetite	1	9	11.1111	0.369969	0.534637
Prkcq;	GO:0032212~positive regulation of telomere maintenance via telomerase	1	32	3.125	0.782452	0.833282
Ifng; Lama2; Musk;	GO:0032224~positive regulation of synaptic transmission, cholinergic	3	7	42.8571	0.00866901	0.197023
Car2;	GO:0032230~positive regulation of synaptic transmission, GABAergic	1	16	6.25	0.544108	0.656335
Synpo2; Synpo2l;	GO:0032233~positive regulation of actin filament bundle assembly	2	12	16.6667	0.129503	0.382389
Dnmt3l;	GO:0032259~methylation	1	165	0.606061	0.999545	1
Ampd1;	GO:0032264~IMP salvage	1	3	33.3333	0.168704	0.411474
Apoe;	GO:0032269~negative regulation of cellular protein metabolic process	1	6	16.6667	0.276293	0.472296
Nr1h3;	GO:0032270~positive regulation of cellular protein metabolic process	1	17	5.88235	0.564701	0.670667
Tppp;	GO:0032273~positive regulation of protein polymerization	1	1	100	0.0882421	0.36973
Tenm4;	GO:0032289~central nervous system myelin formation	1	3	33.3333	0.168704	0.411474
Nos2;	GO:0032310~prostaglandin secretion	1	3	33.3333	0.168704	0.411474
Six2;	GO:0032330~regulation of chondrocyte differentiation	1	10	10	0.39842	0.555161
Adamts12; Gdf5; Grem1;	GO:0032331~negative regulation of chondrocyte differentiation	3	19	15.7895	0.0746108	0.36973
Gdf5; Mustn1; Sox6;	GO:0032332~positive regulation of chondrocyte differentiation	3	20	15	0.0830409	0.36973
Dkk3;	GO:0032348~negative regulation of aldosterone biosynthetic process	1	4	25	0.206235	0.428465
Nr1h3;	GO:0032369~negative regulation of lipid transport	1	5	20	0.242072	0.454453
Apoe;	GO:0032374~regulation of cholesterol transport	1	3	33.3333	0.168704	0.411474
Abcb4; Nr1h3;	GO:0032376~positive regulation of cholesterol transport	2	4	50	0.0270474	0.307604
Cryab; Map1b;	GO:0032387~negative regulation of intracellular transport	2	3	66.6667	0.0185833	0.258184
Shroom2;	GO:0032401~establishment of melanosome localization	1	2	50	0.129401	0.382389
Sgk2;	GO:0032411~positive regulation of transporter activity	1	5	20	0.242072	0.454453
Klhl40; Shh;	GO:0032435~negative regulation of proteasomal ubiquitin-dependent protein catabolic process	2	22	9.09091	0.295525	0.495674
Il33; Klhl40;	GO:0032436~positive regulation of proteasomal ubiquitin-dependent protein catabolic process	2	73	2.73973	0.858174	0.893311
Shroom2;	GO:0032438~melanosome organization	1	13	7.69231	0.476301	0.6096
Fcgr2b;	GO:0032456~endocytic recycling	1	25	4	0.699285	0.767601
Cck; Jchain;	GO:0032461~positive regulation of protein oligomerization	2	12	16.6667	0.129503	0.382389
Cryab;	GO:0032463~negative regulation of protein homooligomerization	1	9	11.1111	0.369969	0.534637
Atp2a1;	GO:0032470~positive regulation of endoplasmic reticulum calcium ion concentration	1	2	50	0.129401	0.382389
Atp2a1;	GO:0032471~negative regulation of endoplasmic reticulum calcium ion concentration	1	8	12.5	0.340173	0.516458
Acod1; Dhx58;	GO:0032480~negative regulation of type I interferon production	2	8	25	0.0720142	0.36973
Dhx58; Irf7;	GO:0032481~positive regulation of type I interferon production	2	16	12.5	0.194015	0.428465
Ralgps2;	GO:0032485~regulation of Ral protein signal transduction	1	3	33.3333	0.168704	0.411474
Apoe;	GO:0032489~regulation of Cdc42 protein signal transduction	1	4	25	0.206235	0.428465
Lbp;	GO:0032490~detection of molecule of bacterial origin	1	2	50	0.129401	0.382389
C5ar1;	GO:0032494~response to peptidoglycan	1	8	12.5	0.340173	0.516458
Acod1; Cd96; Ctsg; Cxcl10; Cxcl13; Cxcl2; Cxcl3; Cxcl9; Il12rb2; Kcnj8; Lbp; Nos2; Pf4; Ppbp; Slpi; Stat1; Tbxa2r; Tnf;	GO:0032496~response to lipopolysaccharide	18	135	13.3333	0.000193345	0.012084
Cmya5;	GO:0032515~negative regulation of phosphoprotein phosphatase activity	1	16	6.25	0.544108	0.656335
Gldn;	GO:0032528~microvillus organization	1	2	50	0.129401	0.382389
Prl2c2;	GO:0032534~regulation of microvillus assembly	1	7	14.2857	0.30897	0.495674
Nr1h3;	GO:0032570~response to progesterone	1	9	11.1111	0.369969	0.534637
Irf7;	GO:0032607~interferon-alpha production	1	2	50	0.129401	0.382389
Irf7;	GO:0032608~interferon-beta production	1	3	33.3333	0.168704	0.411474
Eomes; Il12rb2; Txk;	GO:0032609~interferon-gamma production	3	8	37.5	0.0115241	0.2121
Rorc;	GO:0032620~interleukin-17 production	1	5	20	0.242072	0.454453
Txk;	GO:0032633~interleukin-4 production	1	2	50	0.129401	0.382389
Ackr1;	GO:0032642~regulation of chemokine production	1	5	20	0.242072	0.454453
Isg15;	GO:0032649~regulation of interferon-gamma production	1	4	25	0.206235	0.428465
Cd300ld; Met;	GO:0032675~regulation of interleukin-6 production	2	6	33.3333	0.0475523	0.36973
Cd300ld;	GO:0032680~regulation of tumor necrosis factor production	1	8	12.5	0.340173	0.516458
Gbp4;	GO:0032687~negative regulation of interferon-alpha production	1	4	25	0.206235	0.428465
Cd274; Cd96; Il33; Pglyrp1; Xcl1;	GO:0032689~negative regulation of interferon-gamma production	5	27	18.5185	0.0135551	0.244134
Mefv;	GO:0032691~negative regulation of interleukin-1 beta production	1	11	9.09091	0.425588	0.57486
Cd274; Fcgr2b; Il12b; Prg2;	GO:0032693~negative regulation of interleukin-10 production	4	14	28.5714	0.0076043	0.181055
Mefv;	GO:0032695~negative regulation of interleukin-12 production	1	15	6.66667	0.522541	0.642468
Ifng; Il12b;	GO:0032700~negative regulation of interleukin-17 production	2	12	16.6667	0.129503	0.382389
Vsig4; Xcl1;	GO:0032703~negative regulation of interleukin-2 production	2	14	14.2857	0.161162	0.411474
Cd83;	GO:0032713~negative regulation of interleukin-4 production	1	6	16.6667	0.276293	0.472296
Flt3; Tnf; Trim30a;	GO:0032715~negative regulation of interleukin-6 production	3	30	10	0.185401	0.428465
Flt3; Lbp; Trim30a;	GO:0032720~negative regulation of tumor necrosis factor production	3	43	6.97674	0.344435	0.521552
Il6; Lbp; Tnf;	GO:0032722~positive regulation of chemokine production	3	20	15	0.0830409	0.36973
Il12b;	GO:0032725~positive regulation of granulocyte macrophage colony-stimulating factor production	1	8	12.5	0.340173	0.516458
Flt3; Irf7;	GO:0032727~positive regulation of interferon-alpha production	2	11	18.1818	0.114286	0.382389
Irf7;	GO:0032728~positive regulation of interferon-beta production	1	26	3.84615	0.712874	0.778814
Flt3; Il12b; Il12rb2; Klre1; Klrk1; Ticam2; Tnf; Txk;	GO:0032729~positive regulation of interferon-gamma production	8	52	15.3846	0.00534981	0.145904
Hspb1;	GO:0032731~positive regulation of interleukin-1 beta production	1	8	12.5	0.340173	0.516458
Cd83; Il12b; Xcl1;	GO:0032733~positive regulation of interleukin-10 production	3	23	13.0435	0.110577	0.382389
Cd36; Flt3; Ifng; Il12b;	GO:0032735~positive regulation of interleukin-12 production	4	25	16	0.0399504	0.364289
H2-T23; Il33;	GO:0032736~positive regulation of interleukin-13 production	2	8	25	0.0720142	0.36973
Il12b; Prkcq;	GO:0032740~positive regulation of interleukin-17 production	2	12	16.6667	0.129503	0.382389
Tnf;	GO:0032741~positive regulation of interleukin-18 production	1	3	33.3333	0.168704	0.411474
Cd83;	GO:0032743~positive regulation of interleukin-2 production	1	13	7.69231	0.476301	0.6096
Ifng;	GO:0032747~positive regulation of interleukin-23 production	1	5	20	0.242072	0.454453
H2-T23; Il33; Prg2; Prkcq;	GO:0032753~positive regulation of interleukin-4 production	4	19	21.0526	0.01841	0.258184
Il33;	GO:0032754~positive regulation of interleukin-5 production	1	6	16.6667	0.276293	0.472296
Cd36; Il1f9; Il33; Il6; Lbp; Ticam2; Tnf;	GO:0032755~positive regulation of interleukin-6 production	7	51	13.7255	0.0151538	0.258184
Ddit3; Lbp; Tnf;	GO:0032757~positive regulation of interleukin-8 production	3	25	12	0.130612	0.384909
H2-T23;	GO:0032759~positive regulation of TRAIL production	1	1	100	0.0882421	0.36973
Ccl3; Ccl4; Cd36; H2-T23; Ifng; Il12b; Lbp; Pf4;	GO:0032760~positive regulation of tumor necrosis factor production	8	58	13.7931	0.00948551	0.203261
Kit;	GO:0032762~mast cell cytokine production	1	2	50	0.129401	0.382389
Hmox1;	GO:0032764~negative regulation of mast cell cytokine production	1	2	50	0.129401	0.382389
Dnmt3l;	GO:0032776~DNA methylation on cytosine	1	3	33.3333	0.168704	0.411474
Tnnt2;	GO:0032780~negative regulation of ATPase activity	1	9	11.1111	0.369969	0.534637
Fgf10; Myl4; Tnnt2;	GO:0032781~positive regulation of ATPase activity	3	23	13.0435	0.110577	0.382389
Abcb4;	GO:0032782~bile acid secretion	1	3	33.3333	0.168704	0.411474
Adgrg3; Ddit3;	GO:0032792~negative regulation of CREB transcription factor activity	2	6	33.3333	0.0475523	0.36973
Tnf;	GO:0032800~receptor biosynthetic process	1	3	33.3333	0.168704	0.411474
Apoe;	GO:0032805~positive regulation of low-density lipoprotein particle receptor catabolic process	1	2	50	0.129401	0.382389
Fgf10; Sox10;	GO:0032808~lacrimal gland development	2	7	28.5714	0.0593452	0.36973
Gck;	GO:0032811~negative regulation of epinephrine secretion	1	6	16.6667	0.276293	0.472296
Sh2d1b2;	GO:0032814~regulation of natural killer cell activation	1	3	33.3333	0.168704	0.411474
Il12b;	GO:0032816~positive regulation of natural killer cell activation	1	11	9.09091	0.425588	0.57486
Cd244; Il12b;	GO:0032819~positive regulation of natural killer cell proliferation	2	6	33.3333	0.0475523	0.36973
Pglyrp1;	GO:0032827~negative regulation of natural killer cell differentiation involved in immune response	1	4	25	0.206235	0.428465
Ifng;	GO:0032834~positive regulation of CD4-positive, CD25-positive, alpha-beta regulatory T cell differentiation involved in immune response	1	1	100	0.0882421	0.36973
Enpep;	GO:0032835~glomerulus development	1	9	11.1111	0.369969	0.534637
Car2;	GO:0032849~positive regulation of cellular pH reduction	1	4	25	0.206235	0.428465
Gck; Slc2a4; Stat1;	GO:0032869~cellular response to insulin stimulus	3	76	3.94737	0.698155	0.767601
Grem1;	GO:0032872~regulation of stress-activated MAPK cascade	1	9	11.1111	0.369969	0.534637
Cdh2;	GO:0032880~regulation of protein localization	1	65	1.53846	0.952779	0.969585
Fxyd1;	GO:0032892~positive regulation of organic acid transport	1	1	100	0.0882421	0.36973
Ifitm3;	GO:0032897~negative regulation of viral transcription	1	12	8.33333	0.45153	0.59621
Shh;	GO:0032901~positive regulation of neurotrophin production	1	2	50	0.129401	0.382389
Id2; Rorc;	GO:0032922~circadian regulation of gene expression	2	60	3.33333	0.776129	0.829493
Hfe2;	GO:0032924~activin receptor signaling pathway	1	13	7.69231	0.476301	0.6096
Fgf10;	GO:0032925~regulation of activin receptor signaling pathway	1	4	25	0.206235	0.428465
Il12b;	GO:0032946~positive regulation of mononuclear cell proliferation	1	4	25	0.206235	0.428465
Bst1; Bst2; Fgr;	GO:0032956~regulation of actin cytoskeleton organization	3	52	5.76923	0.454724	0.599636
Gper1;	GO:0032962~positive regulation of inositol trisphosphate biosynthetic process	1	5	20	0.242072	0.454453
Arg1;	GO:0032964~collagen biosynthetic process	1	6	16.6667	0.276293	0.472296
Il6;	GO:0032966~negative regulation of collagen biosynthetic process	1	11	9.09091	0.425588	0.57486
Mylk2;	GO:0032971~regulation of muscle filament sliding	1	1	100	0.0882421	0.36973
Tnnc1; Tnnt2;	GO:0032972~regulation of muscle filament sliding speed	2	2	100	0.0114925	0.2121
Cd300lf;	GO:0033004~negative regulation of mast cell activation	1	6	16.6667	0.276293	0.472296
Fcgr2b;	GO:0033030~negative regulation of neutrophil apoptotic process	1	4	25	0.206235	0.428465
Hcar2;	GO:0033031~positive regulation of neutrophil apoptotic process	1	5	20	0.242072	0.454453
Lbp;	GO:0033036~macromolecule localization	1	1	100	0.0882421	0.36973
B2m; Rorc; Shh;	GO:0033077~T cell differentiation in thymus	3	37	8.10811	0.26954	0.472296
Adam8; Egr3; Il7r; Shh; Vnn1;	GO:0033089~positive regulation of T cell differentiation in thymus	5	11	45.4545	0.000534266	0.0258516
Shh;	GO:0033092~positive regulation of immature T cell proliferation in thymus	1	4	25	0.206235	0.428465
Inpp5j; Nos1;	GO:0033137~negative regulation of peptidyl-serine phosphorylation	2	25	8	0.345963	0.521552
Il6; Irgm2; Met; Tnf;	GO:0033138~positive regulation of peptidyl-serine phosphorylation	4	78	5.12821	0.509768	0.638541
Ifng;	GO:0033141~positive regulation of peptidyl-serine phosphorylation of STAT protein	1	35	2.85714	0.810641	0.855408
Zfp366;	GO:0033147~negative regulation of intracellular estrogen receptor signaling pathway	1	13	7.69231	0.476301	0.6096
Cdkn1a;	GO:0033158~regulation of protein import into nucleus, translocation	1	6	16.6667	0.276293	0.472296
Ifng; Il6;	GO:0033160~positive regulation of protein import into nucleus, translocation	2	17	11.7647	0.210745	0.434824
Kcnj11; Sell; Trpc3;	GO:0033198~response to ATP	3	18	16.6667	0.0665855	0.36973
Card14; Stat1; Tnf;	GO:0033209~tumor necrosis factor-mediated signaling pathway	3	27	11.1111	0.151803	0.411474
Mt3;	GO:0033210~leptin-mediated signaling pathway	1	10	10	0.39842	0.555161
B2m;	GO:0033216~ferric iron import	1	1	100	0.0882421	0.36973
Sidt1;	GO:0033227~dsRNA transport	1	5	20	0.242072	0.454453
Rasd2;	GO:0033235~positive regulation of protein sumoylation	1	14	7.14286	0.499955	0.628792
Actc1;	GO:0033275~actin-myosin filament sliding	1	2	50	0.129401	0.382389
Spp1;	GO:0033280~response to vitamin D	1	4	25	0.206235	0.428465
Dhh;	GO:0033327~Leydig cell differentiation	1	11	9.09091	0.425588	0.57486
Apoe;	GO:0033344~cholesterol efflux	1	25	4	0.699285	0.767601
Srgn;	GO:0033364~mast cell secretory granule organization	1	2	50	0.129401	0.382389
Csrp3;	GO:0033365~protein localization to organelle	1	20	5	0.621072	0.713602
Srgn;	GO:0033371~T cell secretory granule organization	1	1	100	0.0882421	0.36973
Srgn;	GO:0033373~maintenance of protease location in mast cell secretory granule	1	1	100	0.0882421	0.36973
Srgn;	GO:0033382~maintenance of granzyme B location in T cell secretory granule	1	1	100	0.0882421	0.36973
Nos1;	GO:0033555~multicellular organismal response to stress	1	10	10	0.39842	0.555161
Slit1;	GO:0033563~dorsal/ventral axon guidance	1	4	25	0.206235	0.428465
Unc5c;	GO:0033564~anterior/posterior axon guidance	1	5	20	0.242072	0.454453
Id2;	GO:0033598~mammary gland epithelial cell proliferation	1	10	10	0.39842	0.555161
Robo1;	GO:0033600~negative regulation of mammary gland epithelial cell proliferation	1	6	16.6667	0.276293	0.472296
Napsa;	GO:0033619~membrane protein proteolysis	1	9	11.1111	0.369969	0.534637
Mzb1;	GO:0033622~integrin activation	1	8	12.5	0.340173	0.516458
Cxcl13; Pcsk5;	GO:0033625~positive regulation of integrin activation	2	6	33.3333	0.0475523	0.36973
Cdh17;	GO:0033626~positive regulation of integrin activation by cell surface receptor linked signal transduction	1	1	100	0.0882421	0.36973
Itgb6; Vtn;	GO:0033627~cell adhesion mediated by integrin	2	16	12.5	0.194015	0.428465
Cyp1b1;	GO:0033629~negative regulation of cell adhesion mediated by integrin	1	4	25	0.206235	0.428465
Ccl5; Cxcl13;	GO:0033634~positive regulation of cell-cell adhesion mediated by integrin	2	4	50	0.0270474	0.307604
Cd74;	GO:0033674~positive regulation of kinase activity	1	14	7.14286	0.499955	0.628792
Npr3;	GO:0033688~regulation of osteoblast proliferation	1	2	50	0.129401	0.382389
Grem1; Sfrp1;	GO:0033689~negative regulation of osteoblast proliferation	2	9	22.2222	0.0854565	0.36973
Apoe;	GO:0033700~phospholipid efflux	1	11	9.09091	0.425588	0.57486
Cd36;	GO:0033993~response to lipid	1	7	14.2857	0.30897	0.495674
Ccl5; Cd274; Il12rb2; Serpina3f; Serpina3i; Stat1; Xaf1;	GO:0034097~response to cytokine	7	63	11.1111	0.0381621	0.358891
Hmox1;	GO:0034101~erythrocyte homeostasis	1	12	8.33333	0.45153	0.59621
Ccl5;	GO:0034112~positive regulation of homotypic cell-cell adhesion	1	3	33.3333	0.168704	0.411474
Gldn; Itgax; Perp;	GO:0034113~heterotypic cell-cell adhesion	3	19	15.7895	0.0746108	0.36973
Il1rn;	GO:0034115~negative regulation of heterotypic cell-cell adhesion	1	10	10	0.39842	0.555161
Thy1; Tnf;	GO:0034116~positive regulation of heterotypic cell-cell adhesion	2	11	18.1818	0.114286	0.382389
Gfi1;	GO:0034121~regulation of toll-like receptor signaling pathway	1	4	25	0.206235	0.428465
Irf4; Trim30a;	GO:0034122~negative regulation of toll-like receptor signaling pathway	2	14	14.2857	0.161162	0.411474
Irf7;	GO:0034124~regulation of MyD88-dependent toll-like receptor signaling pathway	1	2	50	0.129401	0.382389
Cd300lf;	GO:0034125~negative regulation of MyD88-dependent toll-like receptor signaling pathway	1	2	50	0.129401	0.382389
Irf7;	GO:0034127~regulation of MyD88-independent toll-like receptor signaling pathway	1	1	100	0.0882421	0.36973
Acod1;	GO:0034136~negative regulation of toll-like receptor 2 signaling pathway	1	3	33.3333	0.168704	0.411474
Tnf;	GO:0034138~toll-like receptor 3 signaling pathway	1	9	11.1111	0.369969	0.534637
Tnip3;	GO:0034142~toll-like receptor 4 signaling pathway	1	11	9.09091	0.425588	0.57486
Acod1; Ticam2;	GO:0034144~negative regulation of toll-like receptor 4 signaling pathway	2	7	28.5714	0.0593452	0.36973
Lbp; Nr1h3; Ticam2;	GO:0034145~positive regulation of toll-like receptor 4 signaling pathway	3	10	30	0.0186753	0.258184
Rsad2;	GO:0034157~positive regulation of toll-like receptor 7 signaling pathway	1	2	50	0.129401	0.382389
Rsad2;	GO:0034165~positive regulation of toll-like receptor 9 signaling pathway	1	4	25	0.206235	0.428465
Cd36;	GO:0034197~triglyceride transport	1	4	25	0.206235	0.428465
Cdkn1a;	GO:0034198~cellular response to amino acid starvation	1	40	2.5	0.849749	0.886386
Htr2b;	GO:0034220~ion transmembrane transport	1	40	2.5	0.849749	0.886386
Stat1;	GO:0034240~negative regulation of macrophage fusion	1	1	100	0.0882421	0.36973
Ocstamp;	GO:0034241~positive regulation of macrophage fusion	1	3	33.3333	0.168704	0.411474
Nfe2;	GO:0034242~negative regulation of syncytium formation by plasma membrane fusion	1	2	50	0.129401	0.382389
Shh;	GO:0034244~negative regulation of transcription elongation from RNA polymerase II promoter	1	11	9.09091	0.425588	0.57486
A230050P20Rik; Isg15; Stat1;	GO:0034340~response to type I interferon	3	6	50	0.00627726	0.156931
A230050P20Rik; Bst2; Ccl5; Ciita; H2-Aa; H2-Eb1; Ifitm3; Irgm2; Mefv; Tgtp1;	GO:0034341~response to interferon-gamma	10	22	45.4545	8.74898e-07	9.37391e-05
A230050P20Rik;	GO:0034342~response to type III interferon	1	1	100	0.0882421	0.36973
Apoe; Lpl;	GO:0034372~very-low-density lipoprotein particle remodeling	2	7	28.5714	0.0593452	0.36973
Apoe; Mpo; Pla2g2e;	GO:0034374~low-density lipoprotein particle remodeling	3	9	33.3333	0.0148565	0.258184
Apoe; Pltp;	GO:0034375~high-density lipoprotein particle remodeling	2	11	18.1818	0.114286	0.382389
Apoe;	GO:0034380~high-density lipoprotein particle assembly	1	8	12.5	0.340173	0.516458
Cd36; Msr1;	GO:0034381~plasma lipoprotein particle clearance	2	2	100	0.0114925	0.2121
Apoe;	GO:0034382~chylomicron remnant clearance	1	4	25	0.206235	0.428465
Cd36;	GO:0034383~low-density lipoprotein particle clearance	1	11	9.09091	0.425588	0.57486
Apoe;	GO:0034384~high-density lipoprotein particle clearance	1	5	20	0.242072	0.454453
Fitm1;	GO:0034389~lipid particle organization	1	15	6.66667	0.522541	0.642468
Lrp6;	GO:0034392~negative regulation of smooth muscle cell apoptotic process	1	8	12.5	0.340173	0.516458
Ifng; Il12b;	GO:0034393~positive regulation of smooth muscle cell apoptotic process	2	9	22.2222	0.0854565	0.36973
Fgf10; Slc28a2;	GO:0034394~protein localization to cell surface	2	25	8	0.345963	0.521552
Hmox1;	GO:0034395~regulation of transcription from RNA polymerase II promoter in response to iron	1	3	33.3333	0.168704	0.411474
Bves; Lama5; Sfrp1;	GO:0034446~substrate adhesion-dependent cell spreading	3	40	7.5	0.306902	0.495674
Apoe;	GO:0034447~very-low-density lipoprotein particle clearance	1	2	50	0.129401	0.382389
Spo11;	GO:0034502~protein localization to chromosome	1	6	16.6667	0.276293	0.472296
Shh;	GO:0034504~protein localization to nucleus	1	37	2.7027	0.827376	0.868181
Mt3;	GO:0034599~cellular response to oxidative stress	1	60	1.66667	0.940472	0.959013
Ano1; Arpp21; Hmox1;	GO:0034605~cellular response to heat	3	39	7.69231	0.29441	0.495674
Ccl5;	GO:0034612~response to tumor necrosis factor	1	22	4.54545	0.654539	0.736929
Elovl7;	GO:0034625~fatty acid elongation, monounsaturated fatty acid	1	7	14.2857	0.30897	0.495674
Elovl7;	GO:0034626~fatty acid elongation, polyunsaturated fatty acid	1	7	14.2857	0.30897	0.495674
Stra6l;	GO:0034633~retinol transport	1	3	33.3333	0.168704	0.411474
Cyp26b1;	GO:0034653~retinoic acid catabolic process	1	4	25	0.206235	0.428465
Cacna1e; Cacna1s; Cacnb2; Cacng1; Cacng6; Clic5; Hcn1; Kcna5; Kcna7; Kcnc1; Kcnc4; Kcnip3; Kcnip4; Kcnj10; Kcnj11; Kcnj12; Kcnj8; Kcnj9; Kcnq5; Scn4a; Scn4b;	GO:0034765~regulation of ion transmembrane transport	21	136	15.4412	8.33128e-06	0.000735113
Kcnc1;	GO:0034767~positive regulation of ion transmembrane transport	1	4	25	0.206235	0.428465
Hpn;	GO:0034769~basement membrane disassembly	1	2	50	0.129401	0.382389
Atp2a1; Ddit3;	GO:0034976~response to endoplasmic reticulum stress	2	68	2.94118	0.83053	0.870881
Fgf10; Kit; Sfrp1;	GO:0035019~somatic stem cell population maintenance	3	45	6.66667	0.369373	0.534637
Cavin4; Cdh2; Obscn;	GO:0035023~regulation of Rho protein signal transduction	3	71	4.22535	0.655138	0.736929
Met;	GO:0035024~negative regulation of Rho protein signal transduction	1	21	4.7619	0.638192	0.727146
Abra; Robo1;	GO:0035025~positive regulation of Rho protein signal transduction	2	28	7.14286	0.395156	0.555161
Izumo1r;	GO:0035036~sperm-egg recognition	1	3	33.3333	0.168704	0.411474
Nos1;	GO:0035066~positive regulation of histone acetylation	1	19	5.26316	0.603142	0.698621
Atp1a2; Chrnd; Chrng; Hmox1;	GO:0035094~response to nicotine	4	25	16	0.0399504	0.364289
Fgf10; Lrp6; Pcsk5;	GO:0035108~limb morphogenesis	3	30	10	0.185401	0.428465
Lrp6; Rdh10; Shh;	GO:0035115~embryonic forelimb morphogenesis	3	35	8.57143	0.244926	0.4561
Lrp6; Pitx2; Shh;	GO:0035116~embryonic hindlimb morphogenesis	3	33	9.09091	0.2207	0.453184
Gdf5;	GO:0035136~forelimb morphogenesis	1	15	6.66667	0.522541	0.642468
Gdf5;	GO:0035137~hindlimb morphogenesis	1	19	5.26316	0.603142	0.698621
Kit;	GO:0035162~embryonic hemopoiesis	1	21	4.7619	0.638192	0.727146
Casp4; Kit;	GO:0035234~ectopic germ cell programmed cell death	2	9	22.2222	0.0854565	0.36973
Lrp6;	GO:0035261~external genitalia morphogenesis	1	2	50	0.129401	0.382389
Pcdh15;	GO:0035264~multicellular organism growth	1	121	0.826446	0.996484	1
Fgf10;	GO:0035265~organ growth	1	16	6.25	0.544108	0.656335
Mmp12;	GO:0035313~wound healing, spreading of epidermal cells	1	10	10	0.39842	0.555161
Robo1;	GO:0035385~Roundabout signaling pathway	1	9	11.1111	0.369969	0.534637
Smok2b;	GO:0035404~histone-serine phosphorylation	1	15	6.66667	0.522541	0.642468
Adam8;	GO:0035419~activation of MAPK activity involved in innate immune response	1	2	50	0.129401	0.382389
Hilpda;	GO:0035425~autocrine signaling	1	3	33.3333	0.168704	0.411474
Slc2a13;	GO:0035428~hexose transmembrane transport	1	4	25	0.206235	0.428465
Bst2; Ifitm3; Tgtp1;	GO:0035455~response to interferon-alpha	3	10	30	0.0186753	0.258184
Bst2; Ifitm3; Stat1; Xaf1;	GO:0035456~response to interferon-beta	4	8	50	0.00152689	0.0579832
Ifit1; Ifit3;	GO:0035457~cellular response to interferon-alpha	2	9	22.2222	0.0854565	0.36973
Acod1; F830016B08Rik; Gbp2; Gbp3; Gbp6; Gm12185; Gm4841; Gm4951; Ifi204; Ifi205; Ifi209; Ifi47; Ifit1; Ifit3; Igtp; Iigp1; Irgm1; Irgm2; Stat1; Tgtp1; Tgtp2;	GO:0035458~cellular response to interferon-beta	21	39	53.8462	3.38618e-14	2.03171e-11
Tnf;	GO:0035509~negative regulation of myosin-light-chain-phosphatase activity	1	6	16.6667	0.276293	0.472296
Usp13;	GO:0035523~protein K29-linked deubiquitination	1	4	25	0.206235	0.428465
Adcy2; Asb11; Asb16; Asb2; Asb5; Clnk; Hmox1; Hspb1; Kit; Mylk2; Nrgn; Prkcq; Sgk2; Sh2d6; Sirpb1a; Smok2b; Wnk2; Zap70;	GO:0035556~intracellular signal transduction	18	407	4.4226	0.64338	0.732501
Gpr34;	GO:0035589~G-protein coupled purinergic nucleotide receptor signaling pathway	1	4	25	0.206235	0.428465
S100a9;	GO:0035606~peptidyl-cysteine S-trans-nitrosylation	1	2	50	0.129401	0.382389
Phospho1;	GO:0035630~bone mineralization involved in bone maturation	1	5	20	0.242072	0.454453
Hba-a1; Saa3; Idi1; Cd36; Ifit3; Usp18;	GO:0035634~response to stilbenoid	6	22	27.2727	0.00133608	0.0527401
Chl1;	GO:0035640~exploration behavior	1	17	5.88235	0.564701	0.670667
Cd300lf;	GO:0035666~TRIF-dependent toll-like receptor signaling pathway	1	2	50	0.129401	0.382389
Ticam2;	GO:0035669~TRAM-dependent toll-like receptor 4 signaling pathway	1	2	50	0.129401	0.382389
Ccl5;	GO:0035688~T-helper 1 cell diapedesis	1	1	100	0.0882421	0.36973
Ccl4; Dpep1; Nos2; Cd69;	GO:0035690~cellular response to drug	4	52	7.69231	0.245824	0.456922
Cd74;	GO:0035691~macrophage migration inhibitory factor signaling pathway	1	1	100	0.0882421	0.36973
Kit;	GO:0035701~hematopoietic stem cell migration	1	4	25	0.206235	0.428465
Rsad2;	GO:0035710~CD4-positive, alpha-beta T cell activation	1	2	50	0.129401	0.382389
Hcn1; Scn4b;	GO:0035725~sodium ion transmembrane transport	2	34	5.88235	0.487874	0.622552
Flt3;	GO:0035726~common myeloid progenitor cell proliferation	1	10	10	0.39842	0.555161
Il6;	GO:0035729~cellular response to hepatocyte growth factor stimulus	1	13	7.69231	0.476301	0.6096
Ch25h; Cxcl13;	GO:0035754~B cell chemotaxis	2	5	40	0.0367465	0.34886
Egr3;	GO:0035767~endothelial cell chemotaxis	1	9	11.1111	0.369969	0.534637
Cxcl13;	GO:0035768~endothelial cell chemotaxis to fibroblast growth factor	1	1	100	0.0882421	0.36973
Cxcl13;	GO:0035769~B cell chemotaxis across high endothelial venule	1	1	100	0.0882421	0.36973
Cd300lf;	GO:0035772~interleukin-13-mediated signaling pathway	1	1	100	0.0882421	0.36973
Ptprn;	GO:0035773~insulin secretion involved in cellular response to glucose stimulus	1	8	12.5	0.340173	0.516458
Ano1;	GO:0035774~positive regulation of insulin secretion involved in cellular response to glucose stimulus	1	32	3.125	0.782452	0.833282
Xcl1;	GO:0035782~mature natural killer cell chemotaxis	1	1	100	0.0882421	0.36973
Npr3;	GO:0035810~positive regulation of urine volume	1	12	8.33333	0.45153	0.59621
S100a9; Slpi;	GO:0035821~modification of morphology or physiology of other organism	2	3	66.6667	0.0185833	0.258184
Kit;	GO:0035855~megakaryocyte development	1	19	5.26316	0.603142	0.698621
Nptx1;	GO:0035865~cellular response to potassium ion	1	5	20	0.242072	0.454453
Slc16a7;	GO:0035873~lactate transmembrane transport	1	2	50	0.129401	0.382389
Slc16a7;	GO:0035879~plasma membrane lactate transport	1	4	25	0.206235	0.428465
Pitx2;	GO:0035886~vascular smooth muscle cell differentiation	1	2	50	0.129401	0.382389
Lrp2;	GO:0035904~aorta development	1	24	4.16667	0.685053	0.758361
Ankrd2; Asb2; Eomes; Klhl41; Myf6; Mylk2; Myod1; Myog; Nupr1;	GO:0035914~skeletal muscle cell differentiation	9	54	16.6667	0.00198464	0.0708801
Egr3; Hspb1;	GO:0035924~cellular response to vascular endothelial growth factor stimulus	2	20	10	0.261551	0.472296
Vtn;	GO:0035987~endodermal cell differentiation	1	9	11.1111	0.369969	0.534637
Mustn1;	GO:0035988~chondrocyte proliferation	1	8	12.5	0.340173	0.516458
Pitx2;	GO:0035993~deltoid tuberosity development	1	3	33.3333	0.168704	0.411474
Ankrd2; Ankrd23;	GO:0035994~response to muscle stretch	2	15	13.3333	0.177469	0.42423
Cav3; Csrp3; Tcap;	GO:0035995~detection of muscle stretch	3	4	75	0.00279944	0.089344
H2-T23;	GO:0036037~CD8-positive, alpha-beta T cell activation	1	1	100	0.0882421	0.36973
Has1;	GO:0036120~cellular response to platelet-derived growth factor stimulus	1	15	6.66667	0.522541	0.642468
Flt3;	GO:0036145~dendritic cell homeostasis	1	3	33.3333	0.168704	0.411474
Rorc;	GO:0036315~cellular response to sterol	1	2	50	0.129401	0.382389
Lrp6;	GO:0036342~post-anal tail morphogenesis	1	25	4	0.699285	0.767601
Atp1a2;	GO:0036376~sodium ion export from cell	1	6	16.6667	0.276293	0.472296
Padi4;	GO:0036413~histone H3-R26 citrullination	1	2	50	0.129401	0.382389
Padi4;	GO:0036414~histone citrullination	1	5	20	0.242072	0.454453
Cav3;	GO:0038009~regulation of signal transduction by receptor internalization	1	1	100	0.0882421	0.36973
Rnf43;	GO:0038018~Wnt receptor catabolic process	1	2	50	0.129401	0.382389
Hspb1;	GO:0038033~positive regulation of endothelial cell chemotaxis by VEGF-activated vascular endothelial growth factor receptor signaling pathway	1	6	16.6667	0.276293	0.472296
Itgb6;	GO:0038044~transforming growth factor-beta secretion	1	2	50	0.129401	0.382389
Col4a1;	GO:0038063~collagen-activated tyrosine kinase receptor signaling pathway	1	11	9.09091	0.425588	0.57486
Fgr; Lck; Txk; Zap70;	GO:0038083~peptidyl-tyrosine autophosphorylation	4	46	8.69565	0.188261	0.428465
Kit;	GO:0038093~Fc receptor signaling pathway	1	2	50	0.129401	0.382389
Clec4d; Clec4e;	GO:0038094~Fc-gamma receptor signaling pathway	2	3	66.6667	0.0185833	0.258184
Grem2;	GO:0038098~sequestering of BMP from receptor via BMP binding	1	1	100	0.0882421	0.36973
Kit;	GO:0038109~Kit signaling pathway	1	2	50	0.129401	0.382389
Kit;	GO:0038162~erythropoietin-mediated signaling pathway	1	2	50	0.129401	0.382389
Car2;	GO:0038166~angiotensin-activated signaling pathway	1	8	12.5	0.340173	0.516458
Dhx58;	GO:0039534~negative regulation of MDA-5 signaling pathway	1	4	25	0.206235	0.428465
Dhx58;	GO:0039536~negative regulation of RIG-I signaling pathway	1	6	16.6667	0.276293	0.472296
Selenop;	GO:0040007~growth	1	13	7.69231	0.476301	0.6096
Ifng; Igfbp5;	GO:0040008~regulation of growth	2	68	2.94118	0.83053	0.870881
Atp1a2;	GO:0040011~locomotion	1	12	8.33333	0.45153	0.59621
Chrm4;	GO:0040012~regulation of locomotion	1	8	12.5	0.340173	0.516458
Gdf5; H19;	GO:0040014~regulation of multicellular organism growth	2	37	5.40541	0.530789	0.649946
H19; Plac8;	GO:0040015~negative regulation of multicellular organism growth	2	16	12.5	0.194015	0.428465
Bves;	GO:0040017~positive regulation of locomotion	1	2	50	0.129401	0.382389
Flt3;	GO:0040018~positive regulation of multicellular organism growth	1	42	2.38095	0.863031	0.897432
Slit1;	GO:0040023~establishment of nucleus localization	1	5	20	0.242072	0.454453
Shisa2;	GO:0040037~negative regulation of fibroblast growth factor receptor signaling pathway	1	13	7.69231	0.476301	0.6096
B2m;	GO:0042026~protein refolding	1	9	11.1111	0.369969	0.534637
Prg2;	GO:0042035~regulation of cytokine biosynthetic process	1	7	14.2857	0.30897	0.495674
Epb41l4b; Fgf10; Mmp12; Mustn1; Serpinb2;	GO:0042060~wound healing	5	71	7.04225	0.258795	0.472296
Lrp6;	GO:0042074~cell migration involved in gastrulation	1	11	9.09091	0.425588	0.57486
Il18bp;	GO:0042088~T-helper 1 type immune response	1	9	11.1111	0.369969	0.534637
Cebpe; Pcsk5;	GO:0042089~cytokine biosynthetic process	2	3	66.6667	0.0185833	0.258184
Il12b; Rorc;	GO:0042093~T-helper cell differentiation	2	4	50	0.0270474	0.307604
Zbtb32;	GO:0042098~T cell proliferation	1	25	4	0.699285	0.767601
Card11; Cd79a; Il7r;	GO:0042100~B cell proliferation	3	48	6.25	0.406419	0.565781
Card11; Ccl5; Cd274; Ifng; Il12b; Il6; Prkcq; Spn;	GO:0042102~positive regulation of T cell proliferation	8	63	12.6984	0.0144466	0.256448
Il12b;	GO:0042104~positive regulation of activated T cell proliferation	1	25	4	0.699285	0.767601
Trem1; Trem3;	GO:0042107~cytokine metabolic process	2	4	50	0.0270474	0.307604
Card11; Hsh2d; Il6; Treml2;	GO:0042110~T cell activation	4	35	11.4286	0.0977235	0.382389
Bank1; Cd79a;	GO:0042113~B cell activation	2	29	6.89655	0.411182	0.570294
Cxcl10;	GO:0042118~endothelial cell activation	1	7	14.2857	0.30897	0.495674
Ccl5;	GO:0042119~neutrophil activation	1	8	12.5	0.340173	0.516458
Cxcl10; Cxcl13; Cxcl2; Cxcl3; Cxcl9; Fgr; Il6; Lama5; Lck; Lrp6; Mzb1; Nos2; Pf4; Pitx2; Ppbp; Prg4; Sgk2; Shh; Tnf; Txk;	GO:0042127~regulation of cell proliferation	20	228	8.77193	0.0090267	0.200593
Cd209a; Lgals3;	GO:0042129~regulation of T cell proliferation	2	11	18.1818	0.114286	0.382389
Btla; Cd274; H2-Aa; H2-Ab1; Pde5a; Shh; Slfn1; Spn; Vsig4;	GO:0042130~negative regulation of T cell proliferation	9	41	21.9512	0.000354419	0.0186537
Spo11;	GO:0042138~meiotic DNA double-strand break formation	1	6	16.6667	0.276293	0.472296
Bhlha15; Gck; Smok2b;	GO:0042149~cellular response to glucose starvation	3	50	6	0.430757	0.579235
Apoe; Olr1;	GO:0042157~lipoprotein metabolic process	2	18	11.1111	0.227607	0.454453
Apoe;	GO:0042158~lipoprotein biosynthetic process	1	6	16.6667	0.276293	0.472296
Apoe;	GO:0042159~lipoprotein catabolic process	1	4	25	0.206235	0.428465
Hmox1;	GO:0042167~heme catabolic process	1	4	25	0.206235	0.428465
Hmox1;	GO:0042168~heme metabolic process	1	7	14.2857	0.30897	0.495674
Serpinb1b;	GO:0042176~regulation of protein catabolic process	1	18	5.55556	0.584366	0.68695
Nos2; Shh;	GO:0042177~negative regulation of protein catabolic process	2	35	5.71429	0.502452	0.629902
Mustn1; Txk;	GO:0042246~tissue regeneration	2	8	25	0.0720142	0.36973
Raet1d;	GO:0042267~natural killer cell mediated cytotoxicity	1	14	7.14286	0.499955	0.628792
H2-T23; Tap1;	GO:0042270~protection from natural killer cell mediated cytotoxicity	2	6	33.3333	0.0475523	0.36973
Chp2; Shh; Zic1;	GO:0042307~positive regulation of protein import into nucleus	3	19	15.7895	0.0746108	0.36973
Apod; Gbp4;	GO:0042308~negative regulation of protein import into nucleus	2	9	22.2222	0.0854565	0.36973
Htr2b;	GO:0042310~vasoconstriction	1	19	5.26316	0.603142	0.698621
Apoe; Kcnj8; Nos1;	GO:0042311~vasodilation	3	25	12	0.130612	0.384909
Ppp1r14c;	GO:0042325~regulation of phosphorylation	1	18	5.55556	0.584366	0.68695
Cdkn1a;	GO:0042326~negative regulation of phosphorylation	1	18	5.55556	0.584366	0.68695
Ccl5; Gck; Trf;	GO:0042327~positive regulation of phosphorylation	3	31	9.67742	0.197005	0.428465
Grem1; Prkcq; Tnf;	GO:0042346~positive regulation of NF-kappaB import into nucleus	3	18	16.6667	0.0665855	0.36973
Actn2; Ano1; Bves; Cav3; Chrnd; Chrng; Hcn1; Kcna5; Kcnj10; Kcnj11; Popdc2; Popdc3; Xirp1;	GO:0042391~regulation of membrane potential	13	95	13.6842	0.00116213	0.0469504
Hdc;	GO:0042423~catecholamine biosynthetic process	1	6	16.6667	0.276293	0.472296
Fgf10; Gfi1; Hmx2;	GO:0042472~inner ear morphogenesis	3	73	4.10959	0.672853	0.750115
Six2;	GO:0042474~middle ear morphogenesis	1	24	4.16667	0.685053	0.758361
Fgf10; Lama5; Lrp6; Shh;	GO:0042475~odontogenesis of dentin-containing tooth	4	56	7.14286	0.2861	0.485738
Pitx2; Shh;	GO:0042476~odontogenesis	2	22	9.09091	0.295525	0.495674
Shh;	GO:0042481~regulation of odontogenesis	1	4	25	0.206235	0.428465
Gfi1; Pcdh15;	GO:0042491~auditory receptor cell differentiation	2	16	12.5	0.194015	0.428465
Abcc9; Aldh1a1; Htr2b; Kcnj11; Lck; Lcn2; Sfrp1; Smtnl1; Stat1;	GO:0042493~response to drug	9	144	6.25	0.254967	0.472296
Il12b;	GO:0042509~regulation of tyrosine phosphorylation of STAT protein	1	6	16.6667	0.276293	0.472296
Ccl5; Ifng; Il12b; Il6; Kit; Lck;	GO:0042531~positive regulation of tyrosine phosphorylation of STAT protein	6	49	12.2449	0.0368989	0.349201
Hspb1; Lbp; Spn;	GO:0042535~positive regulation of tumor necrosis factor biosynthetic process	3	13	23.0769	0.0330779	0.342185
Cyp1b1;	GO:0042537~benzene-containing compound metabolic process	1	2	50	0.129401	0.382389
Cryab; Hmox1; Lck; Mb;	GO:0042542~response to hydrogen peroxide	4	38	10.5263	0.119983	0.382389
Tspan2;	GO:0042552~myelination	1	63	1.5873	0.948195	0.965903
Adh7; Aldh1a1; Cyp1b1; Rdh10;	GO:0042572~retinol metabolic process	4	18	22.2222	0.0157586	0.258184
Adh7; Aldh1a1; Cyp26b1;	GO:0042573~retinoic acid metabolic process	3	13	23.0769	0.0330779	0.342185
Cyp1b1; Rdh10;	GO:0042574~retinal metabolic process	2	13	15.3846	0.145151	0.411474
Fcgr1; H2-K1;	GO:0042590~antigen processing and presentation of exogenous peptide antigen via MHC class I	2	5	40	0.0367465	0.34886
Bhlha15; Cacna1e; Cav3; Cd36; Gck; Igfbp5; Il6; Met; Slc2a4;	GO:0042593~glucose homeostasis	9	123	7.31707	0.143033	0.411474
Ddit3;	GO:0042594~response to starvation	1	16	6.25	0.544108	0.656335
Cacna1e;	GO:0042596~fear response	1	8	12.5	0.340173	0.516458
Apoe; Cav3; Fabp3; Hpn; Lpl; Nr1h3;	GO:0042632~cholesterol homeostasis	6	66	9.09091	0.106082	0.382389
Ptch2;	GO:0042633~hair cycle	1	13	7.69231	0.476301	0.6096
Barx2;	GO:0042637~catagen	1	5	20	0.242072	0.454453
Gfi1;	GO:0042660~positive regulation of cell fate specification	1	3	33.3333	0.168704	0.411474
Sox6; Fbxo40;	GO:0042692~muscle cell differentiation	2	15	13.3333	0.177469	0.42423
Fgf10;	GO:0042693~muscle cell fate commitment	1	2	50	0.129401	0.382389
Serping1;	GO:0042730~fibrinolysis	1	15	6.66667	0.522541	0.642468
Lrp6; Shh;	GO:0042733~embryonic digit morphogenesis	2	66	3.0303	0.818172	0.862263
Cyp4b1; Nos1;	GO:0042738~exogenous drug catabolic process	2	6	33.3333	0.0475523	0.36973
Cebpe; Clec4d; Clec4e; Coch; Cxcl13; Fcgr1; H2-K1; Ifng; Ighd; Ighv10-3; Ighv1-19; Ighv1-26; Ighv1-36; Ighv1-4; Ighv1-42; Ighv14-3; Ighv1-50; Ighv1-55; Ighv1-58; Ighv1-66; Ighv1-72; Ighv1-74; Ighv1-81; Ighv1-85; Ighv2-6; Ighv3-8; Ighv5-16; Ighv5-4; Ighv5-9-1; Ighv6-3; Ighv8-12; Ighv8-8; Ighv9-3; Igkc; Iglc1; Iglc2; Irgm2; Isg15; Lbp; Lyz1; Lyz2; Mpo; Nos2; Pglyrp1; Plac8; Prg2; Slpi; Spn; Tnf; Tr…	GO:0042742~defense response to bacterium	52	287	18.1185	1.43319e-12	6.14223e-10
Gpx3; Mpo;	GO:0042744~hydrogen peroxide catabolic process	2	14	14.2857	0.161162	0.411474
Id2;	GO:0042752~regulation of circadian rhythm	1	49	2.04082	0.900936	0.923721
Rorc;	GO:0042753~positive regulation of circadian rhythm	1	12	8.33333	0.45153	0.59621
Cck; Cd36;	GO:0042755~eating behavior	2	37	5.40541	0.530789	0.649946
Elovl7;	GO:0042761~very long-chain fatty acid biosynthetic process	1	13	7.69231	0.476301	0.6096
Cdkn1a; Ifi204; Nupr1;	GO:0042771~intrinsic apoptotic signaling pathway in response to DNA damage by p53 class mediator	3	31	9.67742	0.197005	0.428465
Asb2; Hecw1; Klhl11; Klhl31; Rnf43;	GO:0042787~protein ubiquitination involved in ubiquitin-dependent protein catabolic process	5	117	4.2735	0.649602	0.736929
C5ar1; Ddit3; Myog;	GO:0042789~mRNA transcription from RNA polymerase II promoter	3	18	16.6667	0.0665855	0.36973
Batf2; Gbp10; Gbp2; Gbp3; Gbp6; Gbp7; Gbp9; Ifng; Iigp1; Il12b; Il6; Irf4; Irgm2; Pf4; Tlr12;	GO:0042832~defense response to protozoan	15	31	48.3871	8.17556e-10	1.53292e-07
Aldh1a1;	GO:0042904~9-cis-retinoic acid biosynthetic process	1	7	14.2857	0.30897	0.495674
Aldh1a1;	GO:0042905~9-cis-retinoic acid metabolic process	1	1	100	0.0882421	0.36973
Cd36; Lrp2; Msr1;	GO:0042953~lipoprotein transport	3	15	20	0.0451019	0.36973
Card11; Card14; Casp4; Il6; Lck; Sell; Sgk2;	GO:0042981~regulation of apoptotic process	7	230	3.04348	0.914227	0.93543
Apoe;	GO:0042982~amyloid precursor protein metabolic process	1	8	12.5	0.340173	0.516458
Dhcr24;	GO:0042987~amyloid precursor protein catabolic process	1	6	16.6667	0.276293	0.472296
Cd36;	GO:0042992~negative regulation of transcription factor import into nucleus	1	4	25	0.206235	0.428465
Cryab; Pitx2; Shh; Shroom2;	GO:0043010~camera-type eye development	4	76	5.26316	0.490347	0.625177
Batf2; Irf4;	GO:0043011~myeloid dendritic cell differentiation	2	20	10	0.261551	0.472296
Nr1h3;	GO:0043031~negative regulation of macrophage activation	1	6	16.6667	0.276293	0.472296
Il33; Lbp;	GO:0043032~positive regulation of macrophage activation	2	18	11.1111	0.227607	0.454453
Pcsk5;	GO:0043043~peptide biosynthetic process	1	4	25	0.206235	0.428465
Dnmt3l; Tdrd5;	GO:0043046~DNA methylation involved in gamete generation	2	19	10.5263	0.244557	0.4561
Aldh1a1; C6; Cck; Cyp1b1; Ddit3; Eef1a2; Fasl; Gper1; Gzma; Hmox1; Hpgd; Ifng; Il6; Klrk1; Lrp6; Nupr1; Pde5a; Sfrp1; Tnf; Unc5c;	GO:0043065~positive regulation of apoptotic process	20	322	6.21118	0.143763	0.411474
Actc1; Amigo2; Angptl4; Card14; Cd74; Cdkn1a; Cryab; Dhcr24; Dpep1; Egr3; Ffar4; Grem1; Hpn; Htr2b; Ier3; Il1rn; Il2rb; Il6; Lgals3; Mt3; Nos1; Plac8; Serpinb2; Sfrp1; Shh; Sox10; Spp1; Tgfa;	GO:0043066~negative regulation of apoptotic process	28	500	5.6	0.214733	0.442444
Cdkn1a; Tnf;	GO:0043068~positive regulation of programmed cell death	2	10	20	0.0995764	0.382389
Amigo2; Kit;	GO:0043069~negative regulation of programmed cell death	2	15	13.3333	0.177469	0.42423
Mt3;	GO:0043085~positive regulation of catalytic activity	1	39	2.5641	0.842633	0.880188
Bves;	GO:0043087~regulation of GTPase activity	1	72	1.38889	0.965858	0.980235
Dok7; Musk; Thy1;	GO:0043113~receptor clustering	3	29	10.3448	0.173987	0.420597
Ccl4;	GO:0043117~positive regulation of vascular permeability	1	13	7.69231	0.476301	0.6096
Hspb1; Ticam2; Tnf;	GO:0043122~regulation of I-kappaB kinase/NF-kappaB signaling	3	17	17.6471	0.058982	0.36973
Card11; Cd36; Cd74; Clec4n; Hmox1; Ticam2; Tnf; Tnfrsf19;	GO:0043123~positive regulation of I-kappaB kinase/NF-kappaB signaling	8	127	6.29921	0.265643	0.472296
Stat1; Tnip3;	GO:0043124~negative regulation of I-kappaB kinase/NF-kappaB signaling	2	42	4.7619	0.59668	0.698621
Napsa;	GO:0043129~surfactant homeostasis	1	13	7.69231	0.476301	0.6096
Id2;	GO:0043153~entrainment of circadian clock by photoperiod	1	19	5.26316	0.603142	0.698621
Cryab; Dhcr24; Dpep1; Il6;	GO:0043154~negative regulation of cysteine-type endopeptidase activity involved in apoptotic process	4	68	5.88235	0.409924	0.570131
Ddit3; Hecw1; Klhl11; Trim63; Trim72;	GO:0043161~proteasome-mediated ubiquitin-dependent protein catabolic process	5	150	3.33333	0.833885	0.874093
Enpep;	GO:0043171~peptide catabolic process	1	17	5.88235	0.564701	0.670667
Tnf;	GO:0043242~negative regulation of protein complex disassembly	1	3	33.3333	0.168704	0.411474
Tnf;	GO:0043243~positive regulation of protein complex disassembly	1	4	25	0.206235	0.428465
Slco2b1;	GO:0043252~sodium-independent organic anion transport	1	31	3.22581	0.772153	0.826421
Irgm2;	GO:0043254~regulation of protein complex assembly	1	11	9.09091	0.425588	0.57486
Gck; Kcna5;	GO:0043266~regulation of potassium ion transport	2	13	15.3846	0.145151	0.411474
Actn2; Kcna5; Nos1;	GO:0043267~negative regulation of potassium ion transport	3	14	21.4286	0.0388523	0.359744
Actn2;	GO:0043268~positive regulation of potassium ion transport	1	13	7.69231	0.476301	0.6096
P2ry12;	GO:0043270~positive regulation of ion transport	1	7	14.2857	0.30897	0.495674
Cd36; Marco; Nr1h3;	GO:0043277~apoptotic cell clearance	3	16	18.75	0.051816	0.36973
Gper1; Tnf;	GO:0043280~positive regulation of cysteine-type endopeptidase activity involved in apoptotic process	2	48	4.16667	0.666261	0.747209
Kit;	GO:0043303~mast cell degranulation	1	10	10	0.39842	0.555161
Hmox1; Il13ra2;	GO:0043305~negative regulation of mast cell degranulation	2	6	33.3333	0.0475523	0.36973
Adora3; Fgr;	GO:0043306~positive regulation of mast cell degranulation	2	17	11.7647	0.210745	0.434824
Kcnj8; Stat1;	GO:0043330~response to exogenous dsRNA	2	50	4	0.687196	0.760173
Id2; Mb;	GO:0043353~enucleate erythrocyte differentiation	2	6	33.3333	0.0475523	0.36973
Zap70;	GO:0043366~beta selection	1	3	33.3333	0.168704	0.411474
Rsad2;	GO:0043367~CD4-positive, alpha-beta T cell differentiation	1	5	20	0.242072	0.454453
Shh;	GO:0043369~CD4-positive or CD8-positive, alpha-beta T cell lineage commitment	1	3	33.3333	0.168704	0.411474
Cd83;	GO:0043372~positive regulation of CD4-positive, alpha-beta T cell differentiation	1	4	25	0.206235	0.428465
Tnfsf8;	GO:0043374~CD8-positive, alpha-beta T cell differentiation	1	6	16.6667	0.276293	0.472296
Irf4; Pitx2;	GO:0043388~positive regulation of DNA binding	2	32	6.25	0.45793	0.602804
Ddit3; Gzma; Hmox1; Id2;	GO:0043392~negative regulation of DNA binding	4	30	13.3333	0.0655024	0.36973
Gper1; Nr1h3; Rorc;	GO:0043401~steroid hormone mediated signaling pathway	3	53	5.66038	0.466549	0.6096
Myf6; Mymk; Myod1;	GO:0043403~skeletal muscle tissue regeneration	3	16	18.75	0.051816	0.36973
Htr2b; Kit; Pde5a; Tnf;	GO:0043406~positive regulation of MAP kinase activity	4	51	7.84314	0.235954	0.454453
Apoe; Cav3;	GO:0043407~negative regulation of MAP kinase activity	2	42	4.7619	0.59668	0.698621
Gdf5; Mylk2;	GO:0043408~regulation of MAPK cascade	2	64	3.125	0.805011	0.851263
Cav3;	GO:0043409~negative regulation of MAPK cascade	1	18	5.55556	0.584366	0.68695
Bank1; Cd36; Cd74; Cdh2; Fgf10; Gper1; Ighm; Il6; Kit;	GO:0043410~positive regulation of MAPK cascade	9	97	9.27835	0.0503372	0.36973
Myod1;	GO:0043415~positive regulation of skeletal muscle tissue regeneration	1	4	25	0.206235	0.428465
Ddit3; Hmox1; Id2; Xcl1;	GO:0043433~negative regulation of sequence-specific DNA binding transcription factor activity	4	72	5.55556	0.450608	0.59621
Atp2a1; Nos1; Serpina3f; Serpina3i; Stat1;	GO:0043434~response to peptide hormone	5	36	13.8889	0.0362549	0.34886
Hsd11b1; Pgam2;	GO:0043456~regulation of pentose-phosphate shunt	2	5	40	0.0367465	0.34886
Tnnc1; Tnnt3;	GO:0043462~regulation of ATPase activity	2	5	40	0.0367465	0.34886
Kit;	GO:0043473~pigmentation	1	50	2	0.905417	0.927681
Shroom2;	GO:0043482~cellular pigment accumulation	1	1	100	0.0882421	0.36973
Myod1;	GO:0043484~regulation of RNA splicing	1	30	3.33333	0.761366	0.817794
Rbm24;	GO:0043488~regulation of mRNA stability	1	25	4	0.699285	0.767601
Ccl5; P2ry12; Tnf;	GO:0043491~protein kinase B signaling	3	35	8.57143	0.244926	0.4561
Cacna1s;	GO:0043501~skeletal muscle adaptation	1	1	100	0.0882421	0.36973
Myod1;	GO:0043503~skeletal muscle fiber adaptation	1	1	100	0.0882421	0.36973
Il1rn; Tnf;	GO:0043507~positive regulation of JUN kinase activity	2	40	5	0.571185	0.677027
Sfrp1;	GO:0043508~negative regulation of JUN kinase activity	1	13	7.69231	0.476301	0.6096
Cd74;	GO:0043518~negative regulation of DNA damage response, signal transduction by p53 class mediator	1	14	7.14286	0.499955	0.628792
Kcnip3;	GO:0043523~regulation of neuron apoptotic process	1	32	3.125	0.782452	0.833282
Adam8; Apoe; C5ar1; Chl1; Draxin; Epor; Gdf5; Hmox1; Mdk; Mt1; Mt3;	GO:0043524~negative regulation of neuron apoptotic process	11	163	6.74847	0.164327	0.411474
Ccl3; Ddit3; Fasl; Musk; Tnf;	GO:0043525~positive regulation of neuron apoptotic process	5	72	6.94444	0.267449	0.472296
Adam8;	GO:0043534~blood vessel endothelial cell migration	1	9	11.1111	0.369969	0.534637
Hspb1; Prl2c2;	GO:0043536~positive regulation of blood vessel endothelial cell migration	2	22	9.09091	0.295525	0.495674
Apoe; Vash1;	GO:0043537~negative regulation of blood vessel endothelial cell migration	2	13	15.3846	0.145151	0.411474
Cyp1b1; Grem1;	GO:0043542~endothelial cell migration	2	23	8.69565	0.312436	0.498834
Ccl11; Ccl17; Ccl3; Ccl4; Ccl5; Ccl6; Ccl7; Ccl9; Rgs1; Rgs4; Rgs8; Thy1; Xcl1;	GO:0043547~positive regulation of GTPase activity	13	149	8.72483	0.0322198	0.342185
Fgr;	GO:0043552~positive regulation of phosphatidylinositol 3-kinase activity	1	27	3.7037	0.72585	0.787256
Igfbp5;	GO:0043567~regulation of insulin-like growth factor receptor signaling pathway	1	6	16.6667	0.276293	0.472296
Igfbp5;	GO:0043568~positive regulation of insulin-like growth factor receptor signaling pathway	1	11	9.09091	0.425588	0.57486
Igfbp5; Trim72;	GO:0043569~negative regulation of insulin-like growth factor receptor signaling pathway	2	9	22.2222	0.0854565	0.36973
Rdh10; Shroom2;	GO:0043583~ear development	2	13	15.3846	0.145151	0.411474
Rdh10;	GO:0043584~nose development	1	7	14.2857	0.30897	0.495674
Shh;	GO:0043586~tongue development	1	12	8.33333	0.45153	0.59621
Cyp26b1; Shh;	GO:0043587~tongue morphogenesis	2	4	50	0.0270474	0.307604
Asprv1; Dhcr24; Ptch2; Ryr1; Shh;	GO:0043588~skin development	5	55	9.09091	0.133551	0.393183
Ccl3;	GO:0043615~astrocyte cell migration	1	6	16.6667	0.276293	0.472296
Fgf10; Wnt16;	GO:0043616~keratinocyte proliferation	2	13	15.3846	0.145151	0.411474
Ankrd2; Cd36; Hmox1;	GO:0043619~regulation of transcription from RNA polymerase II promoter in response to oxidative stress	3	7	42.8571	0.00866901	0.197023
Ccl5;	GO:0043623~cellular protein complex assembly	1	21	4.7619	0.638192	0.727146
Hmox1; Nos1; Zfp366;	GO:0043627~response to estrogen	3	36	8.33333	0.257193	0.472296
Nptx1;	GO:0043653~mitochondrial fragmentation involved in apoptotic process	1	10	10	0.39842	0.555161
Apoe;	GO:0043691~reverse cholesterol transport	1	13	7.69231	0.476301	0.6096
Ccl4; Ccl5;	GO:0043922~negative regulation by host of viral transcription	2	10	20	0.0995764	0.382389
Hpn;	GO:0043923~positive regulation by host of viral transcription	1	14	7.14286	0.499955	0.628792
Ryr1;	GO:0043931~ossification involved in bone maturation	1	7	14.2857	0.30897	0.495674
Rasd2;	GO:0043949~regulation of cAMP-mediated signaling	1	6	16.6667	0.276293	0.472296
Cxcl10; Pf4;	GO:0043950~positive regulation of cAMP-mediated signaling	2	12	16.6667	0.129503	0.382389
Irf4; Myod1; Myog;	GO:0043966~histone H3 acetylation	3	44	6.81818	0.35692	0.534637
Irf4; Myod1; Myog;	GO:0043967~histone H4 acetylation	3	33	9.09091	0.2207	0.453184
H19;	GO:0044030~regulation of DNA methylation	1	17	5.88235	0.564701	0.670667
Car2;	GO:0044070~regulation of anion transport	1	5	20	0.242072	0.454453
Pglyrp1;	GO:0044117~growth of symbiont in host	1	4	25	0.206235	0.428465
Cd36; Ctsg; Ifng; Il12b; Lbp; Mpo; Tnf;	GO:0044130~negative regulation of growth of symbiont in host	7	20	35	0.000150079	0.0100052
Ifng;	GO:0044146~negative regulation of growth of symbiont involved in interaction with host	1	1	100	0.0882421	0.36973
Adssl1;	GO:0044208~'de novo' AMP biosynthetic process	1	3	33.3333	0.168704	0.411474
Mt3;	GO:0044242~cellular lipid catabolic process	1	6	16.6667	0.276293	0.472296
Nr1h3;	GO:0044255~cellular lipid metabolic process	1	17	5.88235	0.564701	0.670667
Usp13;	GO:0044313~protein K6-linked deubiquitination	1	3	33.3333	0.168704	0.411474
Gck;	GO:0044320~cellular response to leptin stimulus	1	7	14.2857	0.30897	0.495674
Ddit3;	GO:0044324~regulation of transcription involved in anterior/posterior axis specification	1	1	100	0.0882421	0.36973
Cdh2;	GO:0044331~cell-cell adhesion mediated by cadherin	1	4	25	0.206235	0.428465
Lrp6;	GO:0044332~Wnt signaling pathway involved in dorsal/ventral axis specification	1	5	20	0.242072	0.454453
Igfbp5;	GO:0044342~type B pancreatic cell proliferation	1	13	7.69231	0.476301	0.6096
Egr3; Sfrp1;	GO:0044344~cellular response to fibroblast growth factor stimulus	2	16	12.5	0.194015	0.428465
Sfrp1;	GO:0044345~stromal-epithelial cell signaling involved in prostate gland development	1	1	100	0.0882421	0.36973
Slc2a4;	GO:0044381~glucose import in response to insulin stimulus	1	2	50	0.129401	0.382389
Gbp2; Gbp3; Gbp6; Gbp7; Gbp9;	GO:0044406~adhesion of symbiont to host	5	10	50	0.00038143	0.0193948
Cd36; Fabp3;	GO:0044539~long-chain fatty acid import	2	6	33.3333	0.0475523	0.36973
Kmo;	GO:0044550~secondary metabolite biosynthetic process	1	1	100	0.0882421	0.36973
Apoe;	GO:0044794~positive regulation by host of viral process	1	7	14.2857	0.30897	0.495674
Ptx3;	GO:0044869~negative regulation by host of viral exo-alpha-sialidase activity	1	2	50	0.129401	0.382389
Ptx3;	GO:0044871~negative regulation by host of viral glycoprotein metabolic process	1	2	50	0.129401	0.382389
Lmod2;	GO:0045010~actin nucleation	1	10	10	0.39842	0.555161
Epor;	GO:0045019~negative regulation of nitric oxide biosynthetic process	1	16	6.25	0.544108	0.656335
Ighm;	GO:0045022~early endosome to late endosome transport	1	20	5	0.621072	0.713602
Mymk;	GO:0045026~plasma membrane fusion	1	4	25	0.206235	0.428465
Lrp2;	GO:0045056~transcytosis	1	12	8.33333	0.45153	0.59621
Cd74; H2-DMa; Shh; Zap70;	GO:0045059~positive thymic T cell selection	4	12	33.3333	0.00485949	0.133747
Cd74; Shh; Spn; Zap70;	GO:0045060~negative thymic T cell selection	4	14	28.5714	0.0076043	0.181055
Card11; Zap70;	GO:0045061~thymic T cell selection	2	5	40	0.0367465	0.34886
A230050P20Rik; Bst2; Ccl5; Ifitm3; Isg15; Oas3; Oasl1; Rsad2; Slpi; Tnf;	GO:0045071~negative regulation of viral genome replication	10	29	34.4828	6.46412e-06	0.00060101
Il6;	GO:0045079~negative regulation of chemokine biosynthetic process	1	3	33.3333	0.168704	0.411474
Ifng; Tnf;	GO:0045080~positive regulation of chemokine biosynthetic process	2	9	22.2222	0.0854565	0.36973
Irf4;	GO:0045082~positive regulation of interleukin-10 biosynthetic process	1	2	50	0.129401	0.382389
Ifng;	GO:0045084~positive regulation of interleukin-12 biosynthetic process	1	8	12.5	0.340173	0.516458
Card11; Irf4; Prkcq;	GO:0045086~positive regulation of interleukin-2 biosynthetic process	3	11	27.2727	0.0229852	0.305113
Acod1; Bst2; C1ra; C2; C3; Casp4; Cd180; Cd244; Cd55; Cfb; Cfh; Cfp; Clec4d; Clec4e; Clec4n; Dhx58; Fcgr1; Fcna; Fgr; Gper1; Herc6; Ifit1; Ifit3; Ifitm1; Ifitm3; Ighd; Ighm; Ighv10-3; Ighv1-19; Ighv1-26; Ighv1-36; Ighv1-4; Ighv1-42; Ighv14-3; Ighv1-50; Ighv1-55; Ighv1-58; Ighv1-66; Ighv1-72; Ighv1-74; Ighv1-81; Ighv1-85; Ighv2-6; Ighv3-8; Ighv5-16; Ighv5-4; Ighv5-9-1; Ighv6-3; Ighv8-12; Ighv8-8; …	GO:0045087~innate immune response	93	501	18.5629	0	0
Dhx58; Fgr; Irf7;	GO:0045088~regulation of innate immune response	3	12	25	0.0277869	0.307604
Cd74; Coch; Gbp5; Xcl1;	GO:0045089~positive regulation of innate immune response	4	22	18.1818	0.0279488	0.308259
Des; Shh;	GO:0045109~intermediate filament organization	2	21	9.52381	0.278552	0.474805
S100a9;	GO:0045113~regulation of integrin biosynthetic process	1	1	100	0.0882421	0.36973
Tnf;	GO:0045123~cellular extravasation	1	4	25	0.206235	0.428465
Spo11;	GO:0045141~meiotic telomere clustering	1	10	10	0.39842	0.555161
Gldn;	GO:0045162~clustering of voltage-gated sodium channels	1	6	16.6667	0.276293	0.472296
Gfi1; Shh; Sox6; Wnt16;	GO:0045165~cell fate commitment	4	70	5.71429	0.430363	0.579235
Hcn1; Shroom2;	GO:0045176~apical protein localization	2	10	20	0.0995764	0.382389
Nos1;	GO:0045184~establishment of protein localization	1	46	2.17391	0.886178	0.910769
Lgals3;	GO:0045185~maintenance of protein location	1	4	25	0.206235	0.428465
Il6;	GO:0045188~regulation of circadian sleep/wake cycle, non-REM sleep	1	3	33.3333	0.168704	0.411474
Crb2; Lhx2; Lin7a;	GO:0045199~maintenance of epithelial cell apical/basal polarity	3	11	27.2727	0.0229852	0.305113
Fgf13;	GO:0045200~establishment of neuroblast polarity	1	3	33.3333	0.168704	0.411474
Actn2; Casq1; Klhl41; Ldb3; Lmod2; Mybpc1; Mybpc2; Mybph; Myom1; Mypn; Neb; Tcap; Tnnt2; Xirp1;	GO:0045214~sarcomere organization	14	37	37.8378	3.61633e-08	5.42449e-06
Xirp2;	GO:0045216~cell-cell junction organization	1	24	4.16667	0.685053	0.758361
Shroom2;	GO:0045217~cell-cell junction maintenance	1	4	25	0.206235	0.428465
Has1;	GO:0045226~extracellular polysaccharide biosynthetic process	1	3	33.3333	0.168704	0.411474
Abcb4;	GO:0045332~phospholipid translocation	1	11	9.09091	0.425588	0.57486
Ciita;	GO:0045345~positive regulation of MHC class I biosynthetic process	1	5	20	0.242072	0.454453
Pf4;	GO:0045347~negative regulation of MHC class II biosynthetic process	1	4	25	0.206235	0.428465
Ciita; Ifng;	GO:0045348~positive regulation of MHC class II biosynthetic process	2	8	25	0.0720142	0.36973
Irf7; Irf9;	GO:0045351~type I interferon biosynthetic process	2	5	40	0.0367465	0.34886
Ticam2;	GO:0045357~regulation of interferon-beta biosynthetic process	1	1	100	0.0882421	0.36973
Irf4;	GO:0045368~positive regulation of interleukin-13 biosynthetic process	1	2	50	0.129401	0.382389
Irf4;	GO:0045404~positive regulation of interleukin-4 biosynthetic process	1	3	33.3333	0.168704	0.411474
Prg4;	GO:0045409~negative regulation of interleukin-6 biosynthetic process	1	7	14.2857	0.30897	0.495674
Ifng;	GO:0045410~positive regulation of interleukin-6 biosynthetic process	1	9	11.1111	0.369969	0.534637
Tnf;	GO:0045416~positive regulation of interleukin-8 biosynthetic process	1	8	12.5	0.340173	0.516458
Ifng; Il6; Klrk1; Ptx3; Tnf;	GO:0045429~positive regulation of nitric oxide biosynthetic process	5	45	11.1111	0.0739993	0.36973
Ffar4; Psmb8;	GO:0045444~fat cell differentiation	2	78	2.5641	0.881635	0.907966
Asb2; Myod1; Shh;	GO:0045445~myoblast differentiation	3	16	18.75	0.051816	0.36973
Ddit3; Glrx; Il6;	GO:0045454~cell redox homeostasis	3	62	4.83871	0.567107	0.672991
Adh7; Aldh1a1; Hpgd; Shh;	GO:0045471~response to ethanol	4	43	9.30233	0.161312	0.411474
Id2;	GO:0045475~locomotor rhythm	1	15	6.66667	0.522541	0.642468
Pcdh15;	GO:0045494~photoreceptor cell maintenance	1	41	2.43902	0.856543	0.892233
Apoe;	GO:0045541~negative regulation of cholesterol biosynthetic process	1	5	20	0.242072	0.454453
Fcgr2b;	GO:0045576~mast cell activation	1	13	7.69231	0.476301	0.6096
Card11;	GO:0045577~regulation of B cell differentiation	1	11	9.09091	0.425588	0.57486
Flt3; Id2; Sfrp1;	GO:0045578~negative regulation of B cell differentiation	3	4	75	0.00279944	0.089344
Card11; Cyp26b1; H2-Oa;	GO:0045580~regulation of T cell differentiation	3	10	30	0.0186753	0.258184
Cd74;	GO:0045581~negative regulation of T cell differentiation	1	6	16.6667	0.276293	0.472296
Cd74; H2-Aa; H2-DMa; Zap70;	GO:0045582~positive regulation of T cell differentiation	4	23	17.3913	0.031672	0.340559
Egr3; Rorc;	GO:0045586~regulation of gamma-delta T cell differentiation	2	3	66.6667	0.0185833	0.258184
Lck;	GO:0045588~positive regulation of gamma-delta T cell differentiation	1	6	16.6667	0.276293	0.472296
Lck;	GO:0045589~regulation of regulatory T cell differentiation	1	8	12.5	0.340173	0.516458
Fgf10; P2ry12; Shh; Six2;	GO:0045596~negative regulation of cell differentiation	4	44	9.09091	0.170134	0.414287
Eomes; Shh;	GO:0045597~positive regulation of cell differentiation	2	49	4.08163	0.676867	0.754029
Rorc;	GO:0045598~regulation of fat cell differentiation	1	19	5.26316	0.603142	0.698621
Ddit3; Dlk1; Gper1; Lrp6;	GO:0045599~negative regulation of fat cell differentiation	4	49	8.16327	0.216517	0.445814
Id2; Rarres2; Sfrp1;	GO:0045600~positive regulation of fat cell differentiation	3	50	6	0.430757	0.579235
Ptch2;	GO:0045606~positive regulation of epidermal cell differentiation	1	6	16.6667	0.276293	0.472296
Myb;	GO:0045624~positive regulation of T-helper cell differentiation	1	2	50	0.129401	0.382389
Il6;	GO:0045630~positive regulation of T-helper 2 cell differentiation	1	7	14.2857	0.30897	0.495674
Gpr171;	GO:0045638~negative regulation of myeloid cell differentiation	1	22	4.54545	0.654539	0.736929
B2m;	GO:0045646~regulation of erythrocyte differentiation	1	9	11.1111	0.369969	0.534637
Id2; Isg15; Stat1;	GO:0045648~positive regulation of erythrocyte differentiation	3	23	13.0435	0.110577	0.382389
Id2; Pf4;	GO:0045651~positive regulation of macrophage differentiation	2	13	15.3846	0.145151	0.411474
Pf4;	GO:0045653~negative regulation of megakaryocyte differentiation	1	17	5.88235	0.564701	0.670667
Cd74;	GO:0045657~positive regulation of monocyte differentiation	1	8	12.5	0.340173	0.516458
Klhl41;	GO:0045661~regulation of myoblast differentiation	1	7	14.2857	0.30897	0.495674
Ankrd2; Ccl17; Ccl9; Csrp3; Cxcl10; Cxcl14; Ddit3; Il1f9; Nmrk2; Prl2c2; Tnf;	GO:0045662~negative regulation of myoblast differentiation	11	27	40.7407	5.88593e-07	6.79146e-05
Csrp3; Cxcl9; Myf6; Myod1; Myog; Neu2; Tnfsf14;	GO:0045663~positive regulation of myoblast differentiation	7	27	25.9259	0.000689978	0.0315706
Eomes;	GO:0045664~regulation of neuron differentiation	1	29	3.44828	0.75007	0.808265
Bex1; Id2;	GO:0045665~negative regulation of neuron differentiation	2	76	2.63158	0.872716	0.903121
Ccl5; Gdf5; Ifng; Il6; Map1b; Shh;	GO:0045666~positive regulation of neuron differentiation	6	104	5.76923	0.377739	0.545602
Hemgn; Ucma;	GO:0045667~regulation of osteoblast differentiation	2	16	12.5	0.194015	0.428465
Id2; Igfbp5; Sfrp1; Tnf; Ucma;	GO:0045668~negative regulation of osteoblast differentiation	5	58	8.62069	0.154632	0.411474
Ifi204;	GO:0045669~positive regulation of osteoblast differentiation	1	67	1.49254	0.956957	0.973177
Adam8; Tnf;	GO:0045670~regulation of osteoclast differentiation	2	18	11.1111	0.227607	0.454453
Pilrb1; Sfrp1;	GO:0045671~negative regulation of osteoclast differentiation	2	21	9.52381	0.278552	0.474805
Car2; Ccl3; Ccl5; Ifng; Il12b; Ocstamp; Tnf;	GO:0045672~positive regulation of osteoclast differentiation	7	26	26.9231	0.000569897	0.0267139
Gck; Il6;	GO:0045721~negative regulation of gluconeogenesis	2	14	14.2857	0.161162	0.411474
Nr1h3;	GO:0045723~positive regulation of fatty acid biosynthetic process	1	15	6.66667	0.522541	0.642468
Gck;	GO:0045725~positive regulation of glycogen biosynthetic process	1	15	6.66667	0.522541	0.642468
Cyp1b1; Il6;	GO:0045727~positive regulation of translation	2	63	3.1746	0.798118	0.846361
Ier3; Trim30a;	GO:0045732~positive regulation of protein catabolic process	2	60	3.33333	0.776129	0.829493
Cdkn1a;	GO:0045736~negative regulation of cyclin-dependent protein serine/threonine kinase activity	1	22	4.54545	0.654539	0.736929
Eya2; Fgf10;	GO:0045739~positive regulation of DNA repair	2	31	6.45161	0.442582	0.593804
Fgf10; Il6; Met;	GO:0045740~positive regulation of DNA replication	3	43	6.97674	0.344435	0.521552
Tgfa;	GO:0045741~positive regulation of epidermal growth factor-activated receptor activity	1	10	10	0.39842	0.555161
Fasl; Gper1;	GO:0045742~positive regulation of epidermal growth factor receptor signaling pathway	2	15	13.3333	0.177469	0.42423
Ccl5; Rgs4; Rgs5;	GO:0045744~negative regulation of G-protein coupled receptor protein signaling pathway	3	13	23.0769	0.0330779	0.342185
C3; Gper1; Pde5a;	GO:0045745~positive regulation of G-protein coupled receptor protein signaling pathway	3	13	23.0769	0.0330779	0.342185
Dlk1;	GO:0045746~negative regulation of Notch signaling pathway	1	30	3.33333	0.761366	0.817794
Fgf10; Kit;	GO:0045747~positive regulation of Notch signaling pathway	2	35	5.71429	0.502452	0.629902
Hcn1;	GO:0045759~negative regulation of action potential	1	5	20	0.242072	0.454453
Tnf;	GO:0045760~positive regulation of action potential	1	11	9.09091	0.425588	0.57486
Cap2;	GO:0045761~regulation of adenylate cyclase activity	1	4	25	0.206235	0.428465
Vash1;	GO:0045765~regulation of angiogenesis	1	27	3.7037	0.72585	0.787256
C3; C5ar1; C6; Ccbe1; Ccl11; Ccl5; Chil1; Cyp1b1; Grem1; Hmox1; Hspb1; Hspb6; Lgals3; Prl2c2; Psg22; Tbxa2r;	GO:0045766~positive regulation of angiogenesis	16	123	13.0081	0.000548214	0.0261054
Apoe; Cdh4; Map1b;	GO:0045773~positive regulation of axon extension	3	41	7.31707	0.319412	0.507541
Nos1; Nos2;	GO:0045776~negative regulation of blood pressure	2	35	5.71429	0.502452	0.629902
Id2; Tbxa2r;	GO:0045777~positive regulation of blood pressure	2	32	6.25	0.45793	0.602804
Lrp6;	GO:0045778~positive regulation of ossification	1	22	4.54545	0.654539	0.736929
Il6;	GO:0045779~negative regulation of bone resorption	1	15	6.66667	0.522541	0.642468
Adam8; Car2; Lrp6; Spp1; Trf;	GO:0045780~positive regulation of bone resorption	5	20	25	0.00463715	0.13124
Adam8; Ccl5; Epb41l4b; Ifng; Il12b; Skap1; Tnf;	GO:0045785~positive regulation of cell adhesion	7	58	12.069	0.0268209	0.307604
Hpgd; Nupr1;	GO:0045786~negative regulation of cell cycle	2	36	5.55556	0.516759	0.642468
Id2; Lrp6;	GO:0045787~positive regulation of cell cycle	2	42	4.7619	0.59668	0.698621
Cav3;	GO:0045792~negative regulation of cell size	1	13	7.69231	0.476301	0.6096
Lgals3;	GO:0045806~negative regulation of endocytosis	1	10	10	0.39842	0.555161
Apoe; Ighm;	GO:0045807~positive regulation of endocytosis	2	27	7.40741	0.378933	0.546379
Actn3; Ier3; Myog;	GO:0045820~negative regulation of glycolytic process	3	12	25	0.0277869	0.307604
Gck;	GO:0045821~positive regulation of glycolytic process	1	14	7.14286	0.499955	0.628792
Atp1a2; Nos1;	GO:0045822~negative regulation of heart contraction	2	11	18.1818	0.114286	0.382389
Hrc;	GO:0045823~positive regulation of heart contraction	1	8	12.5	0.340173	0.516458
Acod1; Dhx58;	GO:0045824~negative regulation of innate immune response	2	14	14.2857	0.161162	0.411474
Angptl4;	GO:0045834~positive regulation of lipid metabolic process	1	4	25	0.206235	0.428465
Il1rn; Il6;	GO:0045837~negative regulation of membrane potential	2	4	50	0.0270474	0.307604
Glrx;	GO:0045838~positive regulation of membrane potential	1	8	12.5	0.340173	0.516458
Met; Tgfa; Tnf;	GO:0045840~positive regulation of mitotic nuclear division	3	31	9.67742	0.197005	0.428465
Fgr;	GO:0045859~regulation of protein kinase activity	1	26	3.84615	0.712874	0.778814
Cdkn1a; Ppp1r9a; Tnf;	GO:0045860~positive regulation of protein kinase activity	3	61	4.91803	0.556513	0.669154
Nr1h3;	GO:0045861~negative regulation of proteolysis	1	25	4	0.699285	0.767601
Perp;	GO:0045862~positive regulation of proteolysis	1	23	4.34783	0.670148	0.748212
Sfrp1; Shh;	GO:0045880~positive regulation of smoothened signaling pathway	2	31	6.45161	0.442582	0.593804
Musk;	GO:0045887~positive regulation of synaptic growth at neuromuscular junction	1	2	50	0.129401	0.382389
Ciita; Ddit3; Dkk3; Dnmt3l; Gfi1; Grem1; Id2; Ifng; Kcnip3; Mt3; Myb; Myf6; Nr1h3; Rasd1; Sfrp1; Smtnl1; Sox10; Sox6; Tnf; Xcl1;	GO:0045892~negative regulation of transcription, DNA-templated	20	488	4.09836	0.766472	0.822983
Abra; Cd74; Ciita; Ddit3; Ehf; Fgf10; Grem1; Id2; Ifng; Il6; Irf4; Irf7; Lhx2; Lrp6; Mdk; Mt3; Myb; Myf6; Myod1; Myog; Nfe2; Nos1; Nr1h3; Pitx2; Rorc; Sfrp1; Shh; Skap1; Sox10; Sox6; Spp1; Stat1; Tbx21; Tnf; Tnni2; Trf; Zic1;	GO:0045893~positive regulation of transcription, DNA-templated	37	585	6.32479	0.0539175	0.36973
Nos1;	GO:0045906~negative regulation of vasoconstriction	1	9	11.1111	0.369969	0.534637
Alox5; Pde5a; Smtnl1; Tbxa2r;	GO:0045907~positive regulation of vasoconstriction	4	43	9.30233	0.161312	0.411474
C6;	GO:0045917~positive regulation of complement activation	1	2	50	0.129401	0.382389
Pf4;	GO:0045918~negative regulation of cytolysis	1	5	20	0.242072	0.454453
Lbp;	GO:0045919~positive regulation of cytolysis	1	3	33.3333	0.168704	0.411474
Glrx;	GO:0045921~positive regulation of exocytosis	1	28	3.57143	0.73824	0.797809
Igfbp5;	GO:0045926~negative regulation of growth	1	10	10	0.39842	0.555161
Tnf;	GO:0045930~negative regulation of mitotic cell cycle	1	31	3.22581	0.772153	0.826421
Fgf10;	GO:0045931~positive regulation of mitotic cell cycle	1	33	3.0303	0.792286	0.841068
Tnnt1;	GO:0045932~negative regulation of muscle contraction	1	1	100	0.0882421	0.36973
Ablim3; Abra; Barx2; Bhlha15; Cavin4; Ccl3; Cebpe; Chp2; Ciita; Csrp3; Ddit3; Ehf; Eomes; Fgf10; Fhl5; Gper1; Grem1; Hfe2; Ifng; Il33; Il6; Irf4; Irf7; Lhx2; Lrp6; Met; Mmp12; Myb; Myod1; Myog; Nos1; Nr1h3; Pf4; Pitx2; Plac8; Pou2af1; Prl2c2; Ptprn; Shh; Six2; Skap1; Sox10; Sox6; Stat1; Tnf; Tnfsf8; Tnip3; Tox2; Txk; Vgll2; Zic1;	GO:0045944~positive regulation of transcription from RNA polymerase II promoter	51	1029	4.95627	0.389026	0.555161
Bank1;	GO:0045947~negative regulation of translational initiation	1	13	7.69231	0.476301	0.6096
Klrb1b; Sh2d1b2;	GO:0045953~negative regulation of natural killer cell mediated cytotoxicity	2	7	28.5714	0.0593452	0.36973
Klrb1c; Klre1; Klrk1; Sh2d1a; Sh2d1b2;	GO:0045954~positive regulation of natural killer cell mediated cytotoxicity	5	21	23.8095	0.00553125	0.146847
Tbxa2r;	GO:0045987~positive regulation of smooth muscle contraction	1	24	4.16667	0.685053	0.758361
Atp1a2; Atp2a1;	GO:0045988~negative regulation of striated muscle contraction	2	4	50	0.0270474	0.307604
Tnf;	GO:0045994~positive regulation of translational initiation by iron	1	2	50	0.129401	0.382389
Lama2; Lama5;	GO:0045995~regulation of embryonic development	2	12	16.6667	0.129503	0.382389
Cd274;	GO:0046007~negative regulation of activated T cell proliferation	1	10	10	0.39842	0.555161
Atp1a2; Myh8;	GO:0046034~ATP metabolic process	2	40	5	0.571185	0.677027
Adssl1;	GO:0046040~IMP metabolic process	1	4	25	0.206235	0.428465
Pde5a;	GO:0046068~cGMP metabolic process	1	5	20	0.242072	0.454453
Pde5a;	GO:0046069~cGMP catabolic process	1	8	12.5	0.340173	0.516458
Ckm;	GO:0046314~phosphocreatine biosynthetic process	1	1	100	0.0882421	0.36973
Fabp3;	GO:0046320~regulation of fatty acid oxidation	1	4	25	0.206235	0.428465
Slc2a13; Slc2a4;	GO:0046323~glucose import	2	13	15.3846	0.145151	0.411474
Rtn2;	GO:0046324~regulation of glucose import	1	7	14.2857	0.30897	0.495674
Tnf;	GO:0046325~negative regulation of glucose import	1	18	5.55556	0.584366	0.68695
Tnf; Tnfrsf19; Wnt16;	GO:0046330~positive regulation of JNK cascade	3	68	4.41176	0.627293	0.720198
Cmah;	GO:0046381~CMP-N-acetylneuraminate metabolic process	1	1	100	0.0882421	0.36973
Cyp1b1; Il6; Kit;	GO:0046427~positive regulation of JAK-STAT cascade	3	20	15	0.0830409	0.36973
Mogat2;	GO:0046462~monoacylglycerol metabolic process	1	1	100	0.0882421	0.36973
Cyp1b1;	GO:0046466~membrane lipid catabolic process	1	2	50	0.129401	0.382389
Hrasls;	GO:0046485~ether lipid metabolic process	1	4	25	0.206235	0.428465
Shh;	GO:0046534~positive regulation of photoreceptor cell differentiation	1	1	100	0.0882421	0.36973
Sfrp1;	GO:0046546~development of primary male sexual characteristics	1	3	33.3333	0.168704	0.411474
Hcn1; Thy1;	GO:0046549~retinal cone cell development	2	15	13.3333	0.177469	0.42423
Fgf10;	GO:0046579~positive regulation of Ras protein signal transduction	1	22	4.54545	0.654539	0.736929
Ifitm1; Ifitm3; Ptx3;	GO:0046597~negative regulation of viral entry into host cell	3	20	15	0.0830409	0.36973
Cd74; Trim30a;	GO:0046598~positive regulation of viral entry into host cell	2	9	22.2222	0.0854565	0.36973
Prkcq; Trim72;	GO:0046627~negative regulation of insulin receptor signaling pathway	2	36	5.55556	0.516759	0.642468
Rorc;	GO:0046632~alpha-beta T cell differentiation	1	10	10	0.39842	0.555161
H2-Ab1;	GO:0046635~positive regulation of alpha-beta T cell activation	1	1	100	0.0882421	0.36973
Shh; Zap70;	GO:0046638~positive regulation of alpha-beta T cell differentiation	2	10	20	0.0995764	0.382389
Shh;	GO:0046639~negative regulation of alpha-beta T cell differentiation	1	3	33.3333	0.168704	0.411474
Zap70;	GO:0046641~positive regulation of alpha-beta T cell proliferation	1	11	9.09091	0.425588	0.57486
Btla;	GO:0046642~negative regulation of alpha-beta T cell proliferation	1	4	25	0.206235	0.428465
Card11;	GO:0046649~lymphocyte activation	1	4	25	0.206235	0.428465
Flt3;	GO:0046651~lymphocyte proliferation	1	5	20	0.242072	0.454453
Fasl;	GO:0046666~retinal cell programmed cell death	1	3	33.3333	0.168704	0.411474
Kcnj11; Nos1; Sfrp1;	GO:0046676~negative regulation of insulin secretion	3	41	7.31707	0.319412	0.507541
Ciita;	GO:0046677~response to antibiotic	1	18	5.55556	0.584366	0.68695
Haao;	GO:0046686~response to cadmium ion	1	14	7.14286	0.499955	0.628792
Cp; Sod3;	GO:0046688~response to copper ion	2	12	16.6667	0.129503	0.382389
Aqp9; Pgam2;	GO:0046689~response to mercury ion	2	6	33.3333	0.0475523	0.36973
Epor;	GO:0046697~decidualization	1	16	6.25	0.544108	0.656335
Cav3; Il6;	GO:0046716~muscle cell cellular homeostasis	2	18	11.1111	0.227607	0.454453
Stat1;	GO:0046725~negative regulation by virus of viral protein levels in host cell	1	2	50	0.129401	0.382389
Fgr; Flt3; Insrr; Kit; Lck; Met; Musk; Mylk2; Obscn; Thy1; Txk; Wnk2; Zap70;	GO:0046777~protein autophosphorylation	13	179	7.26257	0.0954591	0.382389
Fgf13; Tppp;	GO:0046785~microtubule polymerization	2	11	18.1818	0.114286	0.382389
Ier3;	GO:0046822~regulation of nucleocytoplasmic transport	1	6	16.6667	0.276293	0.472296
Gck;	GO:0046835~carbohydrate phosphorylation	1	14	7.14286	0.499955	0.628792
Lrp6; Wnt16;	GO:0046849~bone remodeling	2	17	11.7647	0.210745	0.434824
Grem1; Sfrp1;	GO:0046851~negative regulation of bone remodeling	2	2	100	0.0114925	0.2121
Inpp5j;	GO:0046856~phosphatidylinositol dephosphorylation	1	22	4.54545	0.654539	0.736929
Haao;	GO:0046874~quinolinate metabolic process	1	3	33.3333	0.168704	0.411474
Fgf10;	GO:0046877~regulation of saliva secretion	1	2	50	0.129401	0.382389
Ffar4; Lrp2; Ltbp4;	GO:0046879~hormone secretion	3	5	60	0.0043293	0.127332
Il6;	GO:0046888~negative regulation of hormone secretion	1	14	7.14286	0.499955	0.628792
Apoe;	GO:0046889~positive regulation of lipid biosynthetic process	1	13	7.69231	0.476301	0.6096
Car2; Car9;	GO:0046903~secretion	2	5	40	0.0367465	0.34886
Kcnc4;	GO:0046928~regulation of neurotransmitter secretion	1	21	4.7619	0.638192	0.727146
Tap1;	GO:0046967~cytosol to ER transport	1	2	50	0.129401	0.382389
Map1b;	GO:0047497~mitochondrion transport along microtubule	1	6	16.6667	0.276293	0.472296
H2-Aa; H2-Ab1;	GO:0048002~antigen processing and presentation of peptide antigen	2	4	50	0.0270474	0.307604
Bex1;	GO:0048011~neurotrophin TRK receptor signaling pathway	1	15	6.66667	0.522541	0.642468
Met;	GO:0048012~hepatocyte growth factor receptor signaling pathway	1	9	11.1111	0.369969	0.534637
Npr3;	GO:0048015~phosphatidylinositol-mediated signaling	1	31	3.22581	0.772153	0.826421
Hmx2;	GO:0048026~positive regulation of mRNA splicing, via spliceosome	1	19	5.26316	0.603142	0.698621
Actn2; Thy1;	GO:0048041~focal adhesion assembly	2	23	8.69565	0.312436	0.498834
Aldh1a1;	GO:0048048~embryonic eye morphogenesis	1	7	14.2857	0.30897	0.495674
Kit;	GO:0048066~developmental pigmentation	1	21	4.7619	0.638192	0.727146
Kit;	GO:0048070~regulation of developmental pigmentation	1	7	14.2857	0.30897	0.495674
Kit;	GO:0048103~somatic stem cell division	1	11	9.09091	0.425588	0.57486
Cd74; Cdkn1a; Fgf10;	GO:0048146~positive regulation of fibroblast proliferation	3	66	4.54545	0.607888	0.703574
Ifng; Nupr1; Sfrp1;	GO:0048147~negative regulation of fibroblast proliferation	3	34	8.82353	0.232756	0.454453
Nos1;	GO:0048148~behavioral response to cocaine	1	24	4.16667	0.685053	0.758361
Ctnnd2;	GO:0048167~regulation of synaptic plasticity	1	44	2.27273	0.875139	0.904069
Mylk2;	GO:0048168~regulation of neuronal synaptic plasticity	1	23	4.34783	0.670148	0.748212
Kcnj10;	GO:0048169~regulation of long-term neuronal synaptic plasticity	1	29	3.44828	0.75007	0.808265
Kit;	GO:0048170~positive regulation of long-term neuronal synaptic plasticity	1	7	14.2857	0.30897	0.495674
Ccl11; Ccl5; Lgals3;	GO:0048245~eosinophil chemotaxis	3	8	37.5	0.0115241	0.2121
Ccl3; Lgals3;	GO:0048246~macrophage chemotaxis	2	14	14.2857	0.161162	0.411474
Adam8; Ccl11; Ccl17; Ccl3; Ccl4; Ccl5; Ccl6; Ccl7; Ccl9;	GO:0048247~lymphocyte chemotaxis	9	26	34.6154	1.83433e-05	0.00152861
B2m; Trf; Vtn;	GO:0048260~positive regulation of receptor-mediated endocytosis	3	22	13.6364	0.101043	0.382389
Grem1; Grem2;	GO:0048263~determination of dorsal identity	2	6	33.3333	0.0475523	0.36973
Cacna1e; Kcnip3;	GO:0048265~response to pain	2	18	11.1111	0.227607	0.454453
Cacna1e; Kcnip3;	GO:0048266~behavioral response to pain	2	21	9.52381	0.278552	0.474805
Fcho1;	GO:0048268~clathrin coat assembly	1	16	6.25	0.544108	0.656335
Bves;	GO:0048278~vesicle docking	1	19	5.26316	0.603142	0.698621
Fgf10; Igfbp5;	GO:0048286~lung alveolus development	2	48	4.16667	0.666261	0.747209
Ifng; Tbx21;	GO:0048304~positive regulation of isotype switching to IgG isotypes	2	13	15.3846	0.145151	0.411474
Bhlha15;	GO:0048312~intracellular distribution of mitochondria	1	11	9.09091	0.425588	0.57486
Cyp26b1;	GO:0048384~retinoic acid receptor signaling pathway	1	16	6.25	0.544108	0.656335
Cyp26b1;	GO:0048385~regulation of retinoic acid receptor signaling pathway	1	4	25	0.206235	0.428465
Cyp26b1;	GO:0048387~negative regulation of retinoic acid receptor signaling pathway	1	8	12.5	0.340173	0.516458
Fasl;	GO:0048388~endosomal lumen acidification	1	2	50	0.129401	0.382389
Gdf5; Id2; Shh;	GO:0048468~cell development	3	45	6.66667	0.369373	0.534637
Bhlha15; Id2; Sox10;	GO:0048469~cell maturation	3	42	7.14286	0.331928	0.516458
Spo11;	GO:0048477~oogenesis	1	37	2.7027	0.827376	0.868181
Sox10;	GO:0048484~enteric nervous system development	1	13	7.69231	0.476301	0.6096
Lin7a; Mylk2;	GO:0048489~synaptic vesicle transport	2	16	12.5	0.194015	0.428465
Id2; Rorc;	GO:0048511~rhythmic process	2	128	1.5625	0.982584	0.993512
Cdh2; Col4a1; Cyp1b1; Fgf10;	GO:0048514~blood vessel morphogenesis	4	35	11.4286	0.0977235	0.382389
Tgfa;	GO:0048523~negative regulation of cellular process	1	1	100	0.0882421	0.36973
Oas1a;	GO:0048525~negative regulation of viral process	1	5	20	0.242072	0.454453
Cxcl13; Flt3; Id2; Il7r; Rorc;	GO:0048535~lymph node development	5	29	17.2414	0.0173981	0.258184
Cdh17; Fgf10; Flt3; Myb; Pitx2;	GO:0048536~spleen development	5	47	10.6383	0.0844839	0.36973
Rorc;	GO:0048537~mucosal-associated lymphoid tissue development	1	2	50	0.129401	0.382389
Fgf10; Myb; Shh;	GO:0048538~thymus development	3	55	5.45455	0.489845	0.624803
Id2; Rorc;	GO:0048541~Peyer's patch development	2	10	20	0.0995764	0.382389
Spp1;	GO:0048545~response to steroid hormone	1	17	5.88235	0.564701	0.670667
Sfrp1; Shh; Sox10;	GO:0048546~digestive tract morphogenesis	3	18	16.6667	0.0665855	0.36973
Nr1h3;	GO:0048550~negative regulation of pinocytosis	1	5	20	0.242072	0.454453
Fgf10; Id2; Pitx2; Shh; Six2;	GO:0048557~embryonic digestive tract morphogenesis	5	20	25	0.00463715	0.13124
Fgf10; Kit;	GO:0048565~digestive tract development	2	28	7.14286	0.395156	0.555161
Fgf10; Myb; Pcsk5; Rarres2;	GO:0048566~embryonic digestive tract development	4	15	26.6667	0.00929333	0.202029
Rdh10; Shh;	GO:0048568~embryonic organ development	2	36	5.55556	0.516759	0.642468
Shh; Sox10;	GO:0048589~developmental growth	2	34	5.88235	0.487874	0.622552
Shroom2;	GO:0048593~camera-type eye morphogenesis	1	25	4	0.699285	0.767601
Lrp6;	GO:0048596~embryonic camera-type eye morphogenesis	1	17	5.88235	0.564701	0.670667
Htr2b; Shh;	GO:0048598~embryonic morphogenesis	2	18	11.1111	0.227607	0.454453
Shh;	GO:0048617~embryonic foregut morphogenesis	1	11	9.09091	0.425588	0.57486
Chrnd;	GO:0048630~skeletal muscle tissue growth	1	4	25	0.206235	0.428465
Actn3;	GO:0048633~positive regulation of skeletal muscle tissue growth	1	6	16.6667	0.276293	0.472296
Il6;	GO:0048635~negative regulation of muscle organ development	1	2	50	0.129401	0.382389
C3;	GO:0048639~positive regulation of developmental growth	1	7	14.2857	0.30897	0.495674
Shh;	GO:0048643~positive regulation of skeletal muscle tissue development	1	11	9.09091	0.425588	0.57486
Smtnl1;	GO:0048644~muscle organ morphogenesis	1	9	11.1111	0.369969	0.534637
Fgf10; Shh;	GO:0048645~animal organ formation	2	7	28.5714	0.0593452	0.36973
Lhx2; Shh;	GO:0048646~anatomical structure formation involved in morphogenesis	2	22	9.09091	0.295525	0.495674
Ccl5; Hmox1; Id2; Il6; Stat1; Tnf;	GO:0048661~positive regulation of smooth muscle cell proliferation	6	77	7.79221	0.172	0.418492
Apod; Hmox1; Ifng; Igfbp5; Il12b; Npr3;	GO:0048662~negative regulation of smooth muscle cell proliferation	6	38	15.7895	0.0135901	0.244134
Id2; Shh;	GO:0048663~neuron fate commitment	2	34	5.88235	0.487874	0.622552
Tenm4;	GO:0048666~neuron development	1	59	1.69492	0.937651	0.956461
Id2;	GO:0048667~cell morphogenesis involved in neuron differentiation	1	12	8.33333	0.45153	0.59621
Fgf13;	GO:0048671~negative regulation of collateral sprouting	1	9	11.1111	0.369969	0.534637
Lhx2; Map1b;	GO:0048675~axon extension	2	27	7.40741	0.378933	0.546379
Shh;	GO:0048678~response to axon injury	1	14	7.14286	0.499955	0.628792
Lrp6;	GO:0048699~generation of neurons	1	13	7.69231	0.476301	0.6096
Six2;	GO:0048701~embryonic cranial skeleton morphogenesis	1	38	2.63158	0.835181	0.87423
Rdh10;	GO:0048703~embryonic viscerocranium morphogenesis	1	10	10	0.39842	0.555161
Six2;	GO:0048704~embryonic skeletal system morphogenesis	1	56	1.78571	0.928358	0.948595
Lrp6;	GO:0048705~skeletal system morphogenesis	1	55	1.81818	0.924963	0.945447
Dlk1; Pcsk5; Shh;	GO:0048706~embryonic skeletal system development	3	43	6.97674	0.344435	0.521552
Sox6;	GO:0048708~astrocyte differentiation	1	10	10	0.39842	0.555161
Shh; Sox10; Sox6; Tspan2; Vtn;	GO:0048709~oligodendrocyte differentiation	5	29	17.2414	0.0173981	0.258184
Id2;	GO:0048711~positive regulation of astrocyte differentiation	1	13	7.69231	0.476301	0.6096
Shh; Tenm4;	GO:0048714~positive regulation of oligodendrocyte differentiation	2	24	8.33333	0.329258	0.516458
Id2;	GO:0048715~negative regulation of oligodendrocyte differentiation	1	14	7.14286	0.499955	0.628792
Adam8;	GO:0048729~tissue morphogenesis	1	8	12.5	0.340173	0.516458
Fgf10;	GO:0048730~epidermis morphogenesis	1	10	10	0.39842	0.555161
Csrp3; Pitx2; Sgcg;	GO:0048738~cardiac muscle tissue development	3	29	10.3448	0.173987	0.420597
Myo18b; Mypn; Tcap;	GO:0048739~cardiac muscle fiber development	3	10	30	0.0186753	0.258184
Acta1; Cacna1s; Klhl40; Klhl41; Lmod3; Myod1; Myog; Ryr1;	GO:0048741~skeletal muscle fiber development	8	28	28.5714	0.000164186	0.0107078
Actn3; Myf6; Myod1; Myog;	GO:0048743~positive regulation of skeletal muscle fiber development	4	7	57.1429	0.00105549	0.0433762
Fgf10;	GO:0048752~semicircular canal morphogenesis	1	7	14.2857	0.30897	0.495674
Fgf10; Lama5; Met; Shh;	GO:0048754~branching morphogenesis of an epithelial tube	4	36	11.1111	0.104913	0.382389
Tcap;	GO:0048769~sarcomerogenesis	1	3	33.3333	0.168704	0.411474
Sytl3; Sytl5;	GO:0048791~calcium ion-regulated exocytosis of neurotransmitter	2	28	7.14286	0.395156	0.555161
Fgf10;	GO:0048807~female genitalia morphogenesis	1	3	33.3333	0.168704	0.411474
Fgf10; Shh;	GO:0048808~male genitalia morphogenesis	2	5	40	0.0367465	0.34886
Slit1;	GO:0048812~neuron projection morphogenesis	1	66	1.51515	0.954916	0.971431
Robo1;	GO:0048814~regulation of dendrite morphogenesis	1	23	4.34783	0.670148	0.748212
Hba-a1; Hba-a2; Sox6;	GO:0048821~erythrocyte development	3	23	13.0435	0.110577	0.382389
Cxcl14; H2-DMa; H2-K1; H2-T23; Ifi204; Lin7a; Pcdh15; Shh;	GO:0048839~inner ear development	8	60	13.3333	0.0112874	0.2121
Slit1;	GO:0048843~negative regulation of axon extension involved in axon guidance	1	10	10	0.39842	0.555161
Apoe;	GO:0048844~artery morphogenesis	1	25	4	0.699285	0.767601
Slit1;	GO:0048846~axon extension involved in axon guidance	1	8	12.5	0.340173	0.516458
Cdh2;	GO:0048854~brain morphogenesis	1	24	4.16667	0.685053	0.758361
Shh;	GO:0048856~anatomical structure development	1	18	5.55556	0.584366	0.68695
Shh;	GO:0048859~formation of anatomical boundary	1	4	25	0.206235	0.428465
Dnmt3l; Kit;	GO:0048863~stem cell differentiation	2	38	5.26316	0.544539	0.656335
Shh;	GO:0048864~stem cell development	1	7	14.2857	0.30897	0.495674
Card11; Cdh2; Il7r; Myb;	GO:0048872~homeostasis of number of cells	4	34	11.7647	0.0907738	0.3777
Flt3; Ildr2;	GO:0048873~homeostasis of number of cells within a tissue	2	39	5.12821	0.558005	0.669874
Pla2g2e;	GO:0050482~arachidonic acid secretion	1	24	4.16667	0.685053	0.758361
Dpep1;	GO:0050667~homocysteine metabolic process	1	9	11.1111	0.369969	0.534637
Fgf10; Il12b;	GO:0050671~positive regulation of lymphocyte proliferation	2	9	22.2222	0.0854565	0.36973
Ehf; Fabp7; Fgf10; Kit;	GO:0050673~epithelial cell proliferation	4	14	28.5714	0.0076043	0.181055
Fgf10;	GO:0050674~urothelial cell proliferation	1	1	100	0.0882421	0.36973
Fgf10;	GO:0050677~positive regulation of urothelial cell proliferation	1	1	100	0.0882421	0.36973
Fgf10;	GO:0050678~regulation of epithelial cell proliferation	1	16	6.25	0.544108	0.656335
[truncated: 1,001 more rows]

## Sheet: HBSS vs combination
Genes	Process_name	Significant_genes_count	Total_genes_group_count	Percent_significant_genes	P-value	Padj-value
Rpl3l;	GO:0000027~ribosomal large subunit assembly	1	29	3.44828	0.780824	0.856185
Irgm1; Irgm2; Synpo2;	GO:0000045~autophagosome assembly	3	48	6.25	0.463388	0.632053
Arg1;	GO:0000050~urea cycle	1	10	10	0.426686	0.600296
Abra; Ifng; Tnf;	GO:0000060~protein import into nucleus, translocation	3	29	10.3448	0.20799	0.460819
Cdkn1a; Cdkn2d;	GO:0000079~regulation of cyclin-dependent protein serine/threonine kinase activity	2	18	11.1111	0.258918	0.486537
Cdkn1a; Cdkn2d; Myb;	GO:0000082~G1/S transition of mitotic cell cycle	3	63	4.7619	0.638145	0.748161
Cdkn1a;	GO:0000086~G2/M transition of mitotic cell cycle	1	32	3.125	0.811711	0.88061
Ankrd2; Barx2; Eomes; Fasl; Foxd3; Gbp4; Gfi1; Hcls1; Hfe2; Id2; Ifng; Lmcd1; Mlip; Mmp12; Myb; Nr1h3; Pitx2; Runx3; Satb1; Shh; Sla2; Slfn1; Snai3; Sox6; Tnf; Zbtb20; Zfhx3;	GO:0000122~negative regulation of transcription from RNA polymerase II promoter	27	740	3.64865	0.976992	0.994358
Fgf10;	GO:0000132~establishment of mitotic spindle orientation	1	22	4.54545	0.687618	0.785574
Ccl5; Dok2; Fgf13; Fgf23; Tnf;	GO:0000165~MAPK cascade	5	70	7.14286	0.310741	0.528296
Gadd45g; Tnf;	GO:0000185~activation of MAPKKK activity	2	8	25	0.0840405	0.403913
Egfr; Gadd45g;	GO:0000186~activation of MAPKK activity	2	31	6.45161	0.488986	0.648734
Fgf10; Ighm; Prok2; Ptprc; Tnf;	GO:0000187~activation of MAPK activity	5	77	6.49351	0.37976	0.577712
Lax1;	GO:0000188~inactivation of MAPK activity	1	14	7.14286	0.531719	0.6724
Asb2;	GO:0000209~protein polyubiquitination	1	110	0.909091	0.996398	1
Map1a; Map7; Nefh; Tuba8;	GO:0000226~microtubule cytoskeleton organization	4	83	4.81928	0.627307	0.746459
Srpk3;	GO:0000245~spliceosomal complex assembly	1	21	4.7619	0.6714	0.772596
Mx1;	GO:0000266~mitochondrial fission	1	19	5.26316	0.636398	0.746725
Chil3;	GO:0000272~polysaccharide catabolic process	1	3	33.3333	0.183124	0.439834
Ppp2r2c; Rgs14;	GO:0000278~mitotic cell cycle	2	86	2.32558	0.93534	0.964307
Apod;	GO:0000302~response to reactive oxygen species	1	17	5.88235	0.597671	0.720174
Ucp3;	GO:0000303~response to superoxide	1	5	20	0.261707	0.486537
Myod1;	GO:0000381~regulation of alternative mRNA splicing, via spliceosome	1	37	2.7027	0.853831	0.908067
Cdkn2d;	GO:0000731~DNA synthesis involved in DNA repair	1	8	12.5	0.365648	0.559475
Adam8; Cap2; Egfr; Il7r; Lst1; Map7; Nox4; Sox6;	GO:0000902~cell morphogenesis	8	78	10.2564	0.0614937	0.403913
Pstpip1;	GO:0000910~cytokinesis	1	35	2.85714	0.838249	0.899516
Cacna1s; Lgals3; Pitx1; Zic1;	GO:0001501~skeletal system development	4	108	3.7037	0.808607	0.879909
Barx2;	GO:0001502~cartilage condensation	1	19	5.26316	0.636398	0.746725
Alox15; Casr; Ltf; Myog; Rsad2; Runx3; Spp1;	GO:0001503~ossification	7	91	7.69231	0.209082	0.460819
Atp1a2;	GO:0001504~neurotransmitter uptake	1	2	50	0.140752	0.409524
Rarres2;	GO:0001523~retinoid metabolic process	1	12	8.33333	0.481855	0.641353
Adam8; Egfl7; Fap; Prok2; Rspo3; Sema4a; Shh; Thy1; Tnfaip2; Vash1;	GO:0001525~angiogenesis	10	225	4.44444	0.72725	0.819731
Cebpb;	GO:0001541~ovarian follicle development	1	51	1.96078	0.928086	0.958553
Nos2;	GO:0001542~ovulation from ovarian follicle	1	11	9.09091	0.454967	0.623139
Nefh;	GO:0001552~ovarian follicle atresia	1	1	100	0.0961838	0.403913
Hrasls; Htra4; Igfbp5; Igfbp6; Tmc8;	GO:0001558~regulation of cell growth	5	52	9.61538	0.148929	0.42602
Spn;	GO:0001562~response to protozoan	1	4	25	0.223408	0.460819
Egfl7;	GO:0001568~blood vessel development	1	71	1.40845	0.973913	0.992635
Pitx2; Shh;	GO:0001569~branching involved in blood vessel morphogenesis	2	40	5	0.620151	0.738558
Myo18b; Pitx2; Shh; Egfl7;	GO:0001570~vasculogenesis	4	67	5.97015	0.466407	0.635566
Itgb8;	GO:0001573~ganglioside metabolic process	1	2	50	0.140752	0.409524
Map7;	GO:0001578~microtubule bundle formation	1	28	3.57143	0.769442	0.8476
Rtp4;	GO:0001580~detection of chemical stimulus involved in sensory perception of bitter taste	1	48	2.08333	0.916278	0.950128
Actn3; Spp1; Igfbp5;	GO:0001649~osteoblast differentiation	3	102	2.94118	0.896011	0.938288
Id2; Shh; Wnt4;	GO:0001656~metanephros development	3	36	8.33333	0.301856	0.514108
Smad9;	GO:0001657~ureteric bud development	1	46	2.17391	0.907348	0.94326
Shh; Wnt4;	GO:0001658~branching involved in ureteric bud morphogenesis	2	46	4.34783	0.692201	0.788294
Cck;	GO:0001662~behavioral fear response	1	41	2.43902	0.880638	0.928302
Abat; Cryab; Mb; Nos2; Pygm; Ryr1; Sod3; Ucp3;	GO:0001666~response to hypoxia	8	113	7.07965	0.247315	0.486537
Gck; Hk3;	GO:0001678~cellular glucose homeostasis	2	19	10.5263	0.27753	0.509257
Hrh2;	GO:0001696~gastric acid secretion	1	8	12.5	0.365648	0.559475
Hrh2;	GO:0001697~histamine-induced gastric acid secretion	1	1	100	0.0961838	0.403913
Hrh2;	GO:0001698~gastrin-induced gastric acid secretion	1	1	100	0.0961838	0.403913
Cdh1; Cubn; Foxd3; Myb; Myo18b; Pitx2; Sox6; Tanc2;	GO:0001701~in utero embryonic development	8	288	2.77778	0.980257	0.995714
Dusp2; Eomes;	GO:0001706~endoderm formation	2	16	12.5	0.221789	0.460819
Eomes;	GO:0001707~mesoderm formation	1	36	2.77778	0.846237	0.903684
Shh;	GO:0001708~cell fate specification	1	21	4.7619	0.6714	0.772596
Cyp26b1;	GO:0001709~cell fate determination	1	18	5.55556	0.617524	0.736348
Eomes;	GO:0001714~endodermal cell fate specification	1	5	20	0.261707	0.486537
Shh;	GO:0001755~neural crest cell migration	1	32	3.125	0.811711	0.88061
Myf6; Tcap;	GO:0001756~somitogenesis	2	57	3.50877	0.794832	0.866566
Fgf10;	GO:0001759~organ induction	1	15	6.66667	0.554824	0.685864
Cck; Chl1; Fgf13; Pitx2;	GO:0001764~neuron migration	4	126	3.1746	0.88861	0.934297
Ccl19; Cyp26b1;	GO:0001768~establishment of T cell polarity	2	5	40	0.0432348	0.377382
Ccl19; Prf1;	GO:0001771~immunological synapse formation	2	11	18.1818	0.132317	0.409524
Cd244; Pilrb1;	GO:0001773~myeloid dendritic cell activation	2	5	40	0.0432348	0.377382
Tnf;	GO:0001775~cell activation	1	15	6.66667	0.554824	0.685864
Cav3; Myh2; Trim72;	GO:0001778~plasma membrane repair	3	9	33.3333	0.0188226	0.288177
Id2; Zfp683;	GO:0001779~natural killer cell differentiation	2	17	11.7647	0.24032	0.486537
Hcar2; Ifng;	GO:0001781~neutrophil apoptotic process	2	3	66.6667	0.0219866	0.301185
Bcl2a1a;	GO:0001782~B cell homeostasis	1	28	3.57143	0.769442	0.8476
Fcgr1; Ighg1;	GO:0001788~antibody-dependent cellular cytotoxicity	2	4	50	0.0319114	0.331023
C3; Fcer1g; Fcgr1; Ighg1;	GO:0001798~positive regulation of type IIa hypersensitivity	4	8	50	0.00211614	0.0695265
Fcer1g; Fcgr1;	GO:0001805~positive regulation of type III hypersensitivity	2	4	50	0.0319114	0.331023
Spn;	GO:0001808~negative regulation of type IV hypersensitivity	1	2	50	0.140752	0.409524
Fcer1g; Ighg1;	GO:0001812~positive regulation of type I hypersensitivity	2	8	25	0.0840405	0.403913
Cd226; Itk; Txk;	GO:0001816~cytokine production	3	26	11.5385	0.170034	0.439834
Ankrd2; Ltf; Ubash3a; Zbtb32;	GO:0001817~regulation of cytokine production	4	14	28.5714	0.01033	0.214311
Card11; Havcr2; Hilpda; Il1f9; Tnf;	GO:0001819~positive regulation of cytokine production	5	29	17.2414	0.024479	0.312872
Csf2;	GO:0001821~histamine secretion	1	6	16.6667	0.298119	0.509257
Shh;	GO:0001822~kidney development	1	113	0.884956	0.996907	1
Wnt4;	GO:0001823~mesonephros development	1	10	10	0.426686	0.600296
Eomes;	GO:0001824~blastocyst development	1	29	3.44828	0.780824	0.856185
Cdh1; Eomes; Foxd3;	GO:0001829~trophectodermal cell differentiation	3	20	15	0.101801	0.409524
Bcl2a1a; Bcl2a1d; Cck;	GO:0001836~release of cytochrome c from mitochondria	3	26	11.5385	0.170034	0.439834
Wnt4;	GO:0001838~embryonic epithelial tube formation	1	3	33.3333	0.183124	0.439834
Shh;	GO:0001841~neural tube formation	1	17	5.88235	0.597671	0.720174
Cecr2;	GO:0001842~neural fold formation	1	5	20	0.261707	0.486537
Cecr2; Lhx2; Spint2; St14;	GO:0001843~neural tube closure	4	105	3.80952	0.791485	0.86375
Coro1a;	GO:0001845~phagolysosome assembly	1	4	25	0.223408	0.460819
Itk; Txk;	GO:0001865~NK T cell differentiation	2	4	50	0.0319114	0.331023
Fcna; Fcnb;	GO:0001867~complement activation, lectin pathway	2	9	22.2222	0.0994615	0.403913
Serping1;	GO:0001869~negative regulation of complement activation, lectin pathway	1	2	50	0.140752	0.409524
Mpo; Ptx3;	GO:0001878~response to yeast	2	4	50	0.0319114	0.331023
Smad9;	GO:0001880~Mullerian duct regression	1	4	25	0.223408	0.460819
Ehd3;	GO:0001881~receptor recycling	1	10	10	0.426686	0.600296
Arhgef26;	GO:0001886~endothelial cell morphogenesis	1	14	7.14286	0.531719	0.6724
Selenop;	GO:0001887~selenium compound metabolic process	1	3	33.3333	0.183124	0.439834
Ndp;	GO:0001890~placenta development	1	47	2.12766	0.911926	0.946644
Cebpb; Csf2; Egfr; Foxd3;	GO:0001892~embryonic placenta development	4	27	14.8148	0.0642957	0.403913
Gzmb; Serpinb9;	GO:0001913~T cell mediated cytotoxicity	2	15	13.3333	0.20338	0.460819
Il7r; Ptprc;	GO:0001915~negative regulation of T cell mediated cytotoxicity	2	3	66.6667	0.0219866	0.301185
B2m; H2-D1; H2-K1; H2-T23; Il12a; Il23a; Ptprc; Xcl1;	GO:0001916~positive regulation of T cell mediated cytotoxicity	8	19	42.1053	3.26605e-05	0.00301635
Bves;	GO:0001921~positive regulation of receptor recycling	1	17	5.88235	0.597671	0.720174
Hspb1; Socs1; Stat2; Tnf;	GO:0001932~regulation of protein phosphorylation	4	64	6.25	0.433347	0.60877
Gbp4; Slfn1;	GO:0001933~negative regulation of protein phosphorylation	2	89	2.24719	0.942914	0.970368
C3; Card14; Dok7; Egfr; Ifng; Irgm2; Musk; Ptpn5; Rarres2; Spn; Tnf;	GO:0001934~positive regulation of protein phosphorylation	11	191	5.75916	0.411737	0.598377
Stat1; Tnf; Vash1;	GO:0001937~negative regulation of endothelial cell proliferation	3	31	9.67742	0.234247	0.47972
Arg1; Ccl11; Egfl7;	GO:0001938~positive regulation of endothelial cell proliferation	3	65	4.61538	0.658187	0.764148
Egfr; Lhx2; Shh;	GO:0001942~hair follicle development	3	52	5.76923	0.51387	0.663604
Shh;	GO:0001944~vasculature development	1	25	4	0.731628	0.820145
Shh;	GO:0001947~heart looping	1	57	1.75439	0.946943	0.973464
Bst1; Thy1;	GO:0001952~regulation of cell-matrix adhesion	2	13	15.3846	0.167186	0.439834
Mmp13; Phospho1;	GO:0001958~endochondral ossification	2	29	6.89655	0.4562	0.623139
Ptprc;	GO:0001960~negative regulation of cytokine-mediated signaling pathway	1	8	12.5	0.365648	0.559475
Csmd1; Fabp7;	GO:0001964~startle response	2	22	9.09091	0.333009	0.532331
Id2;	GO:0001966~thigmotaxis	1	2	50	0.140752	0.409524
C3;	GO:0001970~positive regulation of activation of membrane attack complex	1	2	50	0.140752	0.409524
Adora3;	GO:0001973~adenosine receptor signaling pathway	1	8	12.5	0.365648	0.559475
Fgf10; Rspo3; Tgm2;	GO:0001974~blood vessel remodeling	3	42	7.14286	0.383812	0.580962
Calca;	GO:0001976~neurological system process involved in regulation of systemic arterial blood pressure	1	3	33.3333	0.183124	0.439834
Calca;	GO:0001984~artery vasodilation involved in baroreceptor response to increased systemic arterial blood pressure	1	1	100	0.0961838	0.403913
Adra1d;	GO:0001986~negative regulation of the force of heart contraction involved in baroreceptor response to increased systemic arterial blood pressure	1	1	100	0.0961838	0.403913
Adra1d;	GO:0001994~norepinephrine-epinephrine vasoconstriction involved in regulation of systemic arterial blood pressure	1	4	25	0.223408	0.460819
Mcpt4;	GO:0002002~regulation of angiotensin levels in blood	1	3	33.3333	0.183124	0.439834
Car2; Vcl;	GO:0002009~morphogenesis of an epithelium	2	25	8	0.387196	0.580962
Atp1a2; Csrp3; Ifng; Myl4;	GO:0002026~regulation of the force of heart contraction	4	23	17.3913	0.0417909	0.377382
Bves; Calca; Cav3; Hrc; Popdc2;	GO:0002027~regulation of heart rate	5	33	15.1515	0.0376244	0.375327
Nos1;	GO:0002028~regulation of sodium ion transport	1	22	4.54545	0.687618	0.785574
Tnf;	GO:0002037~negative regulation of L-glutamate transport	1	2	50	0.140752	0.409524
Rspo3;	GO:0002040~sprouting angiogenesis	1	28	3.57143	0.769442	0.8476
Robo1;	GO:0002042~cell migration involved in sprouting angiogenesis	1	17	5.88235	0.597671	0.720174
Bex1; Shh;	GO:0002052~positive regulation of neuroblast proliferation	2	26	7.69231	0.404837	0.589546
Arhgap5; Shh;	GO:0002053~positive regulation of mesenchymal cell proliferation	2	35	5.71429	0.550689	0.685864
Mustn1; Runx3;	GO:0002062~chondrocyte differentiation	2	41	4.87805	0.633007	0.746725
Cacna1s; Pitx2;	GO:0002074~extraocular skeletal muscle development	2	3	66.6667	0.0219866	0.301185
Clec5a; Shh;	GO:0002076~osteoblast development	2	18	11.1111	0.258918	0.486537
Tnnc1;	GO:0002086~diaphragm contraction	1	3	33.3333	0.183124	0.439834
Atp1a2;	GO:0002087~regulation of respiratory gaseous exchange by neurological system process	1	13	7.69231	0.507417	0.657049
Cryab;	GO:0002088~lens development in camera-type eye	1	36	2.77778	0.846237	0.903684
Ptpn5;	GO:0002092~positive regulation of receptor internalization	1	27	3.7037	0.757469	0.83893
Mpo;	GO:0002149~hypochlorous acid biosynthetic process	1	1	100	0.0961838	0.403913
Pkp3;	GO:0002159~desmosome assembly	1	4	25	0.223408	0.460819
Prg2;	GO:0002215~defense response to nematode	1	4	25	0.223408	0.460819
Klre1; Klrk1;	GO:0002223~stimulatory C-type lectin receptor signaling pathway	2	2	100	0.0136357	0.228298
Hist1h2bc; Ltf;	GO:0002227~innate immune response in mucosa	2	16	12.5	0.221789	0.460819
Klrd1;	GO:0002228~natural killer cell mediated immunity	1	1	100	0.0961838	0.403913
Ccl5; Il23a; Ptpn22;	GO:0002230~positive regulation of defense response to virus by host	3	22	13.6364	0.123161	0.409524
B2m; Cxcl2;	GO:0002237~response to molecule of bacterial origin	2	12	16.6667	0.149546	0.42602
Bves; Ptprc;	GO:0002244~hematopoietic progenitor cell differentiation	2	94	2.12766	0.953695	0.977947
Camk4; Cd244; Cd7; Cd79a; Cd8a; Cd8b1; Clec4d; Crtam; Eomes; H2-T23; Havcr2; Ifng; Itk; Jchain; Klrk1; Lat; Lat2; Lax1; Myo1g; Sema4a; Sh2d1a; Sh2d1b1; Sh2d1b2; Sit1; Skap1; Sla2; Tap1; Txk; Zap70; Zfp683;	GO:0002250~adaptive immune response	30	139	21.5827	9.5319e-10	2.09922e-07
Lat;	GO:0002260~lymphocyte homeostasis	1	12	8.33333	0.481855	0.641353
Havcr2; Tyrobp;	GO:0002281~macrophage activation involved in immune response	2	10	20	0.115589	0.409524
Fcer1g; Tyrobp;	GO:0002283~neutrophil activation involved in immune response	2	3	66.6667	0.0219866	0.301185
Itgal;	GO:0002291~T cell activation via T cell receptor contact with antigen bound to MHC molecule on antigen presenting cell	1	3	33.3333	0.183124	0.439834
Clec4d; Clec4e; Fcer1g; Sema4a;	GO:0002292~T cell differentiation involved in immune response	4	4	100	0.000350788	0.0170221
Eomes; Ifng;	GO:0002302~CD8-positive, alpha-beta T cell differentiation involved in immune response	2	2	100	0.0136357	0.228298
Shh;	GO:0002320~lymphoid progenitor cell differentiation	1	7	14.2857	0.332737	0.532331
Cd244;	GO:0002323~natural killer cell activation involved in immune response	1	33	3.0303	0.821009	0.887505
Ighm;	GO:0002344~B cell affinity maturation	1	3	33.3333	0.183124	0.439834
Crtam;	GO:0002355~detection of tumor cell	1	1	100	0.0961838	0.403913
Prf1;	GO:0002357~defense response to tumor cell	1	2	50	0.140752	0.409524
Fut7;	GO:0002361~CD4-positive, CD25-positive, alpha-beta regulatory T cell differentiation	1	4	25	0.223408	0.460819
5830411N06Rik;	GO:0002365~gamma-delta T cell lineage commitment	1	1	100	0.0961838	0.403913
Sh2d1b1;	GO:0002366~leukocyte activation involved in immune response	1	3	33.3333	0.183124	0.439834
Trem1; Trem3;	GO:0002374~cytokine secretion involved in immune response	2	4	50	0.0319114	0.331023
Acod1; B2m; Bst2; C2; C3; Camk4; Cd244; Cd300e; Cd300ld; Cd300lf; Cd55; Cd7; Cd79a; Cd8a; Cd8b1; Cfb; Cfp; Clec4d; Clec4e; Clec5a; Crtam; Dhx58; Eomes; Fcgr1; Fcmr; Fcna; Fcnb; Fgr; Gbp5; H2-D1; H2-K1; H2-Q10; H2-Q7; H2-T23; Havcr2; Hck; Ido1; Ifit1; Ifit3; Ifitm3; Iigp1; Il1f9; Il23a; Il2ra; Irf7; Irgm1; Itk; Jaml; Klrg1; Klrk1; Lat; Lat2; Lax1; Lcn2; Lgals3; Lst1; Ltf; Mefv; Mx1; Myo1g; Oas2; O…	GO:0002376~immune system process	90	384	23.4375	5.73697e-12	1.64249e-09
Card11; Igkv1-135; Igkv12-89; Igkv14-100; Igkv16-104; Igkv17-127; Igkv19-93; Igkv2-109; Igkv3-10; Igkv3-2; Igkv3-7; Igkv4-50; Igkv4-55; Igkv4-57; Igkv4-68; Igkv4-80; Igkv5-43; Igkv5-48; Igkv9-124; Iglv1; Il7r; Trdv2-2; Trdv5;	GO:0002377~immunoglobulin production	23	123	18.6992	7.79844e-07	9.30289e-05
Ptprc;	GO:0002378~immunoglobulin biosynthetic process	1	2	50	0.140752	0.409524
Igha;	GO:0002385~mucosal immune response	1	6	16.6667	0.298119	0.509257
Ccl19;	GO:0002407~dendritic cell chemotaxis	1	6	16.6667	0.298119	0.509257
Ccl19; Retnlg;	GO:0002408~myeloid dendritic cell chemotaxis	2	4	50	0.0319114	0.331023
Prf1;	GO:0002418~immune response to tumor cell	1	1	100	0.0961838	0.403913
Fpr2;	GO:0002430~complement receptor mediated signaling pathway	1	11	9.09091	0.454967	0.623139
Fcer1g;	GO:0002431~Fc receptor mediated stimulatory signaling pathway	1	2	50	0.140752	0.409524
Cebpb; Unc13d;	GO:0002432~granuloma formation	2	2	100	0.0136357	0.228298
Il2ra;	GO:0002437~inflammatory response to antigenic stimulus	1	16	6.25	0.576789	0.704499
Cxcr2; Serpinb9;	GO:0002438~acute inflammatory response to antigenic stimulus	2	7	28.5714	0.0694428	0.403913
Tnf;	GO:0002439~chronic inflammatory response to antigenic stimulus	1	2	50	0.140752	0.409524
Igha; Ighg1; Ighg2c; Ighm;	GO:0002455~humoral immune response mediated by circulating immunoglobulin	4	12	33.3333	0.00664521	0.152825
Cd8a; Myo1g;	GO:0002456~T cell mediated immunity	2	8	25	0.0840405	0.403913
Unc13d;	GO:0002467~germinal center formation	1	7	14.2857	0.332737	0.532331
B2m; H2-D1; H2-K1; H2-Q10; H2-Q4; H2-Q6; H2-Q7; H2-T22; H2-T23;	GO:0002474~antigen processing and presentation of peptide antigen via MHC class I	9	33	27.2727	0.00017047	0.0108457
H2-T23;	GO:0002476~antigen processing and presentation of endogenous peptide antigen via MHC class Ib	1	3	33.3333	0.183124	0.439834
B2m;	GO:0002481~antigen processing and presentation of exogenous protein antigen via MHC class Ib, TAP-dependent	1	3	33.3333	0.183124	0.439834
H2-D1; H2-K1;	GO:0002485~antigen processing and presentation of endogenous peptide antigen via MHC class I via ER pathway, TAP-dependent	2	3	66.6667	0.0219866	0.301185
H2-T23;	GO:0002489~antigen processing and presentation of endogenous peptide antigen via MHC class Ib via ER pathway, TAP-dependent	1	2	50	0.140752	0.409524
Icos;	GO:0002517~T cell tolerance induction	1	1	100	0.0961838	0.403913
Havcr2;	GO:0002519~natural killer cell tolerance induction	1	1	100	0.0961838	0.403913
Id2;	GO:0002521~leukocyte differentiation	1	4	25	0.223408	0.460819
Fut7;	GO:0002522~leukocyte migration involved in immune response	1	1	100	0.0961838	0.403913
Adam8; Itgb2; Ppbp; S100a8; S100a9;	GO:0002523~leukocyte migration involved in inflammatory response	5	13	38.4615	0.00144433	0.0545744
Cd96; Ido1;	GO:0002534~cytokine production involved in inflammatory response	2	3	66.6667	0.0219866	0.301185
Alox5ap;	GO:0002540~leukotriene production involved in inflammatory response	1	2	50	0.140752	0.409524
Ccl1; Ccl11; Ccl19; Ccl3; Ccl4; Ccl7; Lgals3; Xcl1;	GO:0002548~monocyte chemotaxis	8	31	25.8065	0.000534708	0.0242995
Ccl11;	GO:0002551~mast cell chemotaxis	1	5	20	0.261707	0.486537
Adora3;	GO:0002553~histamine secretion by mast cell	1	6	16.6667	0.298119	0.509257
Fcer1g;	GO:0002554~serotonin secretion by platelet	1	3	33.3333	0.183124	0.439834
Ptpn22;	GO:0002577~regulation of antigen processing and presentation	1	1	100	0.0961838	0.403913
H2-Ob;	GO:0002587~negative regulation of antigen processing and presentation of peptide antigen via MHC class II	1	2	50	0.140752	0.409524
Ccl19;	GO:0002606~positive regulation of dendritic cell antigen processing and presentation	1	7	14.2857	0.332737	0.532331
Ighm;	GO:0002637~regulation of immunoglobulin production	1	4	25	0.223408	0.460819
Cd37;	GO:0002639~positive regulation of immunoglobulin production	1	9	11.1111	0.396938	0.580962
Mzb1;	GO:0002642~positive regulation of immunoglobulin biosynthetic process	1	1	100	0.0961838	0.403913
Havcr2;	GO:0002652~regulation of tolerance induction dependent upon immune response	1	1	100	0.0961838	0.403913
Il2ra;	GO:0002664~regulation of T cell tolerance induction	1	1	100	0.0961838	0.403913
Ido1;	GO:0002666~positive regulation of T cell tolerance induction	1	4	25	0.223408	0.460819
Adam8; Alox5ap;	GO:0002675~positive regulation of acute inflammatory response	2	8	25	0.0840405	0.403913
Ido1;	GO:0002678~positive regulation of chronic inflammatory response	1	2	50	0.140752	0.409524
Mpo;	GO:0002679~respiratory burst involved in defense response	1	2	50	0.140752	0.409524
Ptpn22;	GO:0002685~regulation of leukocyte migration	1	3	33.3333	0.183124	0.439834
Adora3; Selp; Tnfrsf18;	GO:0002687~positive regulation of leukocyte migration	3	22	13.6364	0.123161	0.409524
Cxcl10; Cxcl9; Cxcr2; F7; Xcl1;	GO:0002690~positive regulation of leukocyte chemotaxis	5	12	41.6667	0.00108694	0.0444558
Selp;	GO:0002691~regulation of cellular extravasation	1	1	100	0.0961838	0.403913
Adam8; Thy1;	GO:0002693~positive regulation of cellular extravasation	2	7	28.5714	0.0694428	0.403913
Ptprc;	GO:0002711~positive regulation of T cell mediated immunity	1	2	50	0.140752	0.409524
H2-T23;	GO:0002715~regulation of natural killer cell mediated immunity	1	1	100	0.0961838	0.403913
H2-T23; Sh2d1b1;	GO:0002717~positive regulation of natural killer cell mediated immunity	2	2	100	0.0136357	0.228298
Xcl1;	GO:0002725~negative regulation of T cell cytokine production	1	6	16.6667	0.298119	0.509257
B2m; Xcl1;	GO:0002726~positive regulation of T cell cytokine production	2	8	25	0.0840405	0.403913
Cd96;	GO:0002728~negative regulation of natural killer cell cytokine production	1	1	100	0.0961838	0.403913
Cd226;	GO:0002729~positive regulation of natural killer cell cytokine production	1	2	50	0.140752	0.409524
Tnf;	GO:0002740~negative regulation of cytokine secretion involved in immune response	1	5	20	0.261707	0.486537
Fcnb;	GO:0002752~cell surface pattern recognition receptor signaling pathway	1	3	33.3333	0.183124	0.439834
Reg3g;	GO:0002755~MyD88-dependent toll-like receptor signaling pathway	1	15	6.66667	0.554824	0.685864
Tnip3;	GO:0002756~MyD88-independent toll-like receptor signaling pathway	1	4	25	0.223408	0.460819
Skap1;	GO:0002757~immune response-activating signal transduction	1	2	50	0.140752	0.409524
Acod1;	GO:0002760~positive regulation of antimicrobial humoral response	1	1	100	0.0961838	0.403913
Lat2;	GO:0002764~immune response-regulating signaling pathway	1	2	50	0.140752	0.409524
Sh2d1b1;	GO:0002769~natural killer cell inhibitory signaling pathway	1	1	100	0.0961838	0.403913
S100a8; S100a9;	GO:0002793~positive regulation of peptide secretion	2	4	50	0.0319114	0.331023
Irf7;	GO:0002819~regulation of adaptive immune response	1	6	16.6667	0.298119	0.509257
Alox15; Samsn1;	GO:0002820~negative regulation of adaptive immune response	2	3	66.6667	0.0219866	0.301185
Havcr2;	GO:0002826~negative regulation of T-helper 1 type immune response	1	3	33.3333	0.183124	0.439834
Il23a;	GO:0002827~positive regulation of T-helper 1 type immune response	1	10	10	0.426686	0.600296
Ido1;	GO:0002830~positive regulation of type 2 immune response	1	7	14.2857	0.332737	0.532331
Havcr2;	GO:0002838~negative regulation of immune response to tumor cell	1	1	100	0.0961838	0.403913
Xcl1;	GO:0002839~positive regulation of immune response to tumor cell	1	6	16.6667	0.298119	0.509257
Havcr2; Klre1;	GO:0002859~negative regulation of natural killer cell mediated cytotoxicity directed against tumor cell target	2	3	66.6667	0.0219866	0.301185
Cd226; Crtam; Il12a; Klrk1;	GO:0002860~positive regulation of natural killer cell mediated cytotoxicity directed against tumor cell target	4	8	50	0.00211614	0.0695265
Cd28;	GO:0002863~positive regulation of inflammatory response to antigenic stimulus	1	2	50	0.140752	0.409524
Lta; Tnf;	GO:0002876~positive regulation of chronic inflammatory response to antigenic stimulus	2	2	100	0.0136357	0.228298
Cd226;	GO:0002891~positive regulation of immunoglobulin mediated immune response	1	3	33.3333	0.183124	0.439834
Bcl2a1a; Hsh2d;	GO:0002903~negative regulation of B cell apoptotic process	2	18	11.1111	0.258918	0.486537
Cd37;	GO:0002920~regulation of humoral immune response	1	2	50	0.140752	0.409524
Ptprc;	GO:0002923~regulation of humoral immune response mediated by circulating immunoglobulin	1	1	100	0.0961838	0.403913
Lta; Ptprc; Tnf;	GO:0002925~positive regulation of humoral immune response mediated by circulating immunoglobulin	3	7	42.8571	0.0110519	0.218218
Bves;	GO:0002931~response to ischemia	1	24	4.16667	0.717693	0.809596
Dsp; Perp;	GO:0002934~desmosome organization	2	5	40	0.0432348	0.377382
Epor; Xirp1;	GO:0003007~heart morphogenesis	2	66	3.0303	0.855005	0.908641
Chrnd; Chrne; Chrng; Jsrp1; Myh14; Myh3; Myh8; Tnnc1; Tnnc2; Tnni1; Tnni2; Tnnt1; Tnnt3;	GO:0003009~skeletal muscle contraction	13	20	65	2.16752e-09	3.87851e-07
Sgca; Trim72;	GO:0003012~muscle system process	2	4	50	0.0319114	0.331023
Chrm3;	GO:0003056~regulation of vascular smooth muscle contraction	1	5	20	0.261707	0.486537
Ncald;	GO:0003073~regulation of systemic arterial blood pressure	1	13	7.69231	0.507417	0.657049
Jchain;	GO:0003094~glomerular filtration	1	7	14.2857	0.332737	0.532331
Shh;	GO:0003140~determination of left/right asymmetry in lateral mesoderm	1	3	33.3333	0.183124	0.439834
Id2;	GO:0003149~membranous septum morphogenesis	1	10	10	0.426686	0.600296
Ryr1;	GO:0003151~outflow tract morphogenesis	1	54	1.85185	0.938229	0.966589
Id2;	GO:0003166~bundle of His development	1	3	33.3333	0.183124	0.439834
Pitx2;	GO:0003171~atrioventricular valve development	1	2	50	0.140752	0.409524
Dsp;	GO:0003223~ventricular compact myocardium morphogenesis	1	7	14.2857	0.332737	0.532331
Pitx2;	GO:0003253~cardiac neural crest cell migration involved in outflow tract morphogenesis	1	4	25	0.223408	0.460819
Fhl1;	GO:0003254~regulation of membrane depolarization	1	10	10	0.426686	0.600296
Robo1; Xirp2;	GO:0003281~ventricular septum development	2	38	5.26316	0.593404	0.720174
Csrp3; Tcap;	GO:0003300~cardiac muscle hypertrophy	2	8	25	0.0840405	0.403913
Fgf10;	GO:0003338~metanephros morphogenesis	1	4	25	0.223408	0.460819
Dnah6;	GO:0003341~cilium movement	1	38	2.63158	0.86105	0.912356
Prok2;	GO:0003349~epicardium-derived cardiac endothelial cell differentiation	1	2	50	0.140752	0.409524
Pitx2;	GO:0003350~pulmonary myocardium development	1	3	33.3333	0.183124	0.439834
Mx1;	GO:0003374~dynamin family protein polymerization involved in mitochondrial fission	1	6	16.6667	0.298119	0.509257
Cdh1; Hrh2;	GO:0003382~epithelial cell morphogenesis	2	24	8.33333	0.369328	0.56214
Mmp13;	GO:0003417~growth plate cartilage development	1	9	11.1111	0.396938	0.580962
Casr;	GO:0005513~detection of calcium ion	1	8	12.5	0.365648	0.559475
Chil3; Fbp2; Gck; Hk3; Neu2; Npl; Ppp1r3a; Pygl; Pygm;	GO:0005975~carbohydrate metabolic process	9	184	4.8913	0.615664	0.736348
Ppp1r3a; Pygl; Pygm;	GO:0005977~glycogen metabolic process	3	36	8.33333	0.301856	0.514108
Gck;	GO:0005978~glycogen biosynthetic process	1	16	6.25	0.576789	0.704499
Pygl; Pygm;	GO:0005980~glycogen catabolic process	2	9	22.2222	0.0994615	0.403913
Fbp2;	GO:0005986~sucrose biosynthetic process	1	2	50	0.140752	0.409524
Fbp2;	GO:0006000~fructose metabolic process	1	7	14.2857	0.332737	0.532331
Fbp2;	GO:0006002~fructose 6-phosphate metabolic process	1	9	11.1111	0.396938	0.580962
Gck;	GO:0006003~fructose 2,6-bisphosphate metabolic process	1	5	20	0.261707	0.486537
Apod; Gck; Igfbp5; Kcnj11; Tnf;	GO:0006006~glucose metabolic process	5	62	8.06452	0.234556	0.48001
Pygl;	GO:0006015~5-phosphoribose 1-diphosphate biosynthetic process	1	3	33.3333	0.183124	0.439834
Chil3;	GO:0006032~chitin catabolic process	1	9	11.1111	0.396938	0.580962
Fbp2; Pgam2;	GO:0006094~gluconeogenesis	2	25	8	0.387196	0.580962
Gck; Hk3; Pgam2;	GO:0006096~glycolytic process	3	30	10	0.22104	0.460819
Ogdhl;	GO:0006099~tricarboxylic acid cycle	1	29	3.44828	0.780824	0.856185
Mt3;	GO:0006112~energy reserve metabolic process	1	11	9.09091	0.454967	0.623139
Cbr2;	GO:0006116~NADH oxidation	1	4	25	0.223408	0.460819
Chchd10;	GO:0006119~oxidative phosphorylation	1	6	16.6667	0.298119	0.509257
Cox6a2; Cox8b;	GO:0006123~mitochondrial electron transport, cytochrome c to oxygen	2	13	15.3846	0.167186	0.439834
Adssl1;	GO:0006163~purine nucleotide metabolic process	1	4	25	0.223408	0.460819
Adssl1; Oas1a; Oas2; Oasl2;	GO:0006164~purine nucleotide biosynthetic process	4	18	22.2222	0.0211292	0.301185
Adssl1;	GO:0006167~AMP biosynthetic process	1	5	20	0.261707	0.486537
Gucy2c;	GO:0006182~cGMP biosynthetic process	1	26	3.84615	0.744875	0.831738
Dpys;	GO:0006208~pyrimidine nucleobase catabolic process	1	2	50	0.140752	0.409524
Dpys;	GO:0006210~thymine catabolic process	1	3	33.3333	0.183124	0.439834
Dpys;	GO:0006212~uracil catabolic process	1	2	50	0.140752	0.409524
Upp1;	GO:0006218~uridine catabolic process	1	1	100	0.0961838	0.403913
Upp1;	GO:0006220~pyrimidine nucleotide metabolic process	1	3	33.3333	0.183124	0.439834
Rmi2;	GO:0006260~DNA replication	1	119	0.840336	0.99772	1
Eya2;	GO:0006281~DNA repair	1	328	0.304878	1	1
Padi4; Satb1;	GO:0006325~chromatin organization	2	42	4.7619	0.64552	0.755569
Hist1h2bc; Hist1h2bj; Kat6b; Padi4;	GO:0006334~nucleosome assembly	4	94	4.25532	0.718113	0.809751
Myb; Padi4; Satb1;	GO:0006338~chromatin remodeling	3	78	3.84615	0.768874	0.8476
Hist1h2af; Hist1h2ai;	GO:0006342~chromatin silencing	2	58	3.44828	0.802474	0.8739
Airn;	GO:0006349~regulation of gene expression by genetic imprinting	1	17	5.88235	0.597671	0.720174
Ablim2; Ablim3; Abra; Atp1b4; Barx2; Batf2; Cavin4; Cebpb; Cebpe; Cited4; Csrp3; Eomes; Eya2; Fasl; Foxd3; Gfi1; Id2; Ifi204; Ifi205; Ikzf3; Irf7; Kat6b; Klhl31; Lhx2; Lmcd1; Lpxn; Med13; Myb; Myod1; Myog; Nfe2; Nr1h3; Padi4; Phf11d; Pitx1; Pou2af1; Rfx3; Rorc; Runx1t1; Runx3; Rxrg; Satb1; Scai; Smad9; Snai3; Sox6; Stat1; Stat2; Tbx21; Tceal5; Tceal7; Txk; Zbtb20; Zbtb32; Zfhx3; Zfhx4; Zfp641; Zf…	GO:0006351~transcription, DNA-templated	59	1851	3.18747	0.999985	1
Abra; Atp1b4; Barx2; Batf2; Cavin4; Cebpb; Cebpe; Cited4; Csrp3; Eomes; Eya2; Fasl; Foxd3; Gfi1; Id2; Ifi204; Ifi205; Ifng; Ikzf3; Irf7; Kat6b; Klhl31; Lhx2; Lmcd1; Lpxn; Med13; Musk; Myb; Myf6; Myod1; Myog; Nfe2; Nr1h3; Padi4; Phf11d; Pitx1; Pitx2; Pou2af1; Prkcq; Rfx3; Rorc; Runx1t1; Runx3; Rxrg; Satb1; Scai; Shh; Smad9; Snai3; Sox6; Stat1; Stat2; Tbx21; Tceal5; Tceal7; Txk; Usp13; Zbtb20; Zbtb…	GO:0006355~regulation of transcription, DNA-templated	64	2074	3.08582	0.999999	1
Ankrd2; Batf2; Cited4; Eomes; Ifi204; Med13; Myod1; Nfe2; Nfkbid; Pitx2; Snai3; Tceal3; Tceal5; Tceal7; Txk;	GO:0006357~regulation of transcription from RNA polymerase II promoter	15	391	3.83632	0.903632	0.941448
Med13;	GO:0006367~transcription initiation from RNA polymerase II promoter	1	32	3.125	0.811711	0.88061
Apobec2; Lgals3;	GO:0006397~mRNA processing	2	319	0.626959	0.999999	1
Oas2;	GO:0006401~RNA catabolic process	1	15	6.66667	0.554824	0.685864
Eef1a2; Egfr; Rpl3l;	GO:0006412~translation	3	291	1.03093	0.999957	1
Eef1a2;	GO:0006414~translational elongation	1	45	2.22222	0.902533	0.940764
S100a9;	GO:0006417~regulation of translation	1	126	0.793651	0.998403	1
Cryab;	GO:0006457~protein folding	1	99	1.0101	0.993702	1
Cd3d; Gch1;	GO:0006461~protein complex assembly	2	74	2.7027	0.894475	0.937022
Alpk3; Blk; Camk4; Egfr; Fgr; Gucy2c; Hck; Hcst; Insrr; Ip6k3; Itk; Lck; Musk; Mylk2; Obscn; Prkcq; Rorc; Runx3; Sbk2; Smad9; Srpk3; Stk26; Stk32c; Txk; Wnk2; Zap70;	GO:0006468~protein phosphorylation	26	565	4.60177	0.753816	0.83893
Aspn; Cav3; Gadd45g; Hspb1; Ptprc; Socs1; Thy1;	GO:0006469~negative regulation of protein kinase activity	7	101	6.93069	0.283762	0.509257
Dusp13; Dusp2; Dusp27; Eya2; Ppm1j; Ptpn22; Ptpn5; Ptpn7; Ptprc;	GO:0006470~protein dephosphorylation	9	135	6.66667	0.280579	0.509257
Art1; Art5;	GO:0006471~protein ADP-ribosylation	2	18	11.1111	0.258918	0.486537
Fut7; Oas2; St8sia5;	GO:0006486~protein glycosylation	3	70	4.28571	0.704736	0.79844
Adam21; Adam8; Adamts12; Agbl1; Asprv1; C2; Cfb; Cma1; Cpa4; Cpm; Cpxm1; Ctsw; Dpep2; F10; F7; Fap; Gzma; Gzmb; Gzmk; Htra4; Ky; Ltf; Mcpt4; Mmp12; Mmp13; Mmp8; Napsa; Prss22; Prss30; Prss46; Psmb8; Psmb9; Scrn1; Shh; St14; Tpsb2; Usp13; Usp18;	GO:0006508~proteolysis	38	582	6.52921	0.0989955	0.403913
Prkcq;	GO:0006509~membrane protein ectodomain proteolysis	1	19	5.26316	0.636398	0.746725
Ubd; Usp13; Usp18;	GO:0006511~ubiquitin-dependent protein catabolic process	3	153	1.96078	0.984626	0.998931
Cpm;	GO:0006518~peptide metabolic process	1	12	8.33333	0.481855	0.641353
Arg1;	GO:0006525~arginine metabolic process	1	4	25	0.223408	0.460819
Nos1; Nos2;	GO:0006527~arginine catabolic process	2	6	33.3333	0.055795	0.403913
Adssl1; Ddo;	GO:0006531~aspartate metabolic process	2	6	33.3333	0.055795	0.403913
Ddo;	GO:0006533~aspartate catabolic process	1	3	33.3333	0.183124	0.439834
Ido1;	GO:0006569~tryptophan catabolic process	1	6	16.6667	0.298119	0.509257
Sult1a1;	GO:0006584~catecholamine metabolic process	1	7	14.2857	0.332737	0.532331
Ckm; Ckmt2;	GO:0006603~phosphocreatine metabolic process	2	2	100	0.0136357	0.228298
Rab27a;	GO:0006605~protein targeting	1	35	2.85714	0.838249	0.899516
Mmp12;	GO:0006606~protein import into nucleus	1	66	1.51515	0.966383	0.987421
Rtp4;	GO:0006612~protein targeting to membrane	1	23	4.34783	0.703035	0.797158
Acap1; Alox15; Apod; C3; Ch25h; Cubn; Hpgd; Hrasls; Hsd11b1; Neu2; Scd1; Sult1a1;	GO:0006629~lipid metabolic process	12	457	2.62582	0.996767	1
Acoxl; Alox15; Ankrd23; C3; Hpgd; Scd1; Ucp3;	GO:0006631~fatty acid metabolic process	7	155	4.51613	0.692134	0.788294
Nr1h3; Scd1;	GO:0006633~fatty acid biosynthetic process	2	68	2.94118	0.865978	0.916899
Acoxl;	GO:0006635~fatty acid beta-oxidation	1	39	2.5641	0.867912	0.917251
Scd1;	GO:0006636~unsaturated fatty acid biosynthetic process	1	3	33.3333	0.183124	0.439834
Cav3; Scd1;	GO:0006641~triglyceride metabolic process	2	41	4.87805	0.633007	0.746725
Alox15;	GO:0006646~phosphatidylethanolamine biosynthetic process	1	7	14.2857	0.332737	0.532331
Serinc2;	GO:0006658~phosphatidylserine metabolic process	1	5	20	0.261707	0.486537
Serinc2;	GO:0006665~sphingolipid metabolic process	1	36	2.77778	0.846237	0.903684
Smpd5;	GO:0006672~ceramide metabolic process	1	14	7.14286	0.531719	0.6724
Smpdl3a;	GO:0006685~sphingomyelin catabolic process	1	5	20	0.261707	0.486537
Map7;	GO:0006687~glycosphingolipid metabolic process	1	8	12.5	0.365648	0.559475
Neu2;	GO:0006689~ganglioside catabolic process	1	7	14.2857	0.332737	0.532331
Alox5ap; Ltc4s;	GO:0006691~leukotriene metabolic process	2	8	25	0.0840405	0.403913
Hpgd;	GO:0006693~prostaglandin metabolic process	1	15	6.66667	0.554824	0.685864
Ch25h;	GO:0006694~steroid biosynthetic process	1	58	1.72414	0.949566	0.974836
Wnt4;	GO:0006702~androgen biosynthetic process	1	6	16.6667	0.298119	0.509257
Hsd11b1;	GO:0006704~glucocorticoid biosynthetic process	1	5	20	0.261707	0.486537
Mt3;	GO:0006707~cholesterol catabolic process	1	9	11.1111	0.396938	0.580962
Spp1;	GO:0006710~androgen catabolic process	1	3	33.3333	0.183124	0.439834
Hsd11b1;	GO:0006713~glucocorticoid catabolic process	1	2	50	0.140752	0.409524
Gch1;	GO:0006729~tetrahydrobiopterin biosynthetic process	1	7	14.2857	0.332737	0.532331
Car2;	GO:0006730~one-carbon metabolic process	1	29	3.44828	0.780824	0.856185
Gck;	GO:0006739~NADP metabolic process	1	8	12.5	0.365648	0.559475
Gstm4;	GO:0006749~glutathione metabolic process	1	44	2.27273	0.897468	0.939127
Chchd10;	GO:0006754~ATP biosynthetic process	1	23	4.34783	0.703035	0.797158
Sptb;	GO:0006779~porphyrin-containing compound biosynthetic process	1	13	7.69231	0.507417	0.657049
Nos2; Nox4; Sod3;	GO:0006801~superoxide metabolic process	3	19	15.7895	0.0917316	0.403913
Cyp26b1; Rorc; Sult1a1;	GO:0006805~xenobiotic metabolic process	3	22	13.6364	0.123161	0.409524
Nos1; Nos2;	GO:0006809~nitric oxide biosynthetic process	2	10	20	0.115589	0.409524
Abca9; Abcb4; Abcb9; Abra; Ano1; Apod; Aqp9; Atp1a2; Atp2a1; Atp2a3; Bspry; Cacna1s; Cacng1; Cacng6; Cacng8; Chrnd; Chrne; Chrng; Clcn5; Cubn; Dnajc15; Ehd3; Fabp3; Fabp7; Fxyd5; Glrx; Hook1; Jakmip1; Kcna5; Kcna7; Kcnc1; Kcnc4; Kcnj11; Kcnj12; Kcnj8; Kcnj9; Kcnk7; Kcnq5; Lcn2; Lcn4; Ltf; Mb; Nup210; Prss30; Rab20; Rab37; Rinl; Ryr1; Scn4a; Scn4b; Slc15a3; Slc16a12; Slc25a34; Slc2a4; Slc35f2; Slc…	GO:0006810~transport	72	1810	3.9779	0.992611	1
Ano1; Atp1a2; Atp2a1; Atp2a3; Bspry; Cacna1s; Cacng1; Cacng6; Cacng8; Chrnd; Chrne; Chrng; Clcn5; Fxyd5; Kcna5; Kcna7; Kcnc1; Kcnc4; Kcnj11; Kcnj12; Kcnj8; Kcnj9; Kcnk7; Kcnq5; Lcn2; Ltf; Prss30; Ryr1; Scn4a; Scn4b; Slc39a4; Slco2b1; Slco4a1; Tmc8; Trpc3; Trpc6; Trpv2;	GO:0006811~ion transport	37	582	6.35739	0.131409	0.409524
Ano1; Chrnd; Chrne; Chrng; Scn4a;	GO:0006812~cation transport	5	73	6.84932	0.340207	0.543231
Atp1a2; Atp1b4; Kcna5; Kcna7; Kcnc1; Kcnc4; Kcnj11; Kcnj12; Kcnj8; Kcnj9; Kcnk7; Kcnq5; Scn4a;	GO:0006813~potassium ion transport	13	129	10.0775	0.0234226	0.308366
Atp1a2; Atp1b4; Fgf13; Prss30; Scn4a; Scn4b;	GO:0006814~sodium ion transport	6	124	4.83871	0.623603	0.74236
Atp2a1; Atp2a3; Bspry; Cacna1s; Cacng1; Cacng6; Cacng8; Casr; Ccl5; Coro1a; Myb; Ryr1; Trpc3; Trpc6; Trpv2;	GO:0006816~calcium ion transport	15	140	10.7143	0.00978396	0.204463
Ano1; Ano5; Clcn5;	GO:0006821~chloride transport	3	80	3.75	0.783008	0.858251
B2m;	GO:0006826~iron ion transport	1	13	7.69231	0.507417	0.657049
Trpc3; Trpc6;	GO:0006828~manganese ion transport	2	15	13.3333	0.20338	0.460819
Mt3; Slc39a4;	GO:0006829~zinc II ion transport	2	26	7.69231	0.404837	0.589546
Aqp9; Mylk2;	GO:0006833~water transport	2	16	12.5	0.221789	0.460819
Slc6a19;	GO:0006836~neurotransmitter transport	1	45	2.22222	0.902533	0.940764
Nptx1; Slc25a34; Ucp3;	GO:0006839~mitochondrial transport	3	53	5.66038	0.526092	0.6724
Abcb4; Slc47a1;	GO:0006855~drug transmembrane transport	2	15	13.3333	0.20338	0.460819
Slc15a3;	GO:0006857~oligopeptide transport	1	7	14.2857	0.332737	0.532331
Aqp9;	GO:0006863~purine nucleobase transport	1	1	100	0.0961838	0.403913
Slc6a19;	GO:0006865~amino acid transport	1	43	2.32558	0.892139	0.93526
Abca9; Abcb4;	GO:0006869~lipid transport	2	99	2.0202	0.962512	0.98452
Calca; Casr; Ccl5; Csrp3; Pygm; Ryr1; Sypl2; Trdn;	GO:0006874~cellular calcium ion homeostasis	8	95	8.42105	0.135945	0.409524
Mt3;	GO:0006875~cellular metal ion homeostasis	1	6	16.6667	0.298119	0.509257
Prnd;	GO:0006878~cellular copper ion homeostasis	1	15	6.66667	0.554824	0.685864
Hfe2;	GO:0006879~cellular iron ion homeostasis	1	38	2.63158	0.86105	0.912356
Mt2; Mt3; Slc39a4;	GO:0006882~cellular zinc ion homeostasis	3	17	17.6471	0.0729424	0.403913
Atp1a2;	GO:0006883~cellular sodium ion homeostasis	1	15	6.66667	0.554824	0.685864
Car2;	GO:0006885~regulation of pH	1	25	4	0.731628	0.820145
Adprhl1; Sytl2;	GO:0006886~intracellular protein transport	2	219	0.913242	0.999833	1
Ccl5; Hck; Myo1g; Rab27a; Scrn1; Sytl2; Sytl3; Tnfaip2; Trim72; Unc13d;	GO:0006887~exocytosis	10	103	9.70874	0.0524733	0.403913
Asgr2; Cav3; Cd209a; Clcn5; Fcho1; Mrc1; Msr1; Pstpip1; Rinl; Shh;	GO:0006897~endocytosis	10	175	5.71429	0.429042	0.603026
Cubn; Egfr; Fcgr1; Ifitm3; Mrc1; Msr1;	GO:0006898~receptor-mediated endocytosis	6	51	11.7647	0.060923	0.403913
Trim72;	GO:0006900~membrane budding	1	6	16.6667	0.298119	0.509257
Rab37; Sytl2;	GO:0006904~vesicle docking involved in exocytosis	2	27	7.40741	0.42223	0.600296
Sytl2; Sytl3;	GO:0006906~vesicle fusion	2	47	4.25532	0.703048	0.797158
Cebpe; Coro1a; Hck; Itgal; Itgb2; Myo1g; Ncf4; Unc13d;	GO:0006909~phagocytosis	8	52	15.3846	0.00894912	0.189788
Fcgr1; Igha; Ighd; Ighg1; Ighg2c; Ighg3; Ighm; Ighv1-15; Ighv1-26; Ighv1-36; Ighv14-3; Ighv14-4; Ighv1-50; Ighv1-55; Ighv1-58; Ighv1-64; Ighv1-66; Ighv1-69; Ighv1-7; Ighv1-72; Ighv1-74; Ighv1-80; Ighv1-81; Ighv1-85; Ighv1-9; Ighv2-3; Ighv2-6; Ighv2-9; Ighv3-6; Ighv5-16; Ighv5-4; Ighv5-9-1; Ighv6-3; Ighv8-8; Igkc; Iglc1; Iglc2; Trbc1; Trbc2; Trdc; Trdv4;	GO:0006910~phagocytosis, recognition	41	143	28.6713	0	0
Bin2; Fcer1g; Fcgr1; Igha; Ighd; Ighg1; Ighg2c; Ighg3; Ighm; Ighv1-15; Ighv1-26; Ighv1-36; Ighv14-3; Ighv14-4; Ighv1-50; Ighv1-55; Ighv1-58; Ighv1-64; Ighv1-66; Ighv1-69; Ighv1-7; Ighv1-72; Ighv1-74; Ighv1-80; Ighv1-81; Ighv1-85; Ighv1-9; Ighv2-3; Ighv2-6; Ighv2-9; Ighv3-6; Ighv5-16; Ighv5-4; Ighv5-9-1; Ighv6-3; Ighv8-8; Igkc; Iglc1; Iglc2; Trbc1; Trbc2; Trdc; Trdv4;	GO:0006911~phagocytosis, engulfment	43	151	28.4768	0	0
Camk4; Rgs14;	GO:0006913~nucleocytoplasmic transport	2	30	6.66667	0.472747	0.641353
Irgm1; Napsa; Ptpn22; S100a8; S100a9; Usp13;	GO:0006914~autophagy	6	148	4.05405	0.776441	0.854324
Bcl2a1a; Card14; Cck; Cd27; Cyfip2; Dapl1; Fap; Fasl; Fgf13; Gadd45g; Gzma; Gzmb; Hcar2; Ifng; Khdc1a; Lcn2; Perp; Pglyrp1; Prf1; S100a8; S100a9; Shisa5; Srgn; Stk26; Tnf; Tnfrsf18; Tnfrsf9; Trpv2; Xaf1;	GO:0006915~apoptotic process	29	559	5.18784	0.526903	0.6724
Cck; Fasl; Khdc1b; Lck; Robo1; S100a8; S100a9; Stat1; Tnf;	GO:0006919~activation of cysteine-type endopeptidase activity involved in apoptotic process	9	66	13.6364	0.011289	0.221372
Il2ra;	GO:0006924~activation-induced cell death of T cells	1	6	16.6667	0.298119	0.509257
Fasl; Ifng;	GO:0006925~inflammatory cell apoptotic process	2	3	66.6667	0.0219866	0.301185
Ptprc;	GO:0006933~negative regulation of cell adhesion involved in substrate-bound cell migration	1	4	25	0.223408	0.460819
Ccl1; Ccl11; Ccl3; Ccl4; Ccl5; Ccl7; Cxcl10; Cxcl2; Cxcl3; Cxcl9; Cxcr2; Cxcr6; Fgf10; Fpr2; Prok2; Rac2; Rarres2; Robo1; S100a8; S100a9; Xcl1;	GO:0006935~chemotaxis	21	119	17.6471	5.17325e-06	0.000569655
Actn2; Actn3; Cacna1s; Lmod2; Lmod3; Mybpc1; Mybpc2; Myh1; Myh2; Myh4; Myl1; Myom1; Ryr1; Tmod1; Tmod4; Tnnt2; Tpm2; Trdn; Trim63;	GO:0006936~muscle contraction	19	44	43.1818	9.7729e-11	2.44786e-08
Atp1a2; Atp2a1; Casq1; Mylk2; Ryr1; Tnnc1; Tnnc2; Tnni1; Tnni2; Tnnt1; Tnnt2; Tnnt3;	GO:0006937~regulation of muscle contraction	12	22	54.5455	3.89602e-08	5.88749e-06
Chrm3;	GO:0006939~smooth muscle contraction	1	17	5.88235	0.597671	0.720174
Atp1a2;	GO:0006940~regulation of smooth muscle contraction	1	12	8.33333	0.481855	0.641353
Cacna1s; Jsrp1; Mybpc1; Mybpc2; Mybph; Mylk2; Myom1; Nos1; Pgam2; Smpx;	GO:0006941~striated muscle contraction	10	21	47.619	1.40115e-06	0.00016046
Atp1a2; Atp2a1; Tnnt3;	GO:0006942~regulation of striated muscle contraction	3	4	75	0.00360291	0.101362
Gadd45g;	GO:0006950~response to stress	1	33	3.0303	0.821009	0.887505
Acod1; Cxcl10; Cxcl2; Cxcl3; Cxcl9; F830016B08Rik; Gm12185; Gm4841; Ido1; Ifi47; Igtp; Irgm1; Mpo; Ngp; Ptprcap; Tap1; Tgtp2; Tnf;	GO:0006952~defense response	18	116	15.5172	0.000105459	0.0073641
Cd163; Reg3g; Saa1; Saa3;	GO:0006953~acute-phase response	4	29	13.7931	0.0774969	0.403913
Ackr1; Acod1; Adam8; Afap1l2; C3; Calca; Camk4; Ccl1; Ccl11; Ccl19; Ccl3; Ccl4; Ccl5; Ccl7; Cd163; Cd27; Chil3; Cxcl10; Cxcl2; Cxcl3; Cxcl9; Cxcr6; Cyp26b1; Fpr2; Gbp5; Havcr2; Hck; Ido1; Il1f9; Il23a; Itgb6; Lat; Lta; Mefv; Nfkbid; Nos2; Olr1; Prkcq; Pstpip1; Rarres2; Reg3g; S100a8; S100a9; Selp; Tnf; Tnfrsf18; Tnfrsf8; Tnfrsf9; Tpsb2; Xcl1;	GO:0006954~inflammatory response	50	320	15.625	1.026e-10	2.44786e-08
B2m; Ccl1; Ccl11; Ccl3; Ccl4; Ccl5; Ccl7; Cd244; Cd27; Cd274; Cd28; Clec4e; Clnk; Csf2; Cxcl10; Cxcl14; Cxcl2; Cxcl3; Cxcl9; Fasl; H2-D1; H2-K1; Hrh2; Ifng; Igkv1-135; Igkv12-89; Igkv14-100; Igkv16-104; Igkv17-127; Igkv19-93; Igkv2-109; Igkv3-10; Igkv3-2; Igkv3-7; Igkv4-50; Igkv4-55; Igkv4-57; Igkv4-68; Igkv4-80; Igkv5-43; Igkv5-48; Igkv9-124; Iglv1; Il12a; Il1f9; Il23a; Il2ra; Lat; Lax1; Lst1; L…	GO:0006955~immune response	71	307	23.127	1.8372e-12	6.57487e-10
C2; C3; Cfb;	GO:0006956~complement activation	3	8	37.5	0.014646	0.232971
C3; Cfb; Cfp;	GO:0006957~complement activation, alternative pathway	3	10	30	0.0235879	0.308366
C2; C3; Cd55; Igha; Ighd; Ighg1; Ighg2c; Ighg3; Ighm; Ighv1-15; Ighv1-26; Ighv1-36; Ighv14-3; Ighv14-4; Ighv1-50; Ighv1-55; Ighv1-58; Ighv1-64; Ighv1-66; Ighv1-69; Ighv1-7; Ighv1-72; Ighv1-74; Ighv1-80; Ighv1-81; Ighv1-85; Ighv1-9; Ighv2-3; Ighv2-6; Ighv2-9; Ighv3-6; Ighv5-16; Ighv5-4; Ighv5-9-1; Ighv6-3; Ighv8-8; Igkc; Iglc1; Iglc2; Serping1; Trbc1; Trbc2; Trdc; Trdv4;	GO:0006958~complement activation, classical pathway	44	160	27.5	0	0
Ifng; Jchain; Lta; Sh2d1a; Tnf;	GO:0006959~humoral immune response	5	51	9.80392	0.141209	0.410021
B2m; Cd19; Cxcr2; Lat; Sh2d1a;	GO:0006968~cellular defense response	5	17	29.4118	0.0037677	0.104727
Map7;	GO:0006970~response to osmotic stress	1	15	6.66667	0.554824	0.685864
Cdkn1a; Eya2;	GO:0006974~cellular response to DNA damage stimulus	2	435	0.45977	1	1
Cdkn1a;	GO:0006977~DNA damage response, signal transduction by p53 class mediator resulting in cell cycle arrest	1	11	9.09091	0.454967	0.623139
Cdkn1a;	GO:0006978~DNA damage response, signal transduction by p53 class mediator resulting in transcription of p21 class mediator	1	13	7.69231	0.507417	0.657049
Mpo; Mt3; Rgs14;	GO:0006979~response to oxidative stress	3	115	2.6087	0.934629	0.963921
Hspb1;	GO:0006986~response to unfolded protein	1	49	2.04082	0.920415	0.952846
Map7;	GO:0006997~nucleus organization	1	22	4.54545	0.687618	0.785574
Chchd10;	GO:0007005~mitochondrion organization	1	71	1.40845	0.973913	0.992635
Cav3; Sptb;	GO:0007009~plasma membrane organization	2	16	12.5	0.221789	0.460819
Ablim2; Ablim3; Avil; Cap2; Ccl11; Gpr35; Thy1;	GO:0007010~cytoskeleton organization	7	103	6.79612	0.299446	0.510914
Avil; Cav3; Ccl11; Coro1a; Crhr2; Lmod3; Mybpc1; Mybpc2; Mybph; Myom1; Pdlim3; Rac2; Rhof; Tmod1; Tmod4; Tpm2;	GO:0007015~actin filament organization	16	90	17.7778	6.17273e-05	0.00504929
Tuba8;	GO:0007017~microtubule-based process	1	34	2.94118	0.829847	0.893849
Dnah6; Dync2h1; Kif26b;	GO:0007018~microtubule-based movement	3	68	4.41176	0.686725	0.785574
Cryab;	GO:0007021~tubulin complex assembly	1	7	14.2857	0.332737	0.532331
Fgf13; Map1a; Trim54;	GO:0007026~negative regulation of microtubule depolymerization	3	24	12.5	0.145976	0.421725
Cacna1s; Casq1;	GO:0007029~endoplasmic reticulum organization	2	24	8.33333	0.369328	0.56214
Atp8b4; Dync2h1;	GO:0007030~Golgi organization	2	75	2.66667	0.898638	0.939664
Hrasls;	GO:0007031~peroxisome organization	1	21	4.7619	0.6714	0.772596
Hook1;	GO:0007032~endosome organization	1	36	2.77778	0.846237	0.903684
Hook1;	GO:0007040~lysosome organization	1	39	2.5641	0.867912	0.917251
Cdkn1a; Cdkn2d; Lzts1; Myog; Rgs14; Sept1; Spin2c; Syce2; Vash1;	GO:0007049~cell cycle	9	604	1.49007	0.999999	1
Cdkn1a; Cdkn2d; Ifng; Il12a; Slfn1; Vash1;	GO:0007050~cell cycle arrest	6	81	7.40741	0.258321	0.486537
Rgs14;	GO:0007051~spindle organization	1	19	5.26316	0.636398	0.746725
Cep126;	GO:0007052~mitotic spindle organization	1	29	3.44828	0.780824	0.856185
Sept1;	GO:0007056~spindle assembly involved in female meiosis	1	1	100	0.0961838	0.403913
Rgs14;	GO:0007059~chromosome segregation	1	86	1.16279	0.987814	1
Syce2;	GO:0007130~synaptonemal complex assembly	1	22	4.54545	0.687618	0.785574
Cyp26b1;	GO:0007140~male meiotic nuclear division	1	28	3.57143	0.769442	0.8476
Adgrv1;	GO:0007154~cell communication	1	38	2.63158	0.86105	0.912356
Bves; Cd2; Cd226; Cd33; Cd96; Cdh1; Chl1; Cyfip2; Egfl7; Emb; Fap; Itgal; Itgax; Itgb2; Itgb6; Jaml; Klra1; Klra5; Klra6; Klra7; Klra8; L1cam; Lgals3bp; Lpxn; Mybpc2; Mybph; Olr1; Omd; Parvg; Pcdh19; Perp; Pkp3; Pstpip1; Sell; Selp; Selplg; Spp1; Tgfbi; Thy1; Vcl;	GO:0007155~cell adhesion	40	526	7.60456	0.014626	0.232971
Cd226; Cdh1; Chl1; Crtam; L1cam; Pcdh19; Robo1;	GO:0007156~homophilic cell adhesion via plasma membrane adhesion molecules	7	99	7.07071	0.268286	0.498121
Cd226; Crtam; Itgal; Jaml; L1cam; Selp;	GO:0007157~heterophilic cell-cell adhesion via plasma membrane cell adhesion molecules	6	55	10.9091	0.0792979	0.403913
Ccl5; Itgal; Itgb2; L1cam; Olr1; Ptprc; Selp;	GO:0007159~leukocyte cell-cell adhesion	7	22	31.8182	0.000417251	0.0195835
Adam8; Adamts12; Cd96; Itgal; Itgb2; Itgb6; L1cam;	GO:0007160~cell-matrix adhesion	7	80	8.75	0.137394	0.409524
Lpxn; Spn;	GO:0007162~negative regulation of cell adhesion	2	44	4.54545	0.669527	0.772596
Cap2; Carmil2; Cd3g; Spint2;	GO:0007163~establishment or maintenance of cell polarity	4	26	15.3846	0.0581757	0.403913
Acap1; Ackr1; Adgrb2; Adgrb3; Adgrg3; Adgrg5; Adgrv1; Adra1d; Arhgap5; Camk4; Cap2; Card11; Casr; Cd274; Chrm3; Crhr2; Cxcr2; Cxcr6; Cysltr2; Egfr; Epor; Fcer1g; Fpr2; Frmpd1; Gngt1; Gngt2; Gpr141; Gpr15; Gpr171; Gpr174; Gpr25; Gpr35; Gpr68; Gpr84; Gucy2c; Hcar2; Hrh2; Il18r1; Lat; Ltb4r1; Olfr56; P2ry10; P2ry14; Ppp1r14c; Ptger2; Rasd1; Rgs1; Rgs14; Rgs5; Rhov; S1pr4; Shh; Sit1; Slc39a4; Stat1; …	GO:0007165~signal transduction	59	1245	4.73896	0.775117	0.853195
Adgrb1; Adgrb2; Adgrb3; Adgrg3; Adgrg5; Adgrv1; Cd247; Cd274; Cd37; Cd3d; Cd3g; Cd79a; Cd8a; Crhr2; Cxcr2; Egfr; Fcer1g; Fcgr1; Itgal; Klrg1; L1cam; Lck; Spn;	GO:0007166~cell surface receptor signaling pathway	23	179	12.8492	0.000167271	0.0108457
Blk; Clnk; Dok2; Egfr; Fgr; Grap2; Hck; Insrr; Itk; Lat; Lck; Pilrb1; Sla2; Stap1; Txk; Zap70;	GO:0007169~transmembrane receptor protein tyrosine kinase signaling pathway	16	100	16	0.000183477	0.0114195
Egfr;	GO:0007173~epidermal growth factor receptor signaling pathway	1	46	2.17391	0.907348	0.94326
Hpgd; Smad9;	GO:0007179~transforming growth factor beta receptor signaling pathway	2	71	2.8169	0.881013	0.928355
Ackr1; Adgrb1; Adgrb2; Adgrb3; Adgrg3; Adgrg5; Adgrv1; Adra1d; Baiap3; Casr; Ccl1; Ccl11; Ccl19; Ccl3; Ccl4; Ccl5; Ccl7; Chrm3; Crhr2; Cxcl10; Cxcl2; Cxcl3; Cxcl9; Cxcr2; Cxcr6; Cysltr2; Fcnb; Fpr2; Gngt1; Gngt2; Gpr141; Gpr15; Gpr171; Gpr174; Gpr25; Gpr35; Gpr68; Gpr84; Hcar2; Hrh2; Ltb4r1; Olfr56; P2ry10; P2ry14; Ppbp; Ptger2; Rac2; Rgs1; Rgs14; Rgs5; Rgs8; S1pr4; Tgm2; Xcl1;	GO:0007186~G-protein coupled receptor signaling pathway	54	1687	3.20095	0.999961	1
Gpr84;	GO:0007188~adenylate cyclase-modulating G-protein coupled receptor signaling pathway	1	42	2.38095	0.886534	0.932457
Calca; Ptger2; S1pr4;	GO:0007189~adenylate cyclase-activating G-protein coupled receptor signaling pathway	3	43	6.97674	0.397319	0.580962
Calca;	GO:0007190~activation of adenylate cyclase activity	1	17	5.88235	0.597671	0.720174
Casr;	GO:0007193~adenylate cyclase-inhibiting G-protein coupled receptor signaling pathway	1	33	3.0303	0.821009	0.887505
Chrm3;	GO:0007197~adenylate cyclase-inhibiting G-protein coupled acetylcholine receptor signaling pathway	1	5	20	0.261707	0.486537
Adra1d; Ano1; Casr; Cxcr2; Cysltr2; Fpr2; Gpr84; Ltb4r1; Tgm2;	GO:0007200~phospholipase C-activating G-protein coupled receptor signaling pathway	9	59	15.2542	0.00600576	0.146961
Itk; Txk;	GO:0007202~activation of phospholipase C activity	2	17	11.7647	0.24032	0.486537
Adra1d; Cav3; Ccl1; Ccl3; Cxcl2; Cxcl3; Cxcr2; Epor; Fpr2; Gck; Gpr35; Trpc6;	GO:0007204~positive regulation of cytosolic calcium ion concentration	12	144	8.33333	0.0849295	0.403913
Cck; Crhr2;	GO:0007205~protein kinase C-activating G-protein coupled receptor signaling pathway	2	24	8.33333	0.369328	0.56214
Chrm3;	GO:0007207~phospholipase C-activating G-protein coupled acetylcholine receptor signaling pathway	1	5	20	0.261707	0.486537
Chrm3; Rgs8;	GO:0007213~G-protein coupled acetylcholine receptor signaling pathway	2	8	25	0.0840405	0.403913
Calca; Cysltr2; Ltb4r1; Npy; Prok2; Qrfp;	GO:0007218~neuropeptide signaling pathway	6	77	7.79221	0.225452	0.464366
Il2ra; Kcna5; Perp; Pgam2; Xirp1;	GO:0007219~Notch signaling pathway	5	112	4.46429	0.689907	0.787561
Shh;	GO:0007224~smoothened signaling pathway	1	70	1.42857	0.972555	0.992635
Shh;	GO:0007228~positive regulation of hh target transcription factor activity	1	3	33.3333	0.183124	0.439834
Fcer1g; Fgr; Itgal; Itgax; Itgb2; Itgb6; Lat; Thy1; Txk; Tyrobp;	GO:0007229~integrin-mediated signaling pathway	10	68	14.7059	0.00488305	0.129446
Saa3;	GO:0007252~I-kappaB phosphorylation	1	12	8.33333	0.481855	0.641353
Casr; Fgf14; Tnf;	GO:0007254~JNK cascade	3	33	9.09091	0.261042	0.486537
Ccl19;	GO:0007257~activation of JUN kinase activity	1	37	2.7027	0.853831	0.908067
Socs1; Stat1;	GO:0007259~JAK-STAT cascade	2	23	8.69565	0.351256	0.557763
Mt2; Nos1; Nos2; Rasd1;	GO:0007263~nitric oxide mediated signal transduction	4	15	26.6667	0.0125831	0.228298
Arhgef37; Arl4d; Rac2; Rhof; Rhov;	GO:0007264~small GTPase mediated signal transduction	5	127	3.93701	0.785108	0.860223
Cnksr1; Dok2; Hrasls; Lat;	GO:0007265~Ras protein signal transduction	4	43	9.30233	0.200422	0.460819
Cavin4; Cnksr1; Sbk2;	GO:0007266~Rho protein signal transduction	3	53	5.66038	0.526092	0.6724
Adra1d; Ccl5; Cxcl14; Fgf10; Nfe2; Npy; Pcdh19; Sh2d1a; Shh; Thy1; Wnt4; Xcl1;	GO:0007267~cell-cell signaling	12	135	8.88889	0.059887	0.403913
Fgf14;	GO:0007268~chemical synaptic transmission	1	157	0.636943	0.99967	1
Dgki;	GO:0007269~neurotransmitter secretion	1	27	3.7037	0.757469	0.83893
Camk4;	GO:0007270~neuron-neuron synaptic transmission	1	10	10	0.426686	0.600296
Chrm3; Chrnd; Chrne; Chrng;	GO:0007271~synaptic transmission, cholinergic	4	26	15.3846	0.0581757	0.403913
Chrnd; Chrne; Chrng; Mylk2;	GO:0007274~neuromuscular synaptic transmission	4	28	14.2857	0.070738	0.403913
Adgrv1; Alpk3; Ano1; Bex1; Bves; Cavin4; Cd27; Chl1; Csrp3; Dkk2; Dync2h1; Egfl7; Egfr; Eomes; Eya2; Fhl1; Foxd3; Gadd45g; Gldn; Hemgn; Hook1; Id2; Ifi204; Kif26b; Klhl40; L1cam; Mctp2; Mturn; Musk; Myf6; Myod1; Myog; Obscn; Pitx1; Pitx2; Rfx3; Rgs14; Robo1; Rorc; Rtl1; Ryr1; Sema4a; Shh; Shisa2; Sox6; Srpk3; Tnf; Tnfaip2; Tnfrsf18; Tnfrsf9; Trim54; Wnt4; Zic1;	GO:0007275~multicellular organism development	53	1032	5.13566	0.54934	0.685864
Spin2c; Wnt4;	GO:0007276~gamete generation	2	20	10	0.29611	0.509257
Map7;	GO:0007281~germ cell development	1	37	2.7027	0.853831	0.908067
Cyp26b1; Hook1; Lrguk; Map7; Prok2;	GO:0007283~spermatogenesis	5	378	1.32275	0.999972	1
Hook1;	GO:0007286~spermatid development	1	89	1.1236	0.989535	1
Ddo;	GO:0007320~insemination	1	2	50	0.140752	0.409524
Cecr2; Trpc3; Trpc6;	GO:0007338~single fertilization	3	62	4.83871	0.62782	0.746725
Afap1l2; Cdkn1a; Sbk2; Stk26;	GO:0007346~regulation of mitotic cell cycle	4	84	4.7619	0.636282	0.746725
Dync2h1; Fgf10; Pitx2; Rfx3; Shh;	GO:0007368~determination of left/right symmetry	5	82	6.09756	0.429048	0.603026
Eomes;	GO:0007369~gastrulation	1	37	2.7027	0.853831	0.908067
Shh; Zic1;	GO:0007389~pattern specification process	2	57	3.50877	0.794832	0.866566
Shh;	GO:0007398~ectoderm development	1	9	11.1111	0.396938	0.580962
Adgrv1; Avil; Bex1; Chl1; Fgf13; Fgf14; Gldn; L1cam; Lhx2; Pcdh19; Robo1; Sema4a; Zic1;	GO:0007399~nervous system development	13	412	3.15534	0.978418	0.995392
Shh;	GO:0007405~neuroblast proliferation	1	19	5.26316	0.636398	0.746725
Cck; Ogn; Sema4a;	GO:0007409~axonogenesis	3	106	2.83019	0.909668	0.945328
Chl1; L1cam; Lhx2; Robo1; Runx3; Shh; Tnfrsf8;	GO:0007411~axon guidance	7	137	5.10949	0.569689	0.702723
L1cam;	GO:0007413~axonal fasciculation	1	19	5.26316	0.636398	0.746725
Cdh1;	GO:0007416~synapse assembly	1	62	1.6129	0.958823	0.982151
Shh; Zic1;	GO:0007417~central nervous system development	2	78	2.5641	0.910226	0.945565
Eomes; Epor; Lhx2; Nefh; Pcdh19; Selenop; Zic1;	GO:0007420~brain development	7	142	4.92958	0.60598	0.729513
Adgrb2;	GO:0007422~peripheral nervous system development	1	20	5	0.654342	0.760609
Fgf10;	GO:0007431~salivary gland development	1	3	33.3333	0.183124	0.439834
Egfr; Fgf10;	GO:0007435~salivary gland morphogenesis	2	8	25	0.0840405	0.403913
Shh;	GO:0007442~hindgut morphogenesis	1	4	25	0.223408	0.460819
Lhx2;	GO:0007498~mesoderm development	1	26	3.84615	0.744875	0.831738
Shh;	GO:0007502~digestive tract mesoderm development	1	1	100	0.0961838	0.403913
Alpk3; Bves; Dync2h1; Epor; Id2; Kcnj8; Mb; Mmp13; Pdlim3; Pitx2; Robo1; Shh; Tnnt2; Xirp1; Xirp2;	GO:0007507~heart development	15	233	6.43777	0.243784	0.486537
Tcap;	GO:0007512~adult heart development	1	15	6.66667	0.554824	0.685864
Cavin4; Cryab; Csrp3; Des; Ky; Myf6; Mymk; Myod1; Myog; Sgcg; Srpk3; Trim72; Zfhx3;	GO:0007517~muscle organ development	13	64	20.3125	9.23015e-05	0.00662423
Myod1;	GO:0007518~myoblast fate determination	1	1	100	0.0961838	0.403913
Bves; Cacna1s; Klhl31; Myf6; Myh14; Mylpf; Myod1; Myog; Pdlim3; Pitx2; Srpk3;	GO:0007519~skeletal muscle tissue development	11	53	20.7547	0.000267841	0.0142005
Adgrb3; Cacna1s; Cav3; Mymk; Myod1; Pitx2;	GO:0007520~myoblast fusion	6	21	28.5714	0.00171864	0.063083
Cacna1s; Calca; Col4a5; Dok7; Ky; Musk;	GO:0007528~neuromuscular junction development	6	35	17.1429	0.0145469	0.232971
Wnt4;	GO:0007548~sex differentiation	1	14	7.14286	0.531719	0.6724
Hpgd; Igfbp5;	GO:0007565~female pregnancy	2	28	7.14286	0.439356	0.614197
Acod1; Cdh1; H2-Q7;	GO:0007566~embryo implantation	3	52	5.76923	0.51387	0.663604
Hpgd;	GO:0007567~parturition	1	5	20	0.261707	0.486537
Abat; Adra1d; Ifi27l2a;	GO:0007568~aging	3	43	6.97674	0.397319	0.580962
Nox4;	GO:0007569~cell aging	1	82	1.21951	0.98507	0.999028
Cubn; Stat1;	GO:0007584~response to nutrient	2	18	11.1111	0.258918	0.486537
Chrm3;	GO:0007586~digestion	1	28	3.57143	0.769442	0.8476
C3; F10; F13a1; F5; F7; Nbeal2; Rab27a; Serping1; Shh;	GO:0007596~blood coagulation	9	75	12	0.0224236	0.305709
F10; F13a1; F5; F7; Serping1;	GO:0007599~hemostasis	5	46	10.8696	0.105434	0.409524
Adgrv1;	GO:0007601~visual perception	1	129	0.775194	0.998629	1
Gngt1;	GO:0007602~phototransduction	1	20	5	0.654342	0.760609
Adgrv1; Cdh1; Cdkn2d; Ceacam16; Map1a; Marveld2; Myh14; Otos;	GO:0007605~sensory perception of sound	8	147	5.44218	0.498777	0.657049
Olfr56;	GO:0007608~sensory perception of smell	1	1135	0.0881057	1	1
Egfr;	GO:0007611~learning or memory	1	52	1.92308	0.931639	0.961183
Fgf13; Rgs14;	GO:0007612~learning	2	60	3.33333	0.817003	0.886015
Fgf13; Hrh2; Musk;	GO:0007613~memory	3	81	3.7037	0.789803	0.86375
Camk4; Lrrn4; Rgs14;	GO:0007616~long-term memory	3	32	9.375	0.247588	0.486537
Abat;	GO:0007620~copulation	1	2	50	0.140752	0.409524
Prf1; Prok2; Nos2; Id2;	GO:0007623~circadian rhythm	4	73	5.47945	0.530209	0.6724
Ddo; Qrfp;	GO:0007625~grooming behavior	2	15	13.3333	0.20338	0.460819
Abat; Qrfp; Selenop;	GO:0007626~locomotory behavior	3	109	2.75229	0.918819	0.952419
Zic1;	GO:0007628~adult walking behavior	1	43	2.32558	0.892139	0.93526
Calca; Npy;	GO:0007631~feeding behavior	2	38	5.26316	0.593404	0.720174
Gfi1;	GO:0007638~mechanosensory behavior	1	3	33.3333	0.183124	0.439834
F5; Stat1;	GO:0008015~blood circulation	2	15	13.3333	0.20338	0.460819
Calca; Cav3; Hrc; Nos1; Tnnt2;	GO:0008016~regulation of heart contraction	5	25	20	0.0147285	0.232971
Rpp21;	GO:0008033~tRNA processing	1	83	1.20482	0.985809	0.99907
Cd226; Crtam;	GO:0008037~cell recognition	2	17	11.7647	0.24032	0.486537
Bcl2a1a; Bcl2a1d;	GO:0008053~mitochondrial fusion	2	18	11.1111	0.258918	0.486537
Coro1a;	GO:0008064~regulation of actin polymerization or depolymerization	1	10	10	0.426686	0.600296
Cav3; Gngt1;	GO:0008104~protein localization	2	81	2.46914	0.920563	0.952846
Dync2h1;	GO:0008105~asymmetric protein localization	1	3	33.3333	0.183124	0.439834
1110002E22Rik; 1110032F04Rik; 2010109I03Rik; 2610318N02Rik; 3425401B19Rik; 4833407H14Rik; 5033428I22Rik; 5430427O19Rik; 9630013D21Rik; A530064D06Rik; A930012O16Rik; AA467197; Acap1; AF529169; Apol6; Apol9a; Apol9b; Arl4d; Asb11; Asb16; Asb18; Asb5; AW112010; B430306N03Rik; Bex6; Ccdc184; Cd177; Cd209c; Cd300e; Cldnd2; Clip4; D130040H23Rik; Dlx4os; Efcab5; Fam174b; Fam180a; Fam71f2; Fam78a; Fam83f…	GO:0008150~biological_process	128	6880	1.86047	1	1
Acod1; Acoxl; Chil3; Fbp2; Gch1; Hk3; Lyz1; Neu2; Npl; Pgam2; Pygl; Pygm;	GO:0008152~metabolic process	12	438	2.73973	0.994447	1
Cap2;	GO:0008154~actin polymerization or depolymerization	1	12	8.33333	0.481855	0.641353
Ch25h; Cubn; Hsd11b1; Sult1a1;	GO:0008202~steroid metabolic process	4	85	4.70588	0.645116	0.755569
Ch25h; Cubn; Saa1;	GO:0008203~cholesterol metabolic process	3	86	3.48837	0.821167	0.887505
Shh;	GO:0008209~androgen metabolic process	1	13	7.69231	0.507417	0.657049
Sult1a1;	GO:0008210~estrogen metabolic process	1	11	9.09091	0.454967	0.623139
Atp1a2; Calca; Gch1; Npy;	GO:0008217~regulation of blood pressure	4	60	6.66667	0.388463	0.580962
Gzmm; Olr1;	GO:0008219~cell death	2	33	6.06061	0.520502	0.670053
Ptx3;	GO:0008228~opsonization	1	5	20	0.261707	0.486537
Rgs1; Rgs14;	GO:0008277~regulation of G-protein coupled receptor protein signaling pathway	2	31	6.45161	0.488986	0.648734
Cfb; Egfr; Fgf13; Lta; Map7; Prok2; Sh2d2a; Shh; Tgfbi; Tnf; Usp13;	GO:0008283~cell proliferation	11	212	5.18868	0.543131	0.685015
Bst1; Casr; Cav3; Cck; Csf2; Cxcl10; Cxcr2; Egfr; Epor; Fasl; Fgf10; Hck; Hcls1; Hilpda; Id2; Ifng; Lgals3; Lta; Mzb1; Plac8; Prl2c3; Prok2; Rac2; Shh; Stat1; Tnf;	GO:0008284~positive regulation of cell proliferation	26	474	5.48523	0.418445	0.600296
Cd37; Cdkn1a; Cdkn2d; Fgf10; H19; Hist1h2ai; Ifitm3; Ifng; Myog; Nfe2; Nos1; Nox4; Reg1; Robo1; Slfn1; Slfn2; Tnf; Tnfrsf9; Trpv2; Wnk2; Xirp1;	GO:0008285~negative regulation of cell proliferation	21	376	5.58511	0.401821	0.587245
Hook1;	GO:0008333~endosome to lysosome transport	1	38	2.63158	0.86105	0.912356
Atp1a2; Chl1; Fgf14; Id2; Sez6l2; Tmod1;	GO:0008344~adult locomotory behavior	6	70	8.57143	0.17173	0.439834
Bves; Ccl11; Ccl3; Coro1a; Fgr; Hck; Lst1; Myh14; Sema4a;	GO:0008360~regulation of cell shape	9	133	6.76692	0.267315	0.496641
Arhgap5; Il7r;	GO:0008361~regulation of cell size	2	22	9.09091	0.333009	0.532331
Lgals3; Nwd1;	GO:0008380~RNA splicing	2	243	0.823045	0.999946	1
Atp1a2; Hrh2; Lrrn4; Nts; Rgs14;	GO:0008542~visual learning	5	64	7.8125	0.253143	0.486537
Fgf10; Fgf14; Fgf23;	GO:0008543~fibroblast growth factor receptor signaling pathway	3	43	6.97674	0.397319	0.580962
Egfr; Evpl; Fgf10; Satb1;	GO:0008544~epidermis development	4	53	7.54717	0.309193	0.526111
Musk;	GO:0008582~regulation of synaptic growth at neuromuscular junction	1	5	20	0.261707	0.486537
Wnt4;	GO:0008584~male gonad development	1	80	1.25	0.983476	0.998118
Wnt4;	GO:0008585~female gonad development	1	25	4	0.731628	0.820145
Nlrp12; Tnfsf14;	GO:0008588~release of cytoplasmic sequestered NF-kappaB	2	3	66.6667	0.0219866	0.301185
Fgf10; Zic1;	GO:0008589~regulation of smoothened signaling pathway	2	22	9.09091	0.333009	0.532331
Ch25h; Scd1;	GO:0008610~lipid biosynthetic process	2	23	8.69565	0.351256	0.557763
Fasl; Tnf;	GO:0008625~extrinsic apoptotic signaling pathway via death domain receptors	2	28	7.14286	0.439356	0.614197
Gzmb;	GO:0008626~granzyme-mediated apoptotic signaling pathway	1	5	20	0.261707	0.486537
Bcl2a1a; Bcl2a1d; Tnf;	GO:0008630~intrinsic apoptotic signaling pathway in response to DNA damage	3	56	5.35714	0.561705	0.69407
Atp2a1;	GO:0008637~apoptotic mitochondrial changes	1	26	3.84615	0.744875	0.831738
Slc2a4; Slc37a1;	GO:0008643~carbohydrate transport	2	35	5.71429	0.550689	0.685864
Fitm1;	GO:0008654~phospholipid biosynthetic process	1	57	1.75439	0.946943	0.973464
Cox6a2;	GO:0009060~aerobic respiration	1	26	3.84615	0.744875	0.831738
Asgr2;	GO:0009100~glycoprotein metabolic process	1	10	10	0.426686	0.600296
Upp1;	GO:0009116~nucleoside metabolic process	1	15	6.66667	0.554824	0.685864
Ampd1;	GO:0009117~nucleotide metabolic process	1	27	3.7037	0.757469	0.83893
Entpd3;	GO:0009134~nucleoside diphosphate catabolic process	1	1	100	0.0961838	0.403913
Entpd3; Smpdl3a;	GO:0009143~nucleoside triphosphate catabolic process	2	7	28.5714	0.0694428	0.403913
Upp1;	GO:0009166~nucleotide catabolic process	1	4	25	0.223408	0.460819
Adssl1; Ampd1;	GO:0009168~purine ribonucleoside monophosphate biosynthetic process	2	6	33.3333	0.055795	0.403913
Gucy2c;	GO:0009190~cyclic nucleotide biosynthetic process	1	19	5.26316	0.636398	0.746725
Pglyrp1; Pglyrp2;	GO:0009253~peptidoglycan catabolic process	2	6	33.3333	0.055795	0.403913
Trpv2;	GO:0009266~response to temperature stimulus	1	6	16.6667	0.298119	0.509257
Dnajc15; Myod1; Stk26; Wnt4;	GO:0009267~cellular response to starvation	4	60	6.66667	0.388463	0.580962
Kcnj8;	GO:0009268~response to pH	1	14	7.14286	0.531719	0.6724
Rab37;	GO:0009306~protein secretion	1	28	3.57143	0.769442	0.8476
Neu2;	GO:0009313~oligosaccharide catabolic process	1	7	14.2857	0.332737	0.532331
Calca; Casq1; Hspb7; Nos1; Trpv2;	GO:0009408~response to heat	5	41	12.1951	0.0748348	0.403913
Plac8; Ucp3;	GO:0009409~response to cold	2	29	6.89655	0.4562	0.623139
Cdkn1a; Cdkn2d;	GO:0009411~response to UV	2	46	4.34783	0.692201	0.788294
Abat;	GO:0009448~gamma-aminobutyric acid metabolic process	1	3	33.3333	0.183124	0.439834
Abat;	GO:0009449~gamma-aminobutyric acid biosynthetic process	1	3	33.3333	0.183124	0.439834
Map7;	GO:0009566~fertilization	1	55	1.81818	0.941282	0.969037
Ncr1;	GO:0009597~detection of virus	1	4	25	0.223408	0.460819
Ifitm3; Tmem233;	GO:0009607~response to biotic stimulus	2	12	16.6667	0.149546	0.42602
Vash1;	GO:0009611~response to wounding	1	45	2.22222	0.902533	0.940764
Lck; Stat1;	GO:0009612~response to mechanical stimulus	2	23	8.69565	0.351256	0.557763
Bst2; Ccl5; Dhx58; Ifi27l2a; Ifit1; Ifitm3; Ifng; Klra8; Lcn2; Mx1; Oas1a; Oas2; Oas3; Oasl1; Oasl2; Rsad2; Tnf; Xcl1;	GO:0009615~response to virus	18	54	33.3333	8.55922e-09	1.44147e-06
Fcgr1; Serpinb9; Stat1;	GO:0009617~response to bacterium	3	35	8.57143	0.288196	0.509257
Lcn2;	GO:0009635~response to herbicide	1	1	100	0.0961838	0.403913
Ccl4; Ccl5; Gucy2c;	GO:0009636~response to toxic substance	3	58	5.17241	0.584522	0.712729
Id2;	GO:0009649~entrainment of circadian clock	1	6	16.6667	0.298119	0.509257
Pitx2;	GO:0009653~anatomical structure morphogenesis	1	39	2.5641	0.867912	0.917251
Hcls1; Mb;	GO:0009725~response to hormone	2	33	6.06061	0.520502	0.670053
Epor; Shh;	GO:0009790~embryo development	2	74	2.7027	0.894475	0.937022
Selenop; Sox6;	GO:0009791~post-embryonic development	2	113	1.76991	0.979438	0.995714
Fgf10;	GO:0009880~embryonic pattern specification	1	23	4.34783	0.703035	0.797158
Fgf10; Pitx2; Tnf;	GO:0009887~animal organ morphogenesis	3	105	2.85714	0.906415	0.94326
Shh;	GO:0009949~polarity specification of anterior/posterior axis	1	2	50	0.140752	0.409524
Shh;	GO:0009952~anterior/posterior pattern specification	1	112	0.892857	0.996746	1
Dync2h1; Lhx2; Shh;	GO:0009953~dorsal/ventral pattern formation	3	48	6.25	0.463388	0.632053
Cyp26b1;	GO:0009954~proximal/distal pattern formation	1	26	3.84615	0.744875	0.831738
Afap1l2;	GO:0009966~regulation of signal transduction	1	34	2.94118	0.829847	0.893849
Sh2d1b1;	GO:0009967~positive regulation of signal transduction	1	13	7.69231	0.507417	0.657049
Nlrp12; Rgs1; Rgs14; Rgs5; Rgs8; Scai; Socs1;	GO:0009968~negative regulation of signal transduction	7	56	12.5	0.034912	0.351948
Lta;	GO:0009987~cellular process	1	24	4.16667	0.717693	0.809596
Gfi1;	GO:0009996~negative regulation of cell fate specification	1	1	100	0.0961838	0.403913
Eomes;	GO:0010002~cardioblast differentiation	1	2	50	0.140752	0.409524
Slc2a4;	GO:0010021~amylopectin biosynthetic process	1	1	100	0.0961838	0.403913
Ampd1; Aqp9; Pygm; Spp1; Tnf;	GO:0010033~response to organic substance	5	59	8.47458	0.207459	0.460819
Pgam2;	GO:0010035~response to inorganic substance	1	9	11.1111	0.396938	0.580962
Lck; Tnnc1;	GO:0010038~response to metal ion	2	7	28.5714	0.0694428	0.403913
Abat;	GO:0010039~response to iron ion	1	7	14.2857	0.332737	0.532331
Haao;	GO:0010043~response to zinc ion	1	21	4.7619	0.6714	0.772596
Rgs14;	GO:0010070~zygote asymmetric cell division	1	2	50	0.140752	0.409524
Atp1a2; Kcnj11; Kcnj12; Kcnj8; Kcnj9;	GO:0010107~potassium ion import	5	24	20.8333	0.0127803	0.228298
Il12a;	GO:0010224~response to UV-B	1	8	12.5	0.365648	0.559475
Mt2;	GO:0010273~detoxification of copper ion	1	4	25	0.223408	0.460819
Ptprc;	GO:0010332~response to gamma radiation	1	25	4	0.731628	0.820145
Tespa1;	GO:0010387~COP9 signalosome assembly	1	3	33.3333	0.183124	0.439834
Prkcq;	GO:0010389~regulation of G2/M transition of mitotic cell cycle	1	16	6.25	0.576789	0.704499
Crhr2; Gch1;	GO:0010460~positive regulation of heart rate	2	21	9.52381	0.314615	0.532331
Shh;	GO:0010463~mesenchymal cell proliferation	1	5	20	0.261707	0.486537
Cst7; Ngp; Serpina3f; Serpinb1a; Serpinb1b; Serping1; Spint2;	GO:0010466~negative regulation of peptidase activity	7	116	6.03448	0.404325	0.589546
Lat; Ltb; Nox4;	GO:0010467~gene expression	3	11	27.2727	0.0289425	0.331023
Cavin4; Cd209a; Csf2; Eomes; Fgf10; H19; Il2rg; Myb; Myod1; Nfe2; Ptgs2os2; Shh; Sox6; Trim63; Zfp683;	GO:0010468~regulation of gene expression	15	319	4.70219	0.681736	0.783545
Iigp1; Usp13;	GO:0010506~regulation of autophagy	2	46	4.34783	0.692201	0.788294
Dapl1; Mt3; Ptpn22;	GO:0010507~negative regulation of autophagy	3	30	10	0.22104	0.460819
Ifng; Irgm2; Mefv;	GO:0010508~positive regulation of autophagy	3	46	6.52174	0.437299	0.613719
Trpc3;	GO:0010524~positive regulation of calcium ion transport into cytosol	1	14	7.14286	0.531719	0.6724
Socs1;	GO:0010533~regulation of activation of Janus kinase activity	1	1	100	0.0961838	0.403913
Il23a;	GO:0010536~positive regulation of activation of Janus kinase activity	1	4	25	0.223408	0.460819
Fcer1g; Txk;	GO:0010543~regulation of platelet activation	2	5	40	0.0432348	0.377382
Ccl19;	GO:0010560~positive regulation of glycoprotein biosynthetic process	1	5	20	0.261707	0.486537
Selp;	GO:0010572~positive regulation of platelet activation	1	5	20	0.261707	0.486537
C3;	GO:0010575~positive regulation of vascular endothelial growth factor production	1	24	4.16667	0.717693	0.809596
Carmil2; Rac2;	GO:0010592~positive regulation of lamellipodium assembly	2	20	10	0.29611	0.509257
Sema4a;	GO:0010594~regulation of endothelial cell migration	1	7	14.2857	0.332737	0.532331
Vash1;	GO:0010596~negative regulation of endothelial cell migration	1	18	5.55556	0.617524	0.736348
Lmcd1;	GO:0010611~regulation of cardiac muscle hypertrophy	1	2	50	0.140752	0.409524
Cav3; Mlip; Trim63;	GO:0010614~negative regulation of cardiac muscle hypertrophy	3	12	25	0.0348822	0.351948
Casr; Ccl5; Cd28; Cebpe; Crhr2; Csf2; Cyp26b1; Id2; Ifng; Il2rg; Il7r; Itgb8; Lck; Lcn2; Mmp12; Mt3; Musk; Mustn1; Mylk2; Myom1; Pkp3; Ptpn22; Rab27a; Reg1; Serpinb9; Shh; Stap1; Tnf; Vash1;	GO:0010628~positive regulation of gene expression	29	414	7.00483	0.0744202	0.403913
Cd28; Cdkn1a; Crhr2; Cryab; H19; Havcr2; Id2; Ifng; Itgb8; Musk; Nos2; Ptpn22; Shh; Tnf; Wnt4; Zbtb20;	GO:0010629~negative regulation of gene expression	16	279	5.73477	0.383905	0.580962
Fgf10;	GO:0010631~epithelial cell migration	1	6	16.6667	0.298119	0.509257
Mcc;	GO:0010633~negative regulation of epithelial cell migration	1	17	5.88235	0.597671	0.720174
Fgf10; Ifng;	GO:0010634~positive regulation of epithelial cell migration	2	37	5.40541	0.579511	0.707221
F7;	GO:0010641~positive regulation of platelet-derived growth factor receptor signaling pathway	1	2	50	0.140752	0.409524
Apod;	GO:0010642~negative regulation of platelet-derived growth factor receptor signaling pathway	1	8	12.5	0.365648	0.559475
Trdn;	GO:0010649~regulation of cell communication by electrical coupling	1	3	33.3333	0.183124	0.439834
Gngt1;	GO:0010659~cardiac muscle cell apoptotic process	1	6	16.6667	0.298119	0.509257
Cxcr2;	GO:0010666~positive regulation of cardiac muscle cell apoptotic process	1	19	5.26316	0.636398	0.746725
Hspb6;	GO:0010667~negative regulation of cardiac muscle cell apoptotic process	1	27	3.7037	0.757469	0.83893
Tnf;	GO:0010693~negative regulation of alkaline phosphatase activity	1	4	25	0.223408	0.460819
Crhr2;	GO:0010700~negative regulation of norepinephrine secretion	1	7	14.2857	0.332737	0.532331
Fap;	GO:0010710~regulation of collagen catabolic process	1	2	50	0.140752	0.409524
Fap;	GO:0010716~negative regulation of extracellular matrix disassembly	1	2	50	0.140752	0.409524
Myom1;	GO:0010737~protein kinase A signaling	1	9	11.1111	0.396938	0.580962
Adgrv1;	GO:0010739~positive regulation of protein kinase A signaling	1	8	12.5	0.365648	0.559475
Stat1;	GO:0010742~macrophage derived foam cell differentiation	1	5	20	0.261707	0.486537
Csf2; Msr1;	GO:0010744~positive regulation of macrophage derived foam cell differentiation	2	11	18.1818	0.132317	0.409524
Ccl5; Rarres2;	GO:0010759~positive regulation of macrophage chemotaxis	2	19	10.5263	0.27753	0.509257
Stap1;	GO:0010760~negative regulation of macrophage chemotaxis	1	5	20	0.261707	0.486537
Fgf14; Scn4b;	GO:0010765~positive regulation of sodium ion transport	2	24	8.33333	0.369328	0.56214
Irgm2; Trpc6;	GO:0010800~positive regulation of peptidyl-threonine phosphorylation	2	28	7.14286	0.439356	0.614197
Rac2;	GO:0010810~regulation of cell-substrate adhesion	1	2	50	0.140752	0.409524
Alox15; L1cam; Spp1;	GO:0010811~positive regulation of cell-substrate adhesion	3	43	6.97674	0.397319	0.580962
Cxcl10; Cxcl9;	GO:0010818~T cell chemotaxis	2	7	28.5714	0.0694428	0.403913
Cxcl10;	GO:0010819~regulation of T cell chemotaxis	1	2	50	0.140752	0.409524
Ccl5; Tnfsf14; Xcl1;	GO:0010820~positive regulation of T cell chemotaxis	3	11	27.2727	0.0289425	0.331023
C3;	GO:0010828~positive regulation of glucose transport	1	8	12.5	0.365648	0.559475
Rbm24;	GO:0010830~regulation of myotube differentiation	1	6	16.6667	0.298119	0.509257
Cav3; Csrp3; Myog; Neu2;	GO:0010831~positive regulation of myotube differentiation	4	11	36.3636	0.00518379	0.136158
Ankrd2; Trim72;	GO:0010832~negative regulation of myotube differentiation	2	14	14.2857	0.185156	0.441017
Ifng;	GO:0010835~regulation of protein ADP-ribosylation	1	6	16.6667	0.298119	0.509257
Fgf10; Reg3g;	GO:0010838~positive regulation of keratinocyte proliferation	2	10	20	0.115589	0.409524
Padi2;	GO:0010848~regulation of chromatin disassembly	1	2	50	0.140752	0.409524
C3;	GO:0010866~regulation of triglyceride biosynthetic process	1	3	33.3333	0.183124	0.439834
Nr1h3;	GO:0010867~positive regulation of triglyceride biosynthetic process	1	17	5.88235	0.597671	0.720174
Nr1h3;	GO:0010870~positive regulation of receptor biosynthetic process	1	7	14.2857	0.332737	0.532331
Scd1;	GO:0010873~positive regulation of cholesterol esterification	1	9	11.1111	0.396938	0.580962
Nr1h3;	GO:0010875~positive regulation of cholesterol efflux	1	14	7.14286	0.531719	0.6724
Casq1; Trdn;	GO:0010880~regulation of release of sequestered calcium ion into cytosol by sarcoplasmic reticulum	2	13	15.3846	0.167186	0.439834
Hrc;	GO:0010881~regulation of cardiac muscle contraction by regulation of the release of sequestered calcium ion	1	8	12.5	0.365648	0.559475
C3; Hilpda;	GO:0010884~positive regulation of lipid storage	2	11	18.1818	0.132317	0.409524
Msr1;	GO:0010886~positive regulation of cholesterol storage	1	7	14.2857	0.332737	0.532331
Nr1h3;	GO:0010887~negative regulation of cholesterol storage	1	4	25	0.223408	0.460819
Fitm1;	GO:0010890~positive regulation of sequestering of triglyceride	1	7	14.2857	0.332737	0.532331
Wnt4;	GO:0010894~negative regulation of steroid biosynthetic process	1	6	16.6667	0.298119	0.509257
Igfbp5; Rorc;	GO:0010906~regulation of glucose metabolic process	2	23	8.69565	0.351256	0.557763
Ppp1r27; Sytl2;	GO:0010923~negative regulation of phosphatase activity	2	52	3.84615	0.752586	0.83893
Cryab;	GO:0010941~regulation of cell death	1	11	9.09091	0.454967	0.623139
Cdkn1a; Cysltr2; Mt3;	GO:0010942~positive regulation of cell death	3	52	5.76923	0.51387	0.663604
Serpinb9;	GO:0010951~negative regulation of endopeptidase activity	1	21	4.7619	0.6714	0.772596
Cdh1;	GO:0010955~negative regulation of protein processing	1	12	8.33333	0.481855	0.641353
Gfi1;	GO:0010956~negative regulation of calcidiol 1-monooxygenase activity	1	3	33.3333	0.183124	0.439834
Egfr;	GO:0010960~magnesium ion homeostasis	1	10	10	0.426686	0.600296
Arg1;	GO:0010963~regulation of L-arginine import	1	2	50	0.140752	0.409524
Fgf23;	GO:0010966~regulation of phosphate transport	1	2	50	0.140752	0.409524
Fhl1;	GO:0010972~negative regulation of G2/M transition of mitotic cell cycle	1	6	16.6667	0.298119	0.509257
Avil;	GO:0010975~regulation of neuron projection development	1	30	3.33333	0.791645	0.86375
Avil; Epor; Hspb1; Ptpn5; S100a9;	GO:0010976~positive regulation of neuron projection development	5	145	3.44828	0.867495	0.917251
B2m; Gfi1; H2-D1; H2-K1; Inpp5j; Tnfrsf8;	GO:0010977~negative regulation of neuron projection development	6	73	8.21918	0.194081	0.46036
Fgf23;	GO:0010980~positive regulation of vitamin D 24-hydroxylase activity	1	3	33.3333	0.183124	0.439834
Mt3; S100a8; S100a9;	GO:0014002~astrocyte development	3	17	17.6471	0.0729424	0.403913
Id2; Shh;	GO:0014003~oligodendrocyte development	2	20	10	0.29611	0.509257
Cck;	GO:0014049~positive regulation of glutamate secretion	1	11	9.09091	0.454967	0.623139
Abat;	GO:0014053~negative regulation of gamma-aminobutyric acid secretion	1	4	25	0.223408	0.460819
Crhr2; Lgals3;	GO:0014064~positive regulation of serotonin secretion	2	3	66.6667	0.0219866	0.301185
Egfr;	GO:0014066~regulation of phosphatidylinositol 3-kinase signaling	1	8	12.5	0.365648	0.559475
Adora3; Ccl5; Cd28; Fgr; Hcls1; Hcst; Selp;	GO:0014068~positive regulation of phosphatidylinositol 3-kinase signaling	7	64	10.9375	0.0601905	0.403913
Eya2; Shh;	GO:0014706~striated muscle tissue development	2	4	50	0.0319114	0.331023
Pitx1;	GO:0014707~branchiomeric skeletal muscle development	1	3	33.3333	0.183124	0.439834
Actn3;	GO:0014728~regulation of the force of skeletal muscle contraction	1	2	50	0.140752	0.409524
Actn3;	GO:0014732~skeletal muscle atrophy	1	3	33.3333	0.183124	0.439834
Cmya5;	GO:0014733~regulation of skeletal muscle adaptation	1	1	100	0.0961838	0.403913
Myog;	GO:0014737~positive regulation of muscle atrophy	1	2	50	0.140752	0.409524
Ryr1; Trdn;	GO:0014808~release of sequestered calcium ion into cytosol by sarcoplasmic reticulum	2	6	33.3333	0.055795	0.403913
Casq1;	GO:0014809~regulation of skeletal muscle contraction by regulation of release of sequestered calcium ion	1	2	50	0.140752	0.409524
Mylk2;	GO:0014816~skeletal muscle satellite cell differentiation	1	4	25	0.223408	0.460819
Cav3;	GO:0014819~regulation of skeletal muscle contraction	1	3	33.3333	0.183124	0.439834
Myh2; Myh4; Smtnl1;	GO:0014823~response to activity	3	13	23.0769	0.0413985	0.377382
Myog;	GO:0014842~regulation of skeletal muscle satellite cell proliferation	1	6	16.6667	0.298119	0.509257
Shh;	GO:0014858~positive regulation of skeletal muscle cell proliferation	1	3	33.3333	0.183124	0.439834
Myog;	GO:0014873~response to muscle activity involved in regulation of muscle adaptation	1	4	25	0.223408	0.460819
Myog; Trim63;	GO:0014878~response to electrical stimulus involved in regulation of muscle adaptation	2	3	66.6667	0.0219866	0.301185
Actn3; Tnnc1; Tnni1; Tnnt1;	GO:0014883~transition between fast and slow fiber	4	10	40	0.00395419	0.108854
Myog;	GO:0014891~striated muscle atrophy	1	2	50	0.140752	0.409524
Actn3; Myog; Trim63;	GO:0014894~response to denervation involved in regulation of muscle adaptation	3	6	50	0.00802789	0.175449
Tcap;	GO:0014898~cardiac muscle hypertrophy in response to stress	1	18	5.55556	0.617524	0.736348
Barx2; Cav3; Myod1; Myog; Shh;	GO:0014902~myotube differentiation	5	15	33.3333	0.00240751	0.0765854
Myod1;	GO:0014904~myotube cell development	1	6	16.6667	0.298119	0.509257
Mymk;	GO:0014905~myoblast fusion involved in skeletal muscle regeneration	1	1	100	0.0961838	0.403913
Myod1;	GO:0014908~myotube differentiation involved in skeletal muscle regeneration	1	2	50	0.140752	0.409524
Ccl5; Nox4;	GO:0014911~positive regulation of smooth muscle cell migration	2	40	5	0.620151	0.738558
Igfbp5;	GO:0014912~negative regulation of smooth muscle cell migration	1	16	6.25	0.576789	0.704499
Gch1;	GO:0014916~regulation of lung blood pressure	1	2	50	0.140752	0.409524
Abcb9; Abra; Cd3g; Cubn; Dnajc15; Ehd3; Hook1; Jakmip1; Nup210; Rab20; Rab37; Rinl; Slc15a3; Snx20; Tap1; Vps13b;	GO:0015031~protein transport	16	581	2.75387	0.998054	1
Car2;	GO:0015670~carbon dioxide transport	1	8	12.5	0.365648	0.559475
Mb;	GO:0015671~oxygen transport	1	8	12.5	0.365648	0.559475
Slc47a1;	GO:0015695~organic cation transport	1	10	10	0.426686	0.600296
Ano1;	GO:0015705~iodide transport	1	4	25	0.223408	0.460819
Slco2b1; Slco4a1;	GO:0015711~organic anion transport	2	14	14.2857	0.185156	0.441017
Slc16a12;	GO:0015718~monocarboxylic acid transport	1	12	8.33333	0.481855	0.641353
Slco2b1;	GO:0015721~bile acid and bile salt transport	1	12	8.33333	0.481855	0.641353
Aqp9;	GO:0015722~canalicular bile acid transport	1	6	16.6667	0.298119	0.509257
Slc37a1;	GO:0015748~organophosphate ester transport	1	1	100	0.0961838	0.403913
Slc2a4;	GO:0015758~glucose transport	1	27	3.7037	0.757469	0.83893
Slc37a1;	GO:0015760~glucose-6-phosphate transport	1	5	20	0.261707	0.486537
Aqp9;	GO:0015791~polyol transport	1	1	100	0.0961838	0.403913
Slc6a19;	GO:0015804~neutral amino acid transport	1	11	9.09091	0.454967	0.623139
Serinc2;	GO:0015825~L-serine transport	1	7	14.2857	0.332737	0.532331
Abcb9; Slc15a3; Tap1;	GO:0015833~peptide transport	3	8	37.5	0.014646	0.232971
Aqp9;	GO:0015837~amine transport	1	1	100	0.0961838	0.403913
Aqp9;	GO:0015855~pyrimidine nucleobase transport	1	2	50	0.140752	0.409524
Scn4a;	GO:0015871~choline transport	1	5	20	0.261707	0.486537
Cubn;	GO:0015889~cobalamin transport	1	5	20	0.261707	0.486537
Lcn2;	GO:0015891~siderophore transport	1	2	50	0.140752	0.409524
Slc47a1;	GO:0015893~drug transport	1	10	10	0.426686	0.600296
Fabp3; Plin2;	GO:0015909~long-chain fatty acid transport	2	10	20	0.115589	0.409524
Atp1a2;	GO:0015991~ATP hydrolysis coupled proton transport	1	24	4.16667	0.717693	0.809596
Epor; Zbp1;	GO:0016032~viral process	2	26	7.69231	0.404837	0.589546
Acap1; Hrasls; Neu2;	GO:0016042~lipid catabolic process	3	103	2.91262	0.89959	0.939973
Pglyrp1; Pglyrp2;	GO:0016045~detection of bacterium	2	12	16.6667	0.149546	0.42602
Il7r;	GO:0016049~cell growth	1	47	2.12766	0.911926	0.946644
Dkk2; Ndp; Pitx2; Rnf43; Rspo3; Wnt4;	GO:0016055~Wnt signaling pathway	6	211	2.8436	0.959526	0.982259
Fcer1g; Igha; Ighd; Ighg1; Ighg2c; Ighm; Irf7;	GO:0016064~immunoglobulin mediated immune response	7	22	31.8182	0.000417251	0.0195835
Cyp26b1;	GO:0016125~sterol metabolic process	1	8	12.5	0.365648	0.559475
Ch25h;	GO:0016126~sterol biosynthetic process	1	27	3.7037	0.757469	0.83893
Zdhhc15;	GO:0016188~synaptic vesicle maturation	1	7	14.2857	0.332737	0.532331
Bves; Ncf4; Rab27a;	GO:0016192~vesicle-mediated transport	3	207	1.44928	0.998321	1
Robo1;	GO:0016199~axon midline choice point recognition	1	5	20	0.261707	0.486537
Lzts1;	GO:0016242~negative regulation of macroautophagy	1	11	9.09091	0.454967	0.623139
Alpk3; Blk; Camk4; Ckm; Ckmt2; Egfr; Fgr; Gck; Hck; Hk3; Insrr; Ip6k3; Itk; Lck; Lrguk; Musk; Mylk2; Nmrk2; Obscn; Prkcq; Sbk2; Srpk3; Stk26; Stk32c; Txk; Wnk2; Zap70;	GO:0016310~phosphorylation	27	611	4.41899	0.820126	0.887505
Acp5; Dusp13; Dusp2; Dusp27; Ptpn22; Ptpn5; Ptpn7; Ptprc;	GO:0016311~dephosphorylation	8	107	7.47664	0.207145	0.460819
Adgrb3;	GO:0016322~neuron remodeling	1	13	7.69231	0.507417	0.657049
Adam8; Adgrv1; Cd2; Cdh1; Cyfip2; Dsp; Egfr; Icos; Itgal; Itgb2; Pkp3; Selp; Thy1;	GO:0016337~single organismal cell-cell adhesion	13	98	13.2653	0.00323233	0.0954037
Cdh1;	GO:0016339~calcium-dependent cell-cell adhesion via plasma membrane cell adhesion molecules	1	19	5.26316	0.636398	0.746725
Lst1;	GO:0016358~dendrite development	1	36	2.77778	0.846237	0.903684
Ighd;	GO:0016446~somatic hypermutation of immunoglobulin genes	1	13	7.69231	0.507417	0.657049
Sox6;	GO:0016458~gene silencing	1	6	16.6667	0.298119	0.509257
Adamts12; Blk; Carmil2; Coro1a; Grap2; Hck; Il12a; L1cam; Lck; Sbk2; Sla2; St14; Trem1; Trem3; Zap70;	GO:0016477~cell migration	15	211	7.109	0.150001	0.42689
Asprv1; Cpm; Dync2h1; F7; Srgn;	GO:0016485~protein processing	5	57	8.77193	0.190004	0.45157
Adgrb1; Adgrb2; Adgrb3; Crhr2; Cxcl10; Fasl; Ngp; Sema4a; Stat1; Vash1;	GO:0016525~negative regulation of angiogenesis	10	73	13.6986	0.00757533	0.170773
Shh;	GO:0016539~intein-mediated protein splicing	1	3	33.3333	0.183124	0.439834
Hfe2;	GO:0016540~protein autoprocessing	1	12	8.33333	0.481855	0.641353
Apobec2;	GO:0016554~cytidine to uridine editing	1	4	25	0.223408	0.460819
Apobec2;	GO:0016556~mRNA modification	1	6	16.6667	0.298119	0.509257
Klhl24; Klhl41; Neurl3; Rnf43; Trim72; Ubd;	GO:0016567~protein ubiquitination	6	250	2.4	0.988251	1
Eya2; Kat6b; Padi4; Satb1;	GO:0016569~covalent chromatin modification	4	266	1.50376	0.999367	1
Satb1;	GO:0016571~histone methylation	1	27	3.7037	0.757469	0.83893
Kat6b;	GO:0016573~histone acetylation	1	28	3.57143	0.769442	0.8476
Eya2;	GO:0016576~histone dephosphorylation	1	6	16.6667	0.298119	0.509257
Usp13; Usp18;	GO:0016579~protein deubiquitination	2	75	2.66667	0.898638	0.939664
Lyz1;	GO:0016998~cell wall macromolecule catabolic process	1	16	6.25	0.576789	0.704499
Cav3;	GO:0017015~regulation of transforming growth factor beta receptor signaling pathway	1	18	5.55556	0.617524	0.736348
Sult1a1;	GO:0017144~drug metabolic process	1	14	7.14286	0.531719	0.6724
Myb;	GO:0017145~stem cell division	1	12	8.33333	0.481855	0.641353
Igfbp5;	GO:0017148~negative regulation of translation	1	77	1.2987	0.980759	0.995714
Rab37;	GO:0017157~regulation of exocytosis	1	31	3.22581	0.801932	0.873642
Sytl3;	GO:0017158~regulation of calcium ion-dependent exocytosis	1	25	4	0.731628	0.820145
Padi2; Padi4;	GO:0018101~protein citrullination	2	5	40	0.0432348	0.377382
Camk4; Mylk2; Prkcq; Smtnl1; Stk32c;	GO:0018105~peptidyl-serine phosphorylation	5	155	3.22581	0.90049	0.94057
Mylk2;	GO:0018107~peptidyl-threonine phosphorylation	1	71	1.40845	0.973913	0.992635
Abi3; Egfr; Fgr; Hck; Il12rb2; Lck; Sh2d1b1; Sh2d1b2; Zap70;	GO:0018108~peptidyl-tyrosine phosphorylation	9	67	13.4328	0.0122619	0.228298
Nos1; Nos2; S100a8; S100a9;	GO:0018119~peptidyl-cysteine S-nitrosylation	4	5	80	0.000606762	0.0267255
Dsp; Evpl; F13a1; Tgm2;	GO:0018149~peptide cross-linking	4	51	7.84314	0.286751	0.509257
Tgm2;	GO:0018153~isopeptide cross-linking via N6-(L-isoglutamyl)-L-lysine	1	1	100	0.0961838	0.403913
Galnt3;	GO:0018242~protein O-linked glycosylation via serine	1	4	25	0.223408	0.460819
Galnt3;	GO:0018243~protein O-linked glycosylation via threonine	1	4	25	0.223408	0.460819
Zdhhc15;	GO:0018345~protein palmitoylation	1	20	5	0.654342	0.760609
Oas2;	GO:0018377~protein myristoylation	1	1	100	0.0961838	0.403913
Gstm4;	GO:0018916~nitrobenzene metabolic process	1	4	25	0.223408	0.460819
Sult1a1;	GO:0018960~4-nitrophenol metabolic process	1	1	100	0.0961838	0.403913
Tap1;	GO:0019060~intracellular transport of viral protein in host cell	1	2	50	0.140752	0.409524
Dnajc15; Id2;	GO:0019216~regulation of lipid metabolic process	2	34	5.88235	0.535765	0.67632
Rorc;	GO:0019218~regulation of steroid metabolic process	1	5	20	0.261707	0.486537
Aspn; Iigp1; Il1f9; Il2rb; Socs1; Stat1;	GO:0019221~cytokine-mediated signaling pathway	6	143	4.1958	0.749044	0.835416
Cacng8;	GO:0019226~transmission of nerve impulse	1	21	4.7619	0.6714	0.772596
Myh14; Scn4a;	GO:0019228~neuronal action potential	2	35	5.71429	0.550689	0.685864
Atp1a2; Chrm3; Kcna5;	GO:0019229~regulation of vasoconstriction	3	18	16.6667	0.082104	0.403913
Crhr2;	GO:0019233~sensory perception of pain	1	77	1.2987	0.980759	0.995714
Npl;	GO:0019262~N-acetylneuraminate catabolic process	1	4	25	0.223408	0.460819
Haao; Nmrk2;	GO:0019363~pyridine nucleotide biosynthetic process	2	11	18.1818	0.132317	0.409524
Alox15;	GO:0019369~arachidonic acid metabolic process	1	29	3.44828	0.780824	0.856185
Alox5ap; Ltc4s;	GO:0019370~leukotriene biosynthetic process	2	12	16.6667	0.149546	0.42602
Alox15; Alox5ap;	GO:0019372~lipoxygenase pathway	2	9	22.2222	0.0994615	0.403913
Mpo;	GO:0019430~removal of superoxide radicals	1	9	11.1111	0.396938	0.580962
Ido1;	GO:0019441~tryptophan catabolic process to kynurenine	1	7	14.2857	0.332737	0.532331
Ddo;	GO:0019478~D-amino acid catabolic process	1	1	100	0.0961838	0.403913
Dpys;	GO:0019482~beta-alanine metabolic process	1	3	33.3333	0.183124	0.439834
Cdh1;	GO:0019538~protein metabolic process	1	12	8.33333	0.481855	0.641353
Padi4;	GO:0019546~arginine deiminase pathway	1	1	100	0.0961838	0.403913
Arg1;	GO:0019547~arginine catabolic process to ornithine	1	2	50	0.140752	0.409524
Acod1;	GO:0019679~propionate metabolic process, methylcitrate cycle	1	1	100	0.0961838	0.403913
Lat; Lat2; Ncald; Tnf;	GO:0019722~calcium-mediated signaling	4	44	9.09091	0.210786	0.460819
H2-T23; Hist1h2bc; Ighg1; Ighg2c; Jchain; Ltf;	GO:0019731~antibacterial humoral response	6	24	25	0.00303904	0.090633
Ltf;	GO:0019732~antifungal humoral response	1	3	33.3333	0.183124	0.439834
Eomes; Padi4;	GO:0019827~stem cell population maintenance	2	70	2.85714	0.876183	0.924627
Gzma; Gzmb; Gzmm; Lyz1; Prf1;	GO:0019835~cytolysis	5	26	19.2308	0.016866	0.263866
Dpys;	GO:0019860~uracil metabolic process	1	3	33.3333	0.183124	0.439834
H2-D1; H2-K1; Ifng; Ighm; Psmb8; Psmb9; Rab27a;	GO:0019882~antigen processing and presentation	7	36	19.4444	0.00472685	0.126476
Fcgr1;	GO:0019884~antigen processing and presentation of exogenous antigen	1	3	33.3333	0.183124	0.439834
B2m; Tap1;	GO:0019885~antigen processing and presentation of endogenous peptide antigen via MHC class I	2	5	40	0.0432348	0.377382
Fcer1g;	GO:0019886~antigen processing and presentation of exogenous peptide antigen via MHC class II	1	14	7.14286	0.531719	0.6724
Fitm1; Plin2;	GO:0019915~lipid storage	2	26	7.69231	0.404837	0.589546
Gck;	GO:0019932~second-messenger-mediated signaling	1	2	50	0.140752	0.409524
Isg15; Ube2l6;	GO:0019941~modification-dependent protein catabolic process	2	4	50	0.0319114	0.331023
Selenop;	GO:0019953~sexual reproduction	1	10	10	0.426686	0.600296
Cubn;	GO:0020028~hemoglobin import	1	2	50	0.140752	0.409524
Zic1;	GO:0021510~spinal cord development	1	20	5	0.654342	0.760609
Shh;	GO:0021513~spinal cord dorsal/ventral patterning	1	8	12.5	0.365648	0.559475
Shh;	GO:0021521~ventral spinal cord interneuron specification	1	5	20	0.261707	0.486537
Dync2h1; Shh;	GO:0021522~spinal cord motor neuron differentiation	2	28	7.14286	0.439356	0.614197
Lhx2;	GO:0021537~telencephalon development	1	24	4.16667	0.717693	0.809596
Sez6l2;	GO:0021680~cerebellar Purkinje cell layer development	1	15	6.66667	0.554824	0.685864
Pitx2;	GO:0021763~subthalamic nucleus development	1	1	100	0.0961838	0.403913
Fgf13;	GO:0021766~hippocampus development	1	51	1.96078	0.928086	0.958553
Eomes; Id2; Lhx2;	GO:0021772~olfactory bulb development	3	23	13.0435	0.1344	0.409524
Sox6;	GO:0021778~oligodendrocyte cell fate specification	1	3	33.3333	0.183124	0.439834
Shh;	GO:0021794~thalamus development	1	13	7.69231	0.507417	0.657049
Egfr; Fgf13;	GO:0021795~cerebral cortex cell migration	2	13	15.3846	0.167186	0.439834
Eomes;	GO:0021796~cerebral cortex regionalization	1	9	11.1111	0.396938	0.580962
Robo1;	GO:0021836~chemorepulsion involved in postnatal olfactory bulb interneuron migration	1	2	50	0.140752	0.409524
Fabp7;	GO:0021846~cell proliferation in forebrain	1	15	6.66667	0.554824	0.685864
Pitx2;	GO:0021855~hypothalamus cell migration	1	2	50	0.140752	0.409524
Shh;	GO:0021871~forebrain regionalization	1	5	20	0.261707	0.486537
Robo1;	GO:0021891~olfactory bulb interneuron development	1	5	20	0.261707	0.486537
Eomes;	GO:0021895~cerebral cortex neuron differentiation	1	13	7.69231	0.507417	0.657049
Shh;	GO:0021904~dorsal/ventral neural tube patterning	1	19	5.26316	0.636398	0.746725
Cecr2;	GO:0021915~neural tube development	1	48	2.08333	0.916278	0.950128
Shh;	GO:0021924~cell proliferation in external granule layer	1	1	100	0.0961838	0.403913
Shh;	GO:0021930~cerebellar granule cell precursor proliferation	1	6	16.6667	0.298119	0.509257
Shh;	GO:0021938~smoothened signaling pathway involved in regulation of cerebellar granule cell precursor cell proliferation	1	4	25	0.223408	0.460819
Shh;	GO:0021940~positive regulation of cerebellar granule cell precursor proliferation	1	5	20	0.261707	0.486537
Lhx2; Shh;	GO:0021978~telencephalon regionalization	2	8	25	0.0840405	0.403913
Fgf10; Pitx1; Pitx2;	GO:0021983~pituitary gland development	3	24	12.5	0.145976	0.421725
Lhx2;	GO:0021987~cerebral cortex development	1	51	1.96078	0.928086	0.958553
Shh;	GO:0022006~zona limitans intrathalamica formation	1	1	100	0.0961838	0.403913
Fabp7; Lhx2;	GO:0022008~neurogenesis	2	62	3.22581	0.830567	0.893952
Adam8; Itgal; Wnt4;	GO:0022407~regulation of cell-cell adhesion	3	13	23.0769	0.0413985	0.377382
Cdh1; Spint2;	GO:0022408~negative regulation of cell-cell adhesion	2	19	10.5263	0.27753	0.509257
Cdh1; Itgal; Kif26b; L1cam;	GO:0022409~positive regulation of cell-cell adhesion	4	21	19.0476	0.0325339	0.333851
Ighm;	GO:0022604~regulation of cell morphogenesis	1	27	3.7037	0.757469	0.83893
Mmp13;	GO:0022617~extracellular matrix disassembly	1	13	7.69231	0.507417	0.657049
Sbk2;	GO:0023014~signal transduction by protein phosphorylation	1	21	4.7619	0.6714	0.772596
Cav3;	GO:0023051~regulation of signaling	1	5	20	0.261707	0.486537
Slc39a4;	GO:0030001~metal ion transport	1	25	4	0.731628	0.820145
Atp1a2;	GO:0030007~cellular potassium ion homeostasis	1	9	11.1111	0.396938	0.580962
Kif26b; Shh;	GO:0030010~establishment of cell polarity	2	32	6.25	0.504907	0.657049
Carmil2;	GO:0030011~maintenance of cell polarity	1	5	20	0.261707	0.486537
Dync2h1; Ehd3;	GO:0030030~cell projection organization	2	160	1.25	0.997454	1
Rac2;	GO:0030031~cell projection assembly	1	10	10	0.426686	0.600296
Ablim3; Vcl;	GO:0030032~lamellipodium assembly	2	32	6.25	0.504907	0.657049
Stk26;	GO:0030033~microvillus assembly	1	13	7.69231	0.507417	0.657049
Actn2;	GO:0030035~microspike assembly	1	4	25	0.223408	0.460819
Ablim2; Ablim3; Coro1a; Coro2a; Coro6; Nrap; Rac2; Sbk2; Xirp1; Xirp2;	GO:0030036~actin cytoskeleton organization	10	142	7.04225	0.217956	0.460819
Hcls1; Lmod2;	GO:0030041~actin filament polymerization	2	22	9.09091	0.333009	0.532331
Actc1; Myh14;	GO:0030048~actin filament-based movement	2	15	13.3333	0.20338	0.460819
Myh8; Tnnt2;	GO:0030049~muscle filament sliding	2	7	28.5714	0.0694428	0.403913
Gfi1; Runx3; Sox6; Sptb; Zbtb32;	GO:0030097~hemopoiesis	5	83	6.0241	0.438826	0.614197
Clec5a; Myb; Stap1;	GO:0030099~myeloid cell differentiation	3	25	12	0.157863	0.439834
Rab20;	GO:0030100~regulation of endocytosis	1	28	3.57143	0.769442	0.8476
Il18r1; Il2rb; Itgb2; Klrb1c; Klre1; Klrk1;	GO:0030101~natural killer cell activation	6	13	46.1538	0.000220933	0.0131777
Batf2; Bex1; Blk; Cavin4; Cebpb; Chl1; Cpne5; Csrp3; Dapl1; Dmkn; Egfl7; Eomes; Eya2; Fgf23; Fgr; Fhl1; Gadd45g; Gldn; Grap2; Hck; Hemgn; Hook1; Klrk1; L1cam; Lgals3; Lrguk; Musk; Myf6; Myod1; Myog; Obscn; Ocstamp; Psmb8; Rarres2; Rbm24; Rfx3; Robo1; Rorc; Sema4a; Sla2; Srpk3; Tnfaip2; Trim54; Wnt4; Zic1;	GO:0030154~cell differentiation	45	824	5.46117	0.388006	0.580962
Cytip;	GO:0030155~regulation of cell adhesion	1	38	2.63158	0.86105	0.912356
Klhl11; Shh;	GO:0030162~regulation of proteolysis	2	32	6.25	0.504907	0.657049
Napsa;	GO:0030163~protein catabolic process	1	46	2.17391	0.907348	0.94326
Adamts12;	GO:0030167~proteoglycan catabolic process	1	1	100	0.0961838	0.403913
Fgf10; Shh;	GO:0030177~positive regulation of Wnt signaling pathway	2	36	5.55556	0.565272	0.697575
Dkk2; Rnf43; Shh; Shisa2;	GO:0030178~negative regulation of Wnt signaling pathway	4	54	7.40741	0.32048	0.532331
Cebpb; Dync2h1; Lhx2; Wnt4;	GO:0030182~neuron differentiation	4	117	3.4188	0.853176	0.908067
Adgrg3; Card11; Cd79a; Gimap1; Igkc; Myb; Ptprc;	GO:0030183~B cell differentiation	7	80	8.75	0.137394	0.409524
Cd209a;	GO:0030193~regulation of blood coagulation	1	20	5	0.654342	0.760609
F7; S100a9;	GO:0030194~positive regulation of blood coagulation	2	14	14.2857	0.185156	0.441017
Adamtsl2; Lgals3; Tgfbi; Tnf;	GO:0030198~extracellular matrix organization	4	98	4.08163	0.746776	0.833211
Dsp; Evpl; St14;	GO:0030216~keratinocyte differentiation	3	76	3.94737	0.753998	0.83893
Bcl2a1d; Gimap1; Il7r; Lck; Ptpn22; Ptprc; Tbx21;	GO:0030217~T cell differentiation	7	42	16.6667	0.00976556	0.204463
Hcls1; Sox6;	GO:0030218~erythrocyte differentiation	2	50	4	0.733688	0.821811
Nbeal2;	GO:0030220~platelet formation	1	19	5.26316	0.636398	0.746725
Csf2;	GO:0030223~neutrophil differentiation	1	7	14.2857	0.332737	0.532331
Csf2;	GO:0030224~monocyte differentiation	1	14	7.14286	0.531719	0.6724
Cebpe;	GO:0030225~macrophage differentiation	1	15	6.66667	0.554824	0.685864
Wnt4;	GO:0030237~female sex determination	1	1	100	0.0961838	0.403913
Insrr;	GO:0030238~male sex determination	1	13	7.69231	0.507417	0.657049
Klhl41; Lmod3; Myoz1; Myoz2; Tmod1; Tmod4;	GO:0030239~myofibril assembly	6	14	42.8571	0.000302506	0.0154656
Acta1; Actc1; Tcap;	GO:0030240~skeletal muscle thin filament assembly	3	5	60	0.00555418	0.137083
Tcap; Tmod1;	GO:0030241~skeletal muscle myosin thick filament assembly	2	3	66.6667	0.0219866	0.301185
Rsad2;	GO:0030278~regulation of ossification	1	19	5.26316	0.636398	0.746725
Calca;	GO:0030279~negative regulation of ossification	1	24	4.16667	0.717693	0.809596
Alox15; Aspn; Mmp13;	GO:0030282~bone mineralization	3	33	9.09091	0.261042	0.486537
Msr1;	GO:0030301~cholesterol transport	1	20	5	0.654342	0.760609
Egfr; Il9r;	GO:0030307~positive regulation of cell growth	2	91	2.1978	0.947486	0.973673
Cdkn1a; Cdkn2d; Cryab; Fhl1;	GO:0030308~negative regulation of cell growth	4	121	3.30579	0.869968	0.919085
Cd300lf; Tnf;	GO:0030316~osteoclast differentiation	2	29	6.89655	0.4562	0.623139
Rab27a;	GO:0030318~melanocyte differentiation	1	20	5	0.654342	0.760609
Kcnk10; Kcnk5; Kcnk7;	GO:0030322~stabilization of membrane potential	3	15	20	0.0561089	0.403913
Shh;	GO:0030323~respiratory tube development	1	6	16.6667	0.298119	0.509257
Fgf10; Hsd11b1; Pitx2; Shh;	GO:0030324~lung development	4	111	3.6036	0.824564	0.890169
Cyp26b1; Dync2h1; Shh;	GO:0030326~embryonic limb morphogenesis	3	63	4.7619	0.638145	0.748161
Abi3; Adgrg3; Egfl7; Mypn; Pitx2; Thy1; Vcl;	GO:0030334~regulation of cell migration	7	73	9.58904	0.0993084	0.403913
Arhgap5; Carmil2; Ccl11; Ccl5; Cd274; Coro1a; Cxcl10; Egfr; Fgr; Synpo2;	GO:0030335~positive regulation of cell migration	10	190	5.26316	0.527825	0.6724
Egfl7; Igfbp5; Robo1; Scai; Shh; Stk26; Thy1; Wnt4;	GO:0030336~negative regulation of cell migration	8	107	7.47664	0.207145	0.460819
Fbp2;	GO:0030388~fructose 1,6-bisphosphate metabolic process	1	9	11.1111	0.396938	0.580962
Foxred2;	GO:0030433~ubiquitin-dependent ERAD pathway	1	60	1.66667	0.954429	0.977999
Cd55;	GO:0030450~regulation of complement activation, classical pathway	1	1	100	0.0961838	0.403913
Fgf23; Omd; Phospho1;	GO:0030500~regulation of bone mineralization	3	21	14.2857	0.112286	0.409524
Isg15; Wnt4;	GO:0030501~positive regulation of bone mineralization	2	35	5.71429	0.550689	0.685864
Fgf23; Nfe2; Srgn;	GO:0030502~negative regulation of bone mineralization	3	15	20	0.0561089	0.403913
Fam83g; Hfe2; Smad9;	GO:0030509~BMP signaling pathway	3	94	3.19149	0.863022	0.914107
Adamtsl2; Aspn;	GO:0030512~negative regulation of transforming growth factor beta receptor signaling pathway	2	55	3.63636	0.77876	0.856185
Hfe2;	GO:0030514~negative regulation of BMP signaling pathway	1	50	2	0.924347	0.955726
Med13;	GO:0030518~intracellular steroid hormone receptor signaling pathway	1	16	6.25	0.576789	0.704499
Padi2;	GO:0030520~intracellular estrogen receptor signaling pathway	1	13	7.69231	0.507417	0.657049
Med13;	GO:0030521~androgen receptor signaling pathway	1	23	4.34783	0.703035	0.797158
Fgf10;	GO:0030538~embryonic genitalia morphogenesis	1	4	25	0.223408	0.460819
Shh;	GO:0030539~male genitalia development	1	19	5.26316	0.636398	0.746725
Mmp13; Mmp8;	GO:0030574~collagen catabolic process	2	22	9.09091	0.333009	0.532331
Ccl1; Ccl11; Ccl19; Ccl3; Ccl4; Ccl5; Ccl7; Cxcl2; Cxcl3; Cxcr2; Fcer1g; Ifng; Itgb2; Jaml; Lgals3; S100a8; S100a9; Spp1; Trem1; Trem3;	GO:0030593~neutrophil chemotaxis	20	62	32.2581	2.05205e-09	3.87851e-07
Ccl3; Ccl4; Coro1a; Cxcl2; S100a9;	GO:0030595~leukocyte chemotaxis	5	16	31.25	0.003033	0.090633
Fgf23;	GO:0030643~cellular phosphate ion homeostasis	1	9	11.1111	0.396938	0.580962
Fasl;	GO:0030644~cellular chloride ion homeostasis	1	9	11.1111	0.396938	0.580962
Hook1;	GO:0030705~cytoskeleton-dependent intracellular transport	1	12	8.33333	0.481855	0.641353
Tnf;	GO:0030730~sequestering of triglyceride	1	4	25	0.223408	0.460819
Crhr2; Cxcl10;	GO:0030816~positive regulation of cAMP metabolic process	2	8	25	0.0840405	0.403913
Crhr2;	GO:0030818~negative regulation of cAMP biosynthetic process	1	20	5	0.654342	0.760609
Crhr2;	GO:0030819~positive regulation of cAMP biosynthetic process	1	52	1.92308	0.931639	0.961183
Neb;	GO:0030832~regulation of actin filament length	1	2	50	0.140752	0.409524
Coro1a; Hcls1;	GO:0030833~regulation of actin filament polymerization	2	27	7.40741	0.42223	0.600296
Sh3bgrl3;	GO:0030834~regulation of actin filament depolymerization	1	2	50	0.140752	0.409524
Alox15; Ccl11; Lmod2;	GO:0030838~positive regulation of actin filament polymerization	3	46	6.52174	0.437299	0.613719
Shh;	GO:0030850~prostate gland development	1	6	16.6667	0.298119	0.509257
Hcls1;	GO:0030854~positive regulation of granulocyte differentiation	1	7	14.2857	0.332737	0.532331
Crhr2; Fgf10;	GO:0030855~epithelial cell differentiation	2	43	4.65116	0.657692	0.763883
Ifng;	GO:0030857~negative regulation of epithelial cell differentiation	1	12	8.33333	0.481855	0.641353
Tnf;	GO:0030866~cortical actin cytoskeleton organization	1	22	4.54545	0.687618	0.785574
Fgf10; Shh;	GO:0030878~thyroid gland development	2	25	8	0.387196	0.580962
Arhgap5;	GO:0030879~mammary gland development	1	38	2.63158	0.86105	0.912356
Cd37; Havcr2;	GO:0030886~negative regulation of myeloid dendritic cell activation	2	4	50	0.0319114	0.331023
Klrk1;	GO:0030887~positive regulation of myeloid dendritic cell activation	1	1	100	0.0961838	0.403913
Ikzf3; Mzb1;	GO:0030888~regulation of B cell proliferation	2	3	66.6667	0.0219866	0.301185
Bst1; Card11; Cdkn1a; Ighd; Ighm; Ptprc;	GO:0030890~positive regulation of B cell proliferation	6	44	13.6364	0.0354854	0.356473
Dync2h1; Shh;	GO:0030900~forebrain development	2	77	2.5974	0.906508	0.94326
Shh; Smad9;	GO:0030901~midbrain development	2	37	5.40541	0.579511	0.707221
Shh; Smad9;	GO:0030902~hindbrain development	2	22	9.09091	0.333009	0.532331
Fgf10; Tcap;	GO:0030916~otic vesicle formation	2	8	25	0.0840405	0.403913
Fgf10;	GO:0030949~positive regulation of vascular endothelial growth factor receptor signaling pathway	1	14	7.14286	0.531719	0.6724
Ifng;	GO:0030968~endoplasmic reticulum unfolded protein response	1	46	2.17391	0.907348	0.94326
Ryr1;	GO:0031000~response to caffeine	1	10	10	0.426686	0.600296
Fgf10; Shh;	GO:0031016~pancreas development	2	30	6.66667	0.472747	0.641353
Rfx3;	GO:0031018~endocrine pancreas development	1	25	4	0.731628	0.820145
2310002L09Rik; Actc1; Myh14;	GO:0031032~actomyosin structure organization	3	27	11.1111	0.182462	0.439834
Fgf10; Igfbp5; Runx3; Shh;	GO:0031069~hair follicle morphogenesis	4	35	11.4286	0.124275	0.409524
Fgf10; Pitx2;	GO:0031076~embryonic camera-type eye development	2	13	15.3846	0.167186	0.439834
Sbk2; Stk26;	GO:0031098~stress-activated protein kinase signaling cascade	2	44	4.54545	0.669527	0.772596
Nefh;	GO:0031103~axon regeneration	1	10	10	0.426686	0.600296
Cryab;	GO:0031109~microtubule polymerization or depolymerization	1	2	50	0.140752	0.409524
Inpp5j;	GO:0031115~negative regulation of microtubule polymerization	1	12	8.33333	0.481855	0.641353
Cav3;	GO:0031116~positive regulation of microtubule polymerization	1	24	4.16667	0.717693	0.809596
Cav3; Cep126; Hook1; Trdn;	GO:0031122~cytoplasmic microtubule organization	4	34	11.7647	0.115782	0.409524
Chl1; Cyfip2; L1cam; Runx3;	GO:0031175~neuron projection development	4	145	2.75862	0.939758	0.967816
Aspn; Spp1; Srgn;	GO:0031214~biomineral tissue development	3	30	10	0.22104	0.460819
Ccl5;	GO:0031269~pseudopodium assembly	1	1	100	0.0961838	0.403913
Klhl41;	GO:0031275~regulation of lateral pseudopodium assembly	1	1	100	0.0961838	0.403913
Nos1; Nos2;	GO:0031284~positive regulation of guanylate cyclase activity	2	5	40	0.0432348	0.377382
Card11; Ccl19; Cd274; Cd28; Cd5; Icos; Spn; Tnfsf14;	GO:0031295~T cell costimulation	8	21	38.0952	5.78239e-05	0.00499999
Ccl5;	GO:0031328~positive regulation of cellular biosynthetic process	1	3	33.3333	0.183124	0.439834
Dnajc15; Xaf1;	GO:0031333~negative regulation of protein complex assembly	2	19	10.5263	0.27753	0.509257
Ifng; Tnf;	GO:0031334~positive regulation of protein complex assembly	2	22	9.09091	0.333009	0.532331
Adprhl1; Tbc1d10c;	GO:0031338~regulation of vesicle fusion	2	38	5.26316	0.593404	0.720174
Coro1a;	GO:0031339~negative regulation of vesicle fusion	1	3	33.3333	0.183124	0.439834
Lcn2;	GO:0031346~positive regulation of cell projection organization	1	7	14.2857	0.332737	0.532331
Gbp4; Isg15; Klhl40;	GO:0031397~negative regulation of protein ubiquitination	3	42	7.14286	0.383812	0.580962
Klhl40;	GO:0031398~positive regulation of protein ubiquitination	1	63	1.5873	0.960859	0.983181
Evpl;	GO:0031424~keratinization	1	32	3.125	0.811711	0.88061
Tnnt1;	GO:0031444~slow-twitch skeletal muscle fiber contraction	1	1	100	0.0961838	0.403913
Actn3; Atp2a1; Mylk2;	GO:0031448~positive regulation of fast-twitch skeletal muscle fiber contraction	3	3	100	0.00213703	0.0695265
Fgf10; Insrr; Parvg; S100a9;	GO:0031532~actin cytoskeleton reorganization	4	50	8	0.275618	0.509257
Fam72a;	GO:0031552~negative regulation of brain-derived neurotrophic factor-activated receptor activity	1	1	100	0.0961838	0.403913
Cav3;	GO:0031579~membrane raft organization	1	5	20	0.261707	0.486537
Ccl5;	GO:0031584~activation of phospholipase D activity	1	6	16.6667	0.298119	0.509257
Coro1a; Myo1g;	GO:0031589~cell-substrate adhesion	2	18	11.1111	0.258918	0.486537
Ccl5; Tnf;	GO:0031622~positive regulation of fever generation	2	7	28.5714	0.0694428	0.403913
Cxcr2; Fcer1g; Itgb2;	GO:0031623~receptor internalization	3	38	7.89474	0.329245	0.532331
Ltf; Pglyrp1;	GO:0031640~killing of cells of other organism	2	14	14.2857	0.185156	0.441017
Rxrg;	GO:0031641~regulation of myelination	1	22	4.54545	0.687618	0.785574
Ifng; Tnf;	GO:0031642~negative regulation of myelination	2	8	25	0.0840405	0.403913
Calca;	GO:0031645~negative regulation of neurological system process	1	2	50	0.140752	0.409524
Asgr2;	GO:0031647~regulation of protein stability	1	70	1.42857	0.972555	0.992635
Irgm2;	GO:0031648~protein destabilization	1	42	2.38095	0.886534	0.932457
Abat;	GO:0031652~positive regulation of heat generation	1	3	33.3333	0.183124	0.439834
Egfr; Fgf10;	GO:0031659~positive regulation of cyclin-dependent protein serine/threonine kinase activity involved in G1/S transition of mitotic cell cycle	2	8	25	0.0840405	0.403913
Ccl5; Ptpn22; Stat1; Tnf;	GO:0031663~lipopolysaccharide-mediated signaling pathway	4	29	13.7931	0.0774969	0.403913
Ltf;	GO:0031665~negative regulation of lipopolysaccharide-mediated signaling pathway	1	6	16.6667	0.298119	0.509257
F7;	GO:0031667~response to nutrient levels	1	8	12.5	0.365648	0.559475
Cdkn1a;	GO:0031668~cellular response to extracellular stimulus	1	19	5.26316	0.636398	0.746725
Rgs14;	GO:0031914~negative regulation of synaptic plasticity	1	6	16.6667	0.298119	0.509257
Nlrp12; Ptprc;	GO:0031953~negative regulation of protein autophosphorylation	2	11	18.1818	0.132317	0.409524
Psd4;	GO:0032012~regulation of ARF protein signal transduction	1	15	6.66667	0.554824	0.685864
Isg15; Ube2l6;	GO:0032020~ISG15-protein conjugation	2	5	40	0.0432348	0.377382
Abat; Blk; Casr; Gck; Glrx; Gpr68;	GO:0032024~positive regulation of insulin secretion	6	50	12	0.0567677	0.403913
Gzma;	GO:0032078~negative regulation of endodeoxyribonuclease activity	1	1	100	0.0961838	0.403913
Acod1; Gfi1; Havcr2; Nfkbid; Nlrp12; Tceal7;	GO:0032088~negative regulation of NF-kappaB transcription factor activity	6	67	8.95522	0.150528	0.427967
Tmc8; Xirp1;	GO:0032091~negative regulation of protein binding	2	64	3.125	0.843218	0.903684
B2m;	GO:0032092~positive regulation of protein binding	1	72	1.38889	0.975203	0.993243
Mt3;	GO:0032095~regulation of response to food	1	4	25	0.223408	0.460819
Npy;	GO:0032098~regulation of appetite	1	8	12.5	0.365648	0.559475
Cck;	GO:0032099~negative regulation of appetite	1	9	11.1111	0.396938	0.580962
Sbk2;	GO:0032147~activation of protein kinase activity	1	56	1.78571	0.944184	0.971326
Prkcq;	GO:0032212~positive regulation of telomere maintenance via telomerase	1	32	3.125	0.811711	0.88061
Ifng; Musk;	GO:0032224~positive regulation of synaptic transmission, cholinergic	2	7	28.5714	0.0694428	0.403913
Car2;	GO:0032230~positive regulation of synaptic transmission, GABAergic	1	16	6.25	0.576789	0.704499
Synpo2; Synpo2l;	GO:0032233~positive regulation of actin filament bundle assembly	2	12	16.6667	0.149546	0.42602
Ampd1;	GO:0032264~IMP salvage	1	3	33.3333	0.183124	0.439834
Nr1h3;	GO:0032270~positive regulation of cellular protein metabolic process	1	17	5.88235	0.597671	0.720174
Nos2;	GO:0032310~prostaglandin secretion	1	3	33.3333	0.183124	0.439834
Adamts12;	GO:0032331~negative regulation of chondrocyte differentiation	1	19	5.26316	0.636398	0.746725
Mustn1; Sox6;	GO:0032332~positive regulation of chondrocyte differentiation	2	20	10	0.29611	0.509257
Wnt4;	GO:0032349~positive regulation of aldosterone biosynthetic process	1	3	33.3333	0.183124	0.439834
Nr1h3;	GO:0032369~negative regulation of lipid transport	1	5	20	0.261707	0.486537
Abcb4; Nr1h3;	GO:0032376~positive regulation of cholesterol transport	2	4	50	0.0319114	0.331023
Cryab;	GO:0032387~negative regulation of intracellular transport	1	3	33.3333	0.183124	0.439834
Rab27a;	GO:0032400~melanosome localization	1	6	16.6667	0.298119	0.509257
Rab27a;	GO:0032402~melanosome transport	1	16	6.25	0.576789	0.704499
Trpc6;	GO:0032414~positive regulation of ion transmembrane transporter activity	1	5	20	0.261707	0.486537
Klhl40; Shh;	GO:0032435~negative regulation of proteasomal ubiquitin-dependent protein catabolic process	2	22	9.09091	0.333009	0.532331
Klhl40;	GO:0032436~positive regulation of proteasomal ubiquitin-dependent protein catabolic process	1	73	1.36986	0.97643	0.994139
Ubd;	GO:0032446~protein modification by small protein conjugation	1	3	33.3333	0.183124	0.439834
Ehd3;	GO:0032456~endocytic recycling	1	25	4	0.731628	0.820145
Tmc8;	GO:0032460~negative regulation of protein oligomerization	1	4	25	0.223408	0.460819
Cck; Jchain;	GO:0032461~positive regulation of protein oligomerization	2	12	16.6667	0.149546	0.42602
Cryab;	GO:0032463~negative regulation of protein homooligomerization	1	9	11.1111	0.396938	0.580962
Atp2a1;	GO:0032470~positive regulation of endoplasmic reticulum calcium ion concentration	1	2	50	0.140752	0.409524
Atp2a1; Tgm2;	GO:0032471~negative regulation of endoplasmic reticulum calcium ion concentration	2	8	25	0.0840405	0.403913
Acod1; Dhx58; Havcr2;	GO:0032480~negative regulation of type I interferon production	3	8	37.5	0.014646	0.232971
Dhx58; Irf7; Ptpn22;	GO:0032481~positive regulation of type I interferon production	3	16	18.75	0.06427	0.403913
Acod1; Acp5; Cd27; Cd96; Cebpb; Cxcl10; Cxcl2; Cxcl3; Cxcl9; Ido1; Il12a; Il12rb2; Kcnj8; Nos2; Ppbp; Ptger2; Ptpn22; Stat1; Tnf; Tnfrsf18; Tnfrsf8; Tnfrsf9;	GO:0032496~response to lipopolysaccharide	22	135	16.2963	9.60457e-06	0.000982067
Cited4; Ppp2r2c;	GO:0032502~developmental process	2	16	12.5	0.221789	0.460819
Cmya5;	GO:0032515~negative regulation of phosphoprotein phosphatase activity	1	16	6.25	0.576789	0.704499
Cdkn2d; Map7;	GO:0032526~response to retinoic acid	2	44	4.54545	0.669527	0.772596
Gldn;	GO:0032528~microvillus organization	1	2	50	0.140752	0.409524
Nr1h3; Ptger2;	GO:0032570~response to progesterone	2	9	22.2222	0.0994615	0.403913
Irf7;	GO:0032607~interferon-alpha production	1	2	50	0.140752	0.409524
Irf7;	GO:0032608~interferon-beta production	1	3	33.3333	0.183124	0.439834
Eomes; Il12rb2; Itk; Runx3; Txk;	GO:0032609~interferon-gamma production	5	8	62.5	0.000266652	0.0142005
5830411N06Rik; Rorc;	GO:0032620~interleukin-17 production	2	5	40	0.0432348	0.377382
Itk; Txk;	GO:0032633~interleukin-4 production	2	2	100	0.0136357	0.228298
Ackr1;	GO:0032642~regulation of chemokine production	1	5	20	0.261707	0.486537
Isg15;	GO:0032649~regulation of interferon-gamma production	1	4	25	0.223408	0.460819
Afap1l2; Cd300ld;	GO:0032675~regulation of interleukin-6 production	2	6	33.3333	0.055795	0.403913
Cd300ld; Ltf;	GO:0032680~regulation of tumor necrosis factor production	2	8	25	0.0840405	0.403913
Gbp4; Havcr2;	GO:0032687~negative regulation of interferon-alpha production	2	4	50	0.0319114	0.331023
Cd274; Cd96; Havcr2; Pdcd1lg2; Pglyrp1; Pglyrp2; Sh2d1b1; Xcl1;	GO:0032689~negative regulation of interferon-gamma production	8	27	29.6296	0.000243665	0.0136573
Acp5; Mefv;	GO:0032691~negative regulation of interleukin-1 beta production	2	11	18.1818	0.132317	0.409524
Cd274; Ido1; Il23a; Pdcd1lg2; Prg2;	GO:0032693~negative regulation of interleukin-10 production	5	14	35.7143	0.00188126	0.0664943
Acp5; Mefv;	GO:0032695~negative regulation of interleukin-12 production	2	15	13.3333	0.20338	0.460819
Ifng; Il12a;	GO:0032700~negative regulation of interleukin-17 production	2	12	16.6667	0.149546	0.42602
Havcr2; Vsig4; Xcl1;	GO:0032703~negative regulation of interleukin-2 production	3	14	21.4286	0.0484791	0.403913
Havcr2;	GO:0032712~negative regulation of interleukin-3 production	1	1	100	0.0961838	0.403913
Havcr2; Tnf;	GO:0032715~negative regulation of interleukin-6 production	2	30	6.66667	0.472747	0.641353
Acp5; Havcr2; Ptpn22;	GO:0032720~negative regulation of tumor necrosis factor production	3	43	6.97674	0.397319	0.580962
Havcr2; Tnf;	GO:0032722~positive regulation of chemokine production	2	20	10	0.29611	0.509257
Il23a;	GO:0032725~positive regulation of granulocyte macrophage colony-stimulating factor production	1	8	12.5	0.365648	0.559475
Irf7;	GO:0032727~positive regulation of interferon-alpha production	1	11	9.09091	0.454967	0.623139
Irf7; Zbtb20;	GO:0032728~positive regulation of interferon-beta production	2	26	7.69231	0.404837	0.589546
Carmil2; Cd226; Havcr2; Il12a; Il12rb2; Il18r1; Il23a; Klre1; Klrk1; Lta; Tnf; Txk;	GO:0032729~positive regulation of interferon-gamma production	12	52	23.0769	5.93577e-05	0.00499999
Hspb1;	GO:0032731~positive regulation of interleukin-1 beta production	1	8	12.5	0.365648	0.559475
Havcr2;	GO:0032732~positive regulation of interleukin-1 production	1	5	20	0.261707	0.486537
Cd28; Fcer1g; Il23a; Xcl1;	GO:0032733~positive regulation of interleukin-10 production	4	23	17.3913	0.0417909	0.377382
Ccl19; Ido1; Ifng; Il23a;	GO:0032735~positive regulation of interleukin-12 production	4	25	16	0.0523828	0.403913
H2-T23;	GO:0032736~positive regulation of interleukin-13 production	1	8	12.5	0.365648	0.559475
Il23a; Prkcq;	GO:0032740~positive regulation of interleukin-17 production	2	12	16.6667	0.149546	0.42602
Tnf;	GO:0032741~positive regulation of interleukin-18 production	1	3	33.3333	0.183124	0.439834
Csf2; Ifng;	GO:0032747~positive regulation of interleukin-23 production	2	5	40	0.0432348	0.377382
Cd28; Cebpb; H2-T23; Havcr2; Prg2; Prkcq;	GO:0032753~positive regulation of interleukin-4 production	6	19	31.5789	0.00111868	0.0444832
Crhr2; Fcer1g; Il1f9; Tnf; Zbtb20;	GO:0032755~positive regulation of interleukin-6 production	5	51	9.80392	0.141209	0.410021
Afap1l2; Tnf;	GO:0032757~positive regulation of interleukin-8 production	2	25	8	0.387196	0.580962
H2-T23;	GO:0032759~positive regulation of TRAIL production	1	1	100	0.0961838	0.403913
Ccl19; Ccl3; Ccl4; Cd2; Fcer1g; H2-T23; Ifng; Il23a; Zbtb20;	GO:0032760~positive regulation of tumor necrosis factor production	9	58	15.5172	0.00544318	0.137083
Fcer1g;	GO:0032765~positive regulation of mast cell cytokine production	1	2	50	0.140752	0.409524
Ltf; Tnnt2;	GO:0032780~negative regulation of ATPase activity	2	9	22.2222	0.0994615	0.403913
Casr; Fgf10; Myl4; Tnnt2;	GO:0032781~positive regulation of ATPase activity	4	23	17.3913	0.0417909	0.377382
Abcb4;	GO:0032782~bile acid secretion	1	3	33.3333	0.183124	0.439834
Adgrg3;	GO:0032792~negative regulation of CREB transcription factor activity	1	6	16.6667	0.298119	0.509257
Coro1a;	GO:0032796~uropod organization	1	2	50	0.140752	0.409524
Tnf;	GO:0032800~receptor biosynthetic process	1	3	33.3333	0.183124	0.439834
Fgf10;	GO:0032808~lacrimal gland development	1	7	14.2857	0.332737	0.532331
Crhr2; Gck;	GO:0032811~negative regulation of epinephrine secretion	2	6	33.3333	0.055795	0.403913
Sh2d1b2;	GO:0032814~regulation of natural killer cell activation	1	3	33.3333	0.183124	0.439834
Havcr2;	GO:0032815~negative regulation of natural killer cell activation	1	4	25	0.223408	0.460819
Il12a;	GO:0032816~positive regulation of natural killer cell activation	1	11	9.09091	0.454967	0.623139
Ptpn22;	GO:0032817~regulation of natural killer cell proliferation	1	2	50	0.140752	0.409524
Cd244; Il23a;	GO:0032819~positive regulation of natural killer cell proliferation	2	6	33.3333	0.055795	0.403913
Zfp683;	GO:0032823~regulation of natural killer cell differentiation	1	3	33.3333	0.183124	0.439834
Zfp683;	GO:0032826~regulation of natural killer cell differentiation involved in immune response	1	1	100	0.0961838	0.403913
Pglyrp1; Pglyrp2;	GO:0032827~negative regulation of natural killer cell differentiation involved in immune response	2	4	50	0.0319114	0.331023
Il2rg;	GO:0032831~positive regulation of CD4-positive, CD25-positive, alpha-beta regulatory T cell differentiation	1	2	50	0.140752	0.409524
Ifng;	GO:0032834~positive regulation of CD4-positive, CD25-positive, alpha-beta regulatory T cell differentiation involved in immune response	1	1	100	0.0961838	0.403913
Car2;	GO:0032849~positive regulation of cellular pH reduction	1	4	25	0.223408	0.460819
Gck; Slc2a4; Stat1;	GO:0032869~cellular response to insulin stimulus	3	76	3.94737	0.753998	0.83893
Crhr2;	GO:0032874~positive regulation of stress-activated MAPK cascade	1	20	5	0.654342	0.760609
Cdh1;	GO:0032880~regulation of protein localization	1	65	1.53846	0.964634	0.986338
Ifitm3;	GO:0032897~negative regulation of viral transcription	1	12	8.33333	0.481855	0.641353
Shh;	GO:0032901~positive regulation of neurotrophin production	1	2	50	0.140752	0.409524
Id2; Rorc; Zfhx3;	GO:0032922~circadian regulation of gene expression	3	60	5	0.606567	0.729513
Hfe2;	GO:0032924~activin receptor signaling pathway	1	13	7.69231	0.507417	0.657049
Fgf10;	GO:0032925~regulation of activin receptor signaling pathway	1	4	25	0.223408	0.460819
Acp5;	GO:0032929~negative regulation of superoxide anion generation	1	4	25	0.223408	0.460819
Egfr;	GO:0032930~positive regulation of superoxide anion generation	1	13	7.69231	0.507417	0.657049
Il12a;	GO:0032946~positive regulation of mononuclear cell proliferation	1	4	25	0.223408	0.460819
Bst1; Bst2; Coro1a; Fgr; Sh3bgrl3;	GO:0032956~regulation of actin cytoskeleton organization	5	52	9.61538	0.148929	0.42602
Ip6k3;	GO:0032958~inositol phosphate biosynthetic process	1	7	14.2857	0.332737	0.532331
Arg1;	GO:0032964~collagen biosynthetic process	1	6	16.6667	0.298119	0.509257
Wnt4;	GO:0032967~positive regulation of collagen biosynthetic process	1	27	3.7037	0.757469	0.83893
Mylk2;	GO:0032971~regulation of muscle filament sliding	1	1	100	0.0961838	0.403913
Tnnc1; Tnnt2;	GO:0032972~regulation of muscle filament sliding speed	2	2	100	0.0136357	0.228298
Cd300lf;	GO:0033004~negative regulation of mast cell activation	1	6	16.6667	0.298119	0.509257
Cd226;	GO:0033005~positive regulation of mast cell activation	1	5	20	0.261707	0.486537
Fcer1g;	GO:0033026~negative regulation of mast cell apoptotic process	1	4	25	0.223408	0.460819
Cxcr2;	GO:0033030~negative regulation of neutrophil apoptotic process	1	4	25	0.223408	0.460819
Hcar2;	GO:0033031~positive regulation of neutrophil apoptotic process	1	5	20	0.261707	0.486537
Clec5a;	GO:0033033~negative regulation of myeloid cell apoptotic process	1	6	16.6667	0.298119	0.509257
Rmi2;	GO:0033045~regulation of sister chromatid segregation	1	1	100	0.0961838	0.403913
B2m; Rorc; Shh; Wnt4;	GO:0033077~T cell differentiation in thymus	4	37	10.8108	0.142014	0.411941
Wnt4;	GO:0033080~immature T cell proliferation in thymus	1	1	100	0.0961838	0.403913
Zfp683;	GO:0033082~regulation of extrathymic T cell differentiation	1	2	50	0.140752	0.409524
Nfkbid;	GO:0033085~negative regulation of T cell differentiation in thymus	1	5	20	0.261707	0.486537
Adam8; Il2rg; Il7r; Shh; Tespa1;	GO:0033089~positive regulation of T cell differentiation in thymus	5	11	45.4545	0.00079952	0.0341646
Shh;	GO:0033092~positive regulation of immature T cell proliferation in thymus	1	4	25	0.223408	0.460819
Inpp5j; Nos1;	GO:0033137~negative regulation of peptidyl-serine phosphorylation	2	25	8	0.387196	0.580962
Hcls1; Irgm2; Tnf;	GO:0033138~positive regulation of peptidyl-serine phosphorylation	3	78	3.84615	0.768874	0.8476
Ifng;	GO:0033141~positive regulation of peptidyl-serine phosphorylation of STAT protein	1	35	2.85714	0.838249	0.899516
Cdkn1a;	GO:0033158~regulation of protein import into nucleus, translocation	1	6	16.6667	0.298119	0.509257
Ifng; Ptpn5;	GO:0033160~positive regulation of protein import into nucleus, translocation	2	17	11.7647	0.24032	0.486537
Kcnj11; Sell; Trpc3;	GO:0033198~response to ATP	3	18	16.6667	0.082104	0.403913
Card14; Stat1; Tnf;	GO:0033209~tumor necrosis factor-mediated signaling pathway	3	27	11.1111	0.182462	0.439834
Mt3;	GO:0033210~leptin-mediated signaling pathway	1	10	10	0.426686	0.600296
B2m;	GO:0033216~ferric iron import	1	1	100	0.0961838	0.403913
Sidt1;	GO:0033227~dsRNA transport	1	5	20	0.261707	0.486537
Actc1;	GO:0033275~actin-myosin filament sliding	1	2	50	0.140752	0.409524
Cdkn2d; Spp1;	GO:0033280~response to vitamin D	2	4	50	0.0319114	0.331023
Map7;	GO:0033327~Leydig cell differentiation	1	11	9.09091	0.454967	0.623139
Srgn;	GO:0033364~mast cell secretory granule organization	1	2	50	0.140752	0.409524
Csrp3;	GO:0033365~protein localization to organelle	1	20	5	0.654342	0.760609
Srgn;	GO:0033371~T cell secretory granule organization	1	1	100	0.0961838	0.403913
Srgn;	GO:0033373~maintenance of protease location in mast cell secretory granule	1	1	100	0.0961838	0.403913
Srgn;	GO:0033382~maintenance of granzyme B location in T cell secretory granule	1	1	100	0.0961838	0.403913
Acoxl;	GO:0033539~fatty acid beta-oxidation using acyl-CoA dehydrogenase	1	15	6.66667	0.554824	0.685864
Ido1; Nos1;	GO:0033555~multicellular organismal response to stress	2	10	20	0.115589	0.409524
Cdh1; Scd1;	GO:0033561~regulation of water loss via skin	2	4	50	0.0319114	0.331023
Cebpb; Id2;	GO:0033598~mammary gland epithelial cell proliferation	2	10	20	0.115589	0.409524
Robo1;	GO:0033600~negative regulation of mammary gland epithelial cell proliferation	1	6	16.6667	0.298119	0.509257
Abat;	GO:0033602~negative regulation of dopamine secretion	1	5	20	0.261707	0.486537
Napsa;	GO:0033619~membrane protein proteolysis	1	9	11.1111	0.396938	0.580962
Mzb1;	GO:0033622~integrin activation	1	8	12.5	0.365648	0.559475
Selp;	GO:0033623~regulation of integrin activation	1	3	33.3333	0.183124	0.439834
Itgb6;	GO:0033627~cell adhesion mediated by integrin	1	16	6.25	0.576789	0.704499
Lpxn;	GO:0033628~regulation of cell adhesion mediated by integrin	1	10	10	0.426686	0.600296
L1cam;	GO:0033631~cell-cell adhesion mediated by integrin	1	3	33.3333	0.183124	0.439834
Ccl5;	GO:0033634~positive regulation of cell-cell adhesion mediated by integrin	1	4	25	0.223408	0.460819
Serpinb9;	GO:0033668~negative regulation by symbiont of host apoptotic process	1	1	100	0.0961838	0.403913
Crhr2;	GO:0033685~negative regulation of luteinizing hormone secretion	1	5	20	0.261707	0.486537
Ltf;	GO:0033690~positive regulation of osteoblast proliferation	1	13	7.69231	0.507417	0.657049
Nefh;	GO:0033693~neurofilament bundle assembly	1	3	33.3333	0.183124	0.439834
Gimap3;	GO:0033955~mitochondrial DNA inheritance	1	1	100	0.0961838	0.403913
Acp5; Ccl5; Cd274; Coro1a; Il12rb2; Serpina3f; Serpina3i; Stat1; Xaf1;	GO:0034097~response to cytokine	9	63	14.2857	0.00871481	0.186198
L1cam;	GO:0034109~homotypic cell-cell adhesion	1	8	12.5	0.365648	0.559475
Ccl5;	GO:0034112~positive regulation of homotypic cell-cell adhesion	1	3	33.3333	0.183124	0.439834
Cd2; Gldn; Itgax; Itgb2; Perp; Ptprc;	GO:0034113~heterotypic cell-cell adhesion	6	19	31.5789	0.00111868	0.0444832
Alox15; Thy1; Tnf;	GO:0034116~positive regulation of heterotypic cell-cell adhesion	3	11	27.2727	0.0289425	0.331023
Gfi1;	GO:0034121~regulation of toll-like receptor signaling pathway	1	4	25	0.223408	0.460819
Irf7;	GO:0034124~regulation of MyD88-dependent toll-like receptor signaling pathway	1	2	50	0.140752	0.409524
Cd300lf;	GO:0034125~negative regulation of MyD88-dependent toll-like receptor signaling pathway	1	2	50	0.140752	0.409524
Irf7;	GO:0034127~regulation of MyD88-independent toll-like receptor signaling pathway	1	1	100	0.0961838	0.403913
Acod1;	GO:0034136~negative regulation of toll-like receptor 2 signaling pathway	1	3	33.3333	0.183124	0.439834
Havcr2; Tnf;	GO:0034138~toll-like receptor 3 signaling pathway	2	9	22.2222	0.0994615	0.403913
Ptpn22;	GO:0034141~positive regulation of toll-like receptor 3 signaling pathway	1	7	14.2857	0.332737	0.532331
Tnip3;	GO:0034142~toll-like receptor 4 signaling pathway	1	11	9.09091	0.454967	0.623139
Acod1;	GO:0034144~negative regulation of toll-like receptor 4 signaling pathway	1	7	14.2857	0.332737	0.532331
Ltf; Nr1h3; Ptpn22;	GO:0034145~positive regulation of toll-like receptor 4 signaling pathway	3	10	30	0.0235879	0.308366
Havcr2;	GO:0034154~toll-like receptor 7 signaling pathway	1	4	25	0.223408	0.460819
Ptpn22; Rsad2;	GO:0034157~positive regulation of toll-like receptor 7 signaling pathway	2	2	100	0.0136357	0.228298
Havcr2;	GO:0034162~toll-like receptor 9 signaling pathway	1	6	16.6667	0.298119	0.509257
Ptpn22; Rsad2;	GO:0034165~positive regulation of toll-like receptor 9 signaling pathway	2	4	50	0.0319114	0.331023
Cdkn1a; Dapl1;	GO:0034198~cellular response to amino acid starvation	2	40	5	0.620151	0.738558
Slc39a4;	GO:0034224~cellular response to zinc ion starvation	1	2	50	0.140752	0.409524
Stat1;	GO:0034240~negative regulation of macrophage fusion	1	1	100	0.0961838	0.403913
Ocstamp;	GO:0034241~positive regulation of macrophage fusion	1	3	33.3333	0.183124	0.439834
Nfe2;	GO:0034242~negative regulation of syncytium formation by plasma membrane fusion	1	2	50	0.140752	0.409524
Shh;	GO:0034244~negative regulation of transcription elongation from RNA polymerase II promoter	1	11	9.09091	0.454967	0.623139
Ido1;	GO:0034276~kynurenic acid biosynthetic process	1	1	100	0.0961838	0.403913
Cdh1; Dsp;	GO:0034332~adherens junction organization	2	9	22.2222	0.0994615	0.403913
Vcl;	GO:0034333~adherens junction assembly	1	8	12.5	0.365648	0.559475
Isg15; Stat1;	GO:0034340~response to type I interferon	2	6	33.3333	0.055795	0.403913
Bst2; Ccl5; Gch1; Ifitm3; Irgm2; Mefv; Tgtp1; Ubd;	GO:0034341~response to interferon-gamma	8	22	36.3636	7.54593e-05	0.00568526
Mpo;	GO:0034374~low-density lipoprotein particle remodeling	1	9	11.1111	0.396938	0.580962
Msr1;	GO:0034381~plasma lipoprotein particle clearance	1	2	50	0.140752	0.409524
Fitm1;	GO:0034389~lipid particle organization	1	15	6.66667	0.554824	0.685864
Ifng; Il12a;	GO:0034393~positive regulation of smooth muscle cell apoptotic process	2	9	22.2222	0.0994615	0.403913
Fcnb; Fgf10; Vcl;	GO:0034394~protein localization to cell surface	3	25	12	0.157863	0.439834
Scd1;	GO:0034434~sterol esterification	1	1	100	0.0961838	0.403913
Scd1;	GO:0034435~cholesterol esterification	1	5	20	0.261707	0.486537
Bves;	GO:0034446~substrate adhesion-dependent cell spreading	1	40	2.5	0.874436	0.923124
Ehd3;	GO:0034498~early endosome to Golgi transport	1	8	12.5	0.365648	0.559475
Shh;	GO:0034504~protein localization to nucleus	1	37	2.7027	0.853831	0.908067
Mt3;	GO:0034599~cellular response to oxidative stress	1	60	1.66667	0.954429	0.977999
Ano1; Arpp21;	GO:0034605~cellular response to heat	2	39	5.12821	0.60695	0.729513
Ccl5; Gch1; Ubd;	GO:0034612~response to tumor necrosis factor	3	22	13.6364	0.123161	0.409524
Egfr;	GO:0034614~cellular response to reactive oxygen species	1	32	3.125	0.811711	0.88061
Stra6l;	GO:0034633~retinol transport	1	3	33.3333	0.183124	0.439834
Cyp26b1;	GO:0034653~retinoic acid catabolic process	1	4	25	0.223408	0.460819
Ccl19;	GO:0034695~response to prostaglandin E	1	5	20	0.261707	0.486537
Cacna1s; Cacng1; Cacng6; Cacng8; Kcna5; Kcna7; Kcnc1; Kcnc4; Kcnj11; Kcnj12; Kcnj8; Kcnj9; Kcnk7; Kcnq5; Scn4a; Scn4b;	GO:0034765~regulation of ion transmembrane transport	16	136	11.7647	0.00347724	0.101362
Kcnc1;	GO:0034767~positive regulation of ion transmembrane transport	1	4	25	0.223408	0.460819
Alox15; Atp2a1; Cebpb;	GO:0034976~response to endoplasmic reticulum stress	3	68	4.41176	0.686725	0.785574
Fgf10;	GO:0035019~somatic stem cell population maintenance	1	45	2.22222	0.902533	0.940764
Arhgdib; Arhgef37; Cavin4; Obscn;	GO:0035023~regulation of Rho protein signal transduction	4	71	5.6338	0.509338	0.65894
Scai;	GO:0035024~negative regulation of Rho protein signal transduction	1	21	4.7619	0.6714	0.772596
Abra; Gpr35; P2ry10; Robo1;	GO:0035025~positive regulation of Rho protein signal transduction	4	28	14.2857	0.070738	0.403913
Nos1;	GO:0035066~positive regulation of histone acetylation	1	19	5.26316	0.636398	0.746725
Lrguk;	GO:0035082~axoneme assembly	1	17	5.88235	0.597671	0.720174
Abat; Atp1a2; Chrnd; Chrne; Chrng;	GO:0035094~response to nicotine	5	25	20	0.0147285	0.232971
Fgf10;	GO:0035108~limb morphogenesis	1	30	3.33333	0.791645	0.86375
Shh;	GO:0035115~embryonic forelimb morphogenesis	1	35	2.85714	0.838249	0.899516
Pitx1; Pitx2; Shh;	GO:0035116~embryonic hindlimb morphogenesis	3	33	9.09091	0.261042	0.486537
Pitx1;	GO:0035137~hindlimb morphogenesis	1	19	5.26316	0.636398	0.746725
Wnt4;	GO:0035239~tube morphogenesis	1	8	12.5	0.365648	0.559475
Fgf10; Map7;	GO:0035265~organ growth	2	16	12.5	0.221789	0.460819
Mmp12;	GO:0035313~wound healing, spreading of epidermal cells	1	10	10	0.426686	0.600296
Ptpn5;	GO:0035335~peptidyl-tyrosine dephosphorylation	1	24	4.16667	0.717693	0.809596
Alox15;	GO:0035358~regulation of peroxisome proliferator activated receptor signaling pathway	1	2	50	0.140752	0.409524
Robo1;	GO:0035385~Roundabout signaling pathway	1	9	11.1111	0.396938	0.580962
Egfr;	GO:0035413~positive regulation of catenin import into nucleus	1	12	8.33333	0.481855	0.641353
Adam8;	GO:0035419~activation of MAPK activity involved in innate immune response	1	2	50	0.140752	0.409524
Hilpda;	GO:0035425~autocrine signaling	1	3	33.3333	0.183124	0.439834
Ndp;	GO:0035426~extracellular matrix-cell signaling	1	4	25	0.223408	0.460819
Slc37a1;	GO:0035435~phosphate ion transmembrane transport	1	7	14.2857	0.332737	0.532331
Bst2; Ifitm3; Tgtp1;	GO:0035455~response to interferon-alpha	3	10	30	0.0235879	0.308366
Bst2; Ifitm3; Stat1; Xaf1;	GO:0035456~response to interferon-beta	4	8	50	0.00211614	0.0695265
Ifit1; Ifit3;	GO:0035457~cellular response to interferon-alpha	2	9	22.2222	0.0994615	0.403913
Acod1; F830016B08Rik; Gbp2; Gbp3; Gbp6; Gm12185; Gm4841; Ifi204; Ifi205; Ifi209; Ifi47; Ifit1; Ifit3; Igtp; Iigp1; Irgm1; Irgm2; Stat1; Tgtp1; Tgtp2;	GO:0035458~cellular response to interferon-beta	20	39	51.2821	2.71916e-12	8.64994e-10
Crhr2;	GO:0035482~gastric motility	1	1	100	0.0961838	0.403913
Tnf;	GO:0035509~negative regulation of myosin-light-chain-phosphatase activity	1	6	16.6667	0.298119	0.509257
Usp13;	GO:0035523~protein K29-linked deubiquitination	1	4	25	0.223408	0.460819
Ptpn22;	GO:0035549~positive regulation of interferon-beta secretion	1	1	100	0.0961838	0.403913
Asb11; Asb16; Asb18; Asb2; Asb5; Camk4; Clnk; Egfr; Gucy2c; Hspb1; Itk; Lat; Lat2; Lax1; Mylk2; Nrgn; Prkcq; Rgs14; Sirpb1a; Socs1; Srpk3; Stk32c; Wnk2; Zap70;	GO:0035556~intracellular signal transduction	24	407	5.89681	0.298351	0.509349
Wnt4;	GO:0035567~non-canonical Wnt signaling pathway	1	16	6.25	0.576789	0.704499
Selp;	GO:0035584~calcium-mediated signaling using intracellular calcium source	1	15	6.66667	0.554824	0.685864
P2ry14;	GO:0035589~G-protein coupled purinergic nucleotide receptor signaling pathway	1	4	25	0.223408	0.460819
S100a9;	GO:0035606~peptidyl-cysteine S-trans-nitrosylation	1	2	50	0.140752	0.409524
Agbl1;	GO:0035609~C-terminal protein deglutamylation	1	3	33.3333	0.183124	0.439834
Agbl1;	GO:0035610~protein side chain deglutamylation	1	5	20	0.261707	0.486537
Phospho1;	GO:0035630~bone mineralization involved in bone maturation	1	5	20	0.261707	0.486537
Saa3; Ifit3; Usp18;	GO:0035634~response to stilbenoid	3	22	13.6364	0.123161	0.409524
Abat; Chl1; Ptpn5;	GO:0035640~exploration behavior	3	17	17.6471	0.0729424	0.403913
Ptpn22;	GO:0035644~phosphoanandamide dephosphorylation	1	1	100	0.0961838	0.403913
Il18r1;	GO:0035655~interleukin-18-mediated signaling pathway	1	4	25	0.223408	0.460819
Cd300lf;	GO:0035666~TRIF-dependent toll-like receptor signaling pathway	1	2	50	0.140752	0.409524
Ccl5;	GO:0035688~T-helper 1 cell diapedesis	1	1	100	0.0961838	0.403913
Ccl4; Nos2; Cd69;	GO:0035690~cellular response to drug	3	52	5.76923	0.51387	0.663604
Jaml;	GO:0035696~monocyte extravasation	1	1	100	0.0961838	0.403913
Rsad2;	GO:0035710~CD4-positive, alpha-beta T cell activation	1	2	50	0.140752	0.409524
Cebpb;	GO:0035711~T-helper 1 cell activation	1	1	100	0.0961838	0.403913
Dync2h1;	GO:0035721~intraciliary retrograde transport	1	12	8.33333	0.481855	0.641353
Scn4b;	GO:0035725~sodium ion transmembrane transport	1	34	2.94118	0.829847	0.893849
Ch25h;	GO:0035754~B cell chemotaxis	1	5	20	0.261707	0.486537
Cd300lf;	GO:0035772~interleukin-13-mediated signaling pathway	1	1	100	0.0961838	0.403913
Ano1; Gpr68;	GO:0035774~positive regulation of insulin secretion involved in cellular response to glucose stimulus	2	32	6.25	0.504907	0.657049
Xcl1;	GO:0035782~mature natural killer cell chemotaxis	1	1	100	0.0961838	0.403913
S100a9;	GO:0035821~modification of morphology or physiology of other organism	1	3	33.3333	0.183124	0.439834
Cdh1;	GO:0035847~uterine epithelium development	1	2	50	0.140752	0.409524
Nbeal2;	GO:0035855~megakaryocyte development	1	19	5.26316	0.636398	0.746725
Nptx1;	GO:0035865~cellular response to potassium ion	1	5	20	0.261707	0.486537
Emb;	GO:0035879~plasma membrane lactate transport	1	4	25	0.223408	0.460819
Pitx2;	GO:0035886~vascular smooth muscle cell differentiation	1	2	50	0.140752	0.409524
Ptpn5;	GO:0035902~response to immobilization stress	1	5	20	0.261707	0.486537
Ankrd2; Asb2; Eomes; Klhl41; Myf6; Mylk2; Myod1; Myog;	GO:0035914~skeletal muscle cell differentiation	8	54	14.8148	0.0108524	0.218218
Hspb1;	GO:0035924~cellular response to vascular endothelial growth factor stimulus	1	20	5	0.654342	0.760609
Alox15;	GO:0035963~cellular response to interleukin-13	1	2	50	0.140752	0.409524
Mustn1;	GO:0035988~chondrocyte proliferation	1	8	12.5	0.365648	0.559475
Pitx2;	GO:0035993~deltoid tuberosity development	1	3	33.3333	0.183124	0.439834
Ankrd2; Ankrd23;	GO:0035994~response to muscle stretch	2	15	13.3333	0.20338	0.460819
Cav3; Csrp3; Tcap;	GO:0035995~detection of muscle stretch	3	4	75	0.00360291	0.101362
H2-T23;	GO:0036037~CD8-positive, alpha-beta T cell activation	1	1	100	0.0961838	0.403913
Fut7;	GO:0036065~fucosylation	1	6	16.6667	0.298119	0.509257
Mir142hg;	GO:0036145~dendritic cell homeostasis	1	3	33.3333	0.183124	0.439834
Rab27a;	GO:0036257~multivesicular body organization	1	1	100	0.0961838	0.403913
Ido1;	GO:0036269~swimming behavior	1	2	50	0.140752	0.409524
Rorc;	GO:0036315~cellular response to sterol	1	2	50	0.140752	0.409524
Nlrp12;	GO:0036336~dendritic cell migration	1	5	20	0.261707	0.486537
Atp1a2;	GO:0036376~sodium ion export from cell	1	6	16.6667	0.298119	0.509257
Padi2; Padi4;	GO:0036413~histone H3-R26 citrullination	2	2	100	0.0136357	0.228298
Padi2; Padi4;	GO:0036414~histone citrullination	2	5	40	0.0432348	0.377382
Cav3;	GO:0038009~regulation of signal transduction by receptor internalization	1	1	100	0.0961838	0.403913
Rnf43;	GO:0038018~Wnt receptor catabolic process	1	2	50	0.140752	0.409524
Wnt4;	GO:0038030~non-canonical Wnt signaling pathway via MAPK cascade	1	1	100	0.0961838	0.403913
Hspb1;	GO:0038033~positive regulation of endothelial cell chemotaxis by VEGF-activated vascular endothelial growth factor receptor signaling pathway	1	6	16.6667	0.298119	0.509257
Itgb6;	GO:0038044~transforming growth factor-beta secretion	1	2	50	0.140752	0.409524
Col4a5;	GO:0038063~collagen-activated tyrosine kinase receptor signaling pathway	1	11	9.09091	0.454967	0.623139
Ubash3a;	GO:0038065~collagen-activated signaling pathway	1	5	20	0.261707	0.486537
Blk; Fgr; Grap2; Hck; Itk; Lck; Sla2; Txk; Zap70;	GO:0038083~peptidyl-tyrosine autophosphorylation	9	46	19.5652	0.00136927	0.052976
Clec4d; Clec4e; Fcer1g;	GO:0038094~Fc-gamma receptor signaling pathway	3	3	100	0.00213703	0.0695265
Myo1g;	GO:0038096~Fc-gamma receptor signaling pathway involved in phagocytosis	1	1	100	0.0961838	0.403913
Car2;	GO:0038166~angiotensin-activated signaling pathway	1	8	12.5	0.365648	0.559475
Coro1a;	GO:0038180~nerve growth factor signaling pathway	1	8	12.5	0.365648	0.559475
Dhx58;	GO:0039534~negative regulation of MDA-5 signaling pathway	1	4	25	0.223408	0.460819
Dhx58;	GO:0039536~negative regulation of RIG-I signaling pathway	1	6	16.6667	0.298119	0.509257
Selenop;	GO:0040007~growth	1	13	7.69231	0.507417	0.657049
Ifng; Igfbp5; Socs1;	GO:0040008~regulation of growth	3	68	4.41176	0.686725	0.785574
Atp1a2;	GO:0040011~locomotion	1	12	8.33333	0.481855	0.641353
H19;	GO:0040014~regulation of multicellular organism growth	1	37	2.7027	0.853831	0.908067
H19; Plac8;	GO:0040015~negative regulation of multicellular organism growth	2	16	12.5	0.221789	0.460819
Bves;	GO:0040017~positive regulation of locomotion	1	2	50	0.140752	0.409524
Shisa2; Wnt4;	GO:0040037~negative regulation of fibroblast growth factor receptor signaling pathway	2	13	15.3846	0.167186	0.439834
B2m;	GO:0042026~protein refolding	1	9	11.1111	0.396938	0.580962
Prg2;	GO:0042035~regulation of cytokine biosynthetic process	1	7	14.2857	0.332737	0.532331
Csf2;	GO:0042045~epithelial fluid transport	1	6	16.6667	0.298119	0.509257
Alox15; Egfr; Fgf10; Mmp12; Mustn1; Nbeal2;	GO:0042060~wound healing	6	71	8.4507	0.179059	0.439834
Il18bp;	GO:0042088~T-helper 1 type immune response	1	9	11.1111	0.396938	0.580962
Cebpe;	GO:0042089~cytokine biosynthetic process	1	3	33.3333	0.183124	0.439834
Rorc;	GO:0042093~T-helper cell differentiation	1	4	25	0.223408	0.460819
Gadd45g;	GO:0042095~interferon-gamma biosynthetic process	1	2	50	0.140752	0.409524
Il23a; Ptprc; Zbtb32;	GO:0042098~T cell proliferation	3	25	12	0.157863	0.439834
Card11; Cd27; Cd79a; Il7r; Ptprc;	GO:0042100~B cell proliferation	5	48	10.4167	0.119156	0.409524
Card11; Carmil2; Ccl19; Ccl5; Cd274; Cd28; Coro1a; Havcr2; Ifng; Il12a; Il23a; Il2ra; Itgal; Pdcd1lg2; Prkcq; Ptprc; Spn;	GO:0042102~positive regulation of T cell proliferation	17	63	26.9841	2.85487e-07	3.56162e-05
Il23a; Il2ra;	GO:0042104~positive regulation of activated T cell proliferation	2	25	8	0.387196	0.580962
Trem1; Trem3;	GO:0042107~cytokine metabolic process	2	4	50	0.0319114	0.331023
Card11; Cd2; Cd28; Cd3d; Cd8a; Hsh2d; Satb1; Sla2; Treml2;	GO:0042110~T cell activation	9	35	25.7143	0.000248055	0.0136573
Bank1; Cd79a; Ikzf3; Lat2; Lax1;	GO:0042113~B cell activation	5	29	17.2414	0.024479	0.312872
Csf2;	GO:0042116~macrophage activation	1	8	12.5	0.365648	0.559475
Cxcl10;	GO:0042118~endothelial cell activation	1	7	14.2857	0.332737	0.532331
Ccl5; Cxcr2;	GO:0042119~neutrophil activation	2	8	25	0.0840405	0.403913
Blk; Cd27; Csf2; Cxcl10; Cxcl2; Cxcl3; Cxcl9; Egfr; Fgr; Grap2; Gucy2c; Hck; Itk; Lck; Mzb1; Nos2; Pitx2; Ppbp; Prg4; Ptger2; Shh; Sla2; Tnf; Tnfrsf18; Tnfrsf8; Tnfrsf9; Txk;	GO:0042127~regulation of cell proliferation	27	228	11.8421	0.00016244	0.0108457
Cd209a; Lgals3; Rac2;	GO:0042129~regulation of T cell proliferation	3	11	27.2727	0.0289425	0.331023
Cd274; Cebpb; Havcr2; Ido1; Il2ra; Pdcd1lg2; Shh; Slfn1; Spn; Vsig4;	GO:0042130~negative regulation of T cell proliferation	10	41	24.3902	0.0001644	0.0108457
Abat;	GO:0042135~neurotransmitter catabolic process	1	10	10	0.426686	0.600296
Tbc1d10c;	GO:0042147~retrograde transport, endosome to Golgi	1	59	1.69492	0.952059	0.976619
Gck;	GO:0042149~cellular response to glucose starvation	1	50	2	0.924347	0.955726
Olr1;	GO:0042157~lipoprotein metabolic process	1	18	5.55556	0.617524	0.736348
Serpinb1a; Serpinb1b;	GO:0042176~regulation of protein catabolic process	2	18	11.1111	0.258918	0.486537
Egfr; Nos2; Shh;	GO:0042177~negative regulation of protein catabolic process	3	35	8.57143	0.288196	0.509257
Gstm4;	GO:0042178~xenobiotic catabolic process	1	8	12.5	0.365648	0.559475
Abat;	GO:0042220~response to cocaine	1	19	5.26316	0.636398	0.746725
Mustn1; Txk;	GO:0042246~tissue regeneration	2	8	25	0.0840405	0.403913
H2-T23; Serpinb9; Tap1;	GO:0042270~protection from natural killer cell mediated cytotoxicity	3	6	50	0.00802789	0.175449
Shh; Zic1;	GO:0042307~positive regulation of protein import into nucleus	2	19	10.5263	0.27753	0.509257
Apod; Gbp4;	GO:0042308~negative regulation of protein import into nucleus	2	9	22.2222	0.0994615	0.403913
Calca; Casr; Gch1; Kcnj8; Nos1;	GO:0042311~vasodilation	5	25	20	0.0147285	0.232971
Ppp1r14c;	GO:0042325~regulation of phosphorylation	1	18	5.55556	0.617524	0.736348
Cdkn1a; Cdkn2d; Stap1;	GO:0042326~negative regulation of phosphorylation	3	18	16.6667	0.082104	0.403913
Ccl5; Egfr; Gck;	GO:0042327~positive regulation of phosphorylation	3	31	9.67742	0.234247	0.47972
Ccl19; Il18r1; Prkcq; Tnf;	GO:0042346~positive regulation of NF-kappaB import into nucleus	4	18	22.2222	0.0211292	0.301185
Fgf23;	GO:0042369~vitamin D catabolic process	1	2	50	0.140752	0.409524
Actn2; Ano1; Bves; Cav3; Chrnd; Chrne; Chrng; Kcna5; Kcnj11; Popdc2; Popdc3; Xirp1;	GO:0042391~regulation of membrane potential	12	95	12.6316	0.00646555	0.152825
Slco4a1;	GO:0042403~thyroid hormone metabolic process	1	10	10	0.426686	0.600296
Gch1;	GO:0042416~dopamine biosynthetic process	1	12	8.33333	0.481855	0.641353
Crhr2;	GO:0042423~catecholamine biosynthetic process	1	6	16.6667	0.298119	0.509257
Ddo; Wnt4;	GO:0042445~hormone metabolic process	2	15	13.3333	0.20338	0.460819
Gngt1;	GO:0042462~eye photoreceptor cell development	1	21	4.7619	0.6714	0.772596
Fgf10; Gfi1;	GO:0042472~inner ear morphogenesis	2	73	2.73973	0.890153	0.935232
Fgf10; Shh;	GO:0042475~odontogenesis of dentin-containing tooth	2	56	3.57143	0.786929	0.861559
Pitx2; Shh;	GO:0042476~odontogenesis	2	22	9.09091	0.333009	0.532331
Shh;	GO:0042481~regulation of odontogenesis	1	4	25	0.223408	0.460819
Gfi1;	GO:0042491~auditory receptor cell differentiation	1	16	6.25	0.576789	0.704499
Abat; Kcnj11; Lck; Lcn2; Smtnl1; Stat1;	GO:0042493~response to drug	6	144	4.16667	0.754711	0.83893
Il23a; Socs1;	GO:0042509~regulation of tyrosine phosphorylation of STAT protein	2	6	33.3333	0.055795	0.403913
Ccl5; Csf2; Hcls1; Ifng; Il12a; Il23a; Lck; Tnfrsf18;	GO:0042531~positive regulation of tyrosine phosphorylation of STAT protein	8	49	16.3265	0.00657607	0.152825
Socs1;	GO:0042532~negative regulation of tyrosine phosphorylation of STAT protein	1	12	8.33333	0.481855	0.641353
Hspb1; Spn; Tnfrsf8;	GO:0042535~positive regulation of tumor necrosis factor biosynthetic process	3	13	23.0769	0.0413985	0.377382
Cryab; Lck; Mb; Stk26;	GO:0042542~response to hydrogen peroxide	4	38	10.5263	0.151238	0.429131
Nox4;	GO:0042554~superoxide anion generation	1	11	9.09091	0.454967	0.623139
Gch1;	GO:0042559~pteridine-containing compound biosynthetic process	1	1	100	0.0961838	0.403913
Cyp26b1;	GO:0042573~retinoic acid metabolic process	1	13	7.69231	0.507417	0.657049
Fcer1g; Fcgr1; H2-K1;	GO:0042590~antigen processing and presentation of exogenous peptide antigen via MHC class I	3	5	60	0.00555418	0.137083
Cav3; Csmd1; Gck; Igfbp5; Pygl; Slc2a4;	GO:0042593~glucose homeostasis	6	123	4.87805	0.6161	0.736348
Cav3; Fabp3; Med13; Nr1h3;	GO:0042632~cholesterol homeostasis	4	66	6.06061	0.455459	0.623139
Barx2;	GO:0042637~catagen	1	5	20	0.261707	0.486537
Gfi1;	GO:0042660~positive regulation of cell fate specification	1	3	33.3333	0.183124	0.439834
Sox6; Fbxo40;	GO:0042692~muscle cell differentiation	2	15	13.3333	0.20338	0.460819
Fgf10;	GO:0042693~muscle cell fate commitment	1	2	50	0.140752	0.409524
Egfr;	GO:0042698~ovulation cycle	1	6	16.6667	0.298119	0.509257
Serping1;	GO:0042730~fibrinolysis	1	15	6.66667	0.554824	0.685864
Shh;	GO:0042733~embryonic digit morphogenesis	1	66	1.51515	0.966383	0.987421
Nos1;	GO:0042738~exogenous drug catabolic process	1	6	16.6667	0.298119	0.509257
Cebpb; Cebpe; Clec4d; Clec4e; Fcer1g; Fcgr1; H2-K1; Ifng; Igha; Ighd; Ighg1; Ighg2c; Ighg3; Ighv1-15; Ighv1-26; Ighv1-36; Ighv14-3; Ighv14-4; Ighv1-50; Ighv1-55; Ighv1-58; Ighv1-64; Ighv1-66; Ighv1-69; Ighv1-7; Ighv1-72; Ighv1-74; Ighv1-80; Ighv1-81; Ighv1-85; Ighv1-9; Ighv2-3; Ighv2-6; Ighv2-9; Ighv3-6; Ighv5-16; Ighv5-4; Ighv5-9-1; Ighv6-3; Ighv8-8; Igkc; Iglc1; Iglc2; Irgm2; Isg15; Lyz1; Mpo; …	GO:0042742~defense response to bacterium	58	287	20.2091	2.07057e-13	8.46861e-11
Mpo;	GO:0042744~hydrogen peroxide catabolic process	1	14	7.14286	0.531719	0.6724
Id2;	GO:0042752~regulation of circadian rhythm	1	49	2.04082	0.920415	0.952846
Rorc;	GO:0042753~positive regulation of circadian rhythm	1	12	8.33333	0.481855	0.641353
Cck;	GO:0042755~eating behavior	1	37	2.7027	0.853831	0.908067
Cdkn1a; Ifi204; Shisa5;	GO:0042771~intrinsic apoptotic signaling pathway in response to DNA damage by p53 class mediator	3	31	9.67742	0.234247	0.47972
Asb2; Klhl11; Klhl31; Rnf43;	GO:0042787~protein ubiquitination involved in ubiquitin-dependent protein catabolic process	4	117	3.4188	0.853176	0.908067
Myog; Runx3;	GO:0042789~mRNA transcription from RNA polymerase II promoter	2	18	11.1111	0.258918	0.486537
Batf2; Cd37; Gbp10; Gbp2; Gbp3; Gbp6; Ifng; Iigp1; Il12a; Irgm2;	GO:0042832~defense response to protozoan	10	31	32.2581	2.25796e-05	0.00222915
Cubn; Msr1;	GO:0042953~lipoprotein transport	2	15	13.3333	0.20338	0.460819
Bcl2a1a; Card11; Card14; Ikzf3; Lck; Sbk2; Sell; Stk26; Tnfrsf18; Tnfrsf8; Tnfrsf9;	GO:0042981~regulation of apoptotic process	11	230	4.78261	0.646528	0.75644
Cdh1; Hcls1; Ptpn22;	GO:0042993~positive regulation of transcription factor import into nucleus	3	17	17.6471	0.0729424	0.403913
Cryab; Pitx2; Shh;	GO:0043010~camera-type eye development	3	76	3.94737	0.753998	0.83893
Batf2; Camk4; Csf2; Ubd;	GO:0043011~myeloid dendritic cell differentiation	4	20	20	0.0284046	0.331023
Coro1a; Gpr174; Il2ra; Sit1;	GO:0043029~T cell homeostasis	4	31	12.9032	0.0919377	0.403913
Nr1h3;	GO:0043031~negative regulation of macrophage activation	1	6	16.6667	0.298119	0.509257
Havcr2;	GO:0043032~positive regulation of macrophage activation	1	18	5.55556	0.617524	0.736348
Cecr2;	GO:0043044~ATP-dependent chromatin remodeling	1	23	4.34783	0.703035	0.797158
Bcl2a1a; Bcl2a1d; Cck; Eef1a2; Fam72a; Fasl; Gadd45g; Gzma; Hpgd; Ido1; Ifng; Klrk1; Lta; Nox4; Tgm2; Tnf; Tnfrsf8; Ubd;	GO:0043065~positive regulation of apoptotic process	18	322	5.59006	0.412473	0.599142
Actc1; Bcl2a1a; Card14; Cd27; Cdkn1a; Clec5a; Cryab; Cxcr2; Egfr; Hck; Il2rb; Lgals3; Mt3; Nos1; Plac8; Prok2; Serpinb9; Shh; Spp1; Tnfrsf18;	GO:0043066~negative regulation of apoptotic process	20	500	4	0.899475	0.939973
Cdkn1a; Tnf;	GO:0043068~positive regulation of programmed cell death	2	10	20	0.115589	0.409524
Mt3;	GO:0043085~positive regulation of catalytic activity	1	39	2.5641	0.867912	0.917251
Bves; Dgki;	GO:0043087~regulation of GTPase activity	2	72	2.77778	0.885667	0.932457
Dok7; Itgal; Itgb2; Musk; Thy1;	GO:0043113~receptor clustering	5	29	17.2414	0.024479	0.312872
Ccl4; Cxcr2;	GO:0043117~positive regulation of vascular permeability	2	13	15.3846	0.167186	0.439834
Hspb1; Nlrp12; Tnf;	GO:0043122~regulation of I-kappaB kinase/NF-kappaB signaling	3	17	17.6471	0.0729424	0.403913
Card11; Ccl19; Ltf; Shisa5; Tgm2; Tnf; Ubd;	GO:0043123~positive regulation of I-kappaB kinase/NF-kappaB signaling	7	127	5.51181	0.492915	0.653644
Nfkbid; Nlrp12; Stat1; Tnip3;	GO:0043124~negative regulation of I-kappaB kinase/NF-kappaB signaling	4	42	9.52381	0.190218	0.45157
Napsa;	GO:0043129~surfactant homeostasis	1	13	7.69231	0.507417	0.657049
Id2;	GO:0043153~entrainment of circadian clock by photoperiod	1	19	5.26316	0.636398	0.746725
Bcl2a1d; Cd27; Cdkn2d; Cryab;	GO:0043154~negative regulation of cysteine-type endopeptidase activity involved in apoptotic process	4	68	5.88235	0.477275	0.641353
Klhl11; Trim63; Trim72; Ubxn11;	GO:0043161~proteasome-mediated ubiquitin-dependent protein catabolic process	4	150	2.66667	0.949078	0.974836
Mmp13;	GO:0043171~peptide catabolic process	1	17	5.88235	0.597671	0.720174
Tnf;	GO:0043242~negative regulation of protein complex disassembly	1	3	33.3333	0.183124	0.439834
Tnf;	GO:0043243~positive regulation of protein complex disassembly	1	4	25	0.223408	0.460819
Slco2b1; Slco4a1;	GO:0043252~sodium-independent organic anion transport	2	31	6.45161	0.488986	0.648734
Irgm2;	GO:0043254~regulation of protein complex assembly	1	11	9.09091	0.454967	0.623139
Gck; Kcna5;	GO:0043266~regulation of potassium ion transport	2	13	15.3846	0.167186	0.439834
Actn2; Kcna5; Nos1;	GO:0043267~negative regulation of potassium ion transport	3	14	21.4286	0.0484791	0.403913
Actn2; Fhl1;	GO:0043268~positive regulation of potassium ion transport	2	13	15.3846	0.167186	0.439834
Alox15; Nr1h3; Tgm2;	GO:0043277~apoptotic cell clearance	3	16	18.75	0.06427	0.403913
Tnf;	GO:0043280~positive regulation of cysteine-type endopeptidase activity involved in apoptotic process	1	48	2.08333	0.916278	0.950128
Cdh1; Nlrp12;	GO:0043281~regulation of cysteine-type endopeptidase activity involved in apoptotic process	2	13	15.3846	0.167186	0.439834
Vcl;	GO:0043297~apical junction assembly	1	8	12.5	0.365648	0.559475
Lat; Lat2;	GO:0043303~mast cell degranulation	2	10	20	0.115589	0.409524
Rac2; Unc13d;	GO:0043304~regulation of mast cell degranulation	2	9	22.2222	0.0994615	0.403913
Adora3; Fcer1g; Fgr;	GO:0043306~positive regulation of mast cell degranulation	3	17	17.6471	0.0729424	0.403913
Rab27a;	GO:0043316~cytotoxic T cell degranulation	1	2	50	0.140752	0.409524
Coro1a; Rab27a; Unc13d;	GO:0043320~natural killer cell degranulation	3	5	60	0.00555418	0.137083
Kcnj8; Stat1;	GO:0043330~response to exogenous dsRNA	2	50	4	0.733688	0.821811
Id2; Mb;	GO:0043353~enucleate erythrocyte differentiation	2	6	33.3333	0.055795	0.403913
Zap70;	GO:0043366~beta selection	1	3	33.3333	0.183124	0.439834
[truncated: 1,352 more rows]

## Sheet: cyto-IL-15 vs ADU
Genes	Process_name	Significant_genes_count	Total_genes_group_count	Percent_significant_genes	P-value	Padj-value
[truncated: 1,000 more rows]

[truncated: 2 more sheets: cyto-IL-15 vs combination, ADU vs combination]
